# Supplementary material for: Transcriptomic response in planktonic and biofilm-associated cells of Streptococcus mutans treated with sublethal concentrations of chlorhexidine
Source: FEMS Microbiol Lett. 2025 Sep 23;372:fnaf100. doi: 10.1093/femsle/fnaf100 (PMC12501421; doi:10.1093/femsle/fnaf100)
Supplement: fnaf100_Supplemental_Files [file fnaf100_supplemental_files.zip]

Archive with 7 entries (7 files):
- Supplementary.docx
- Table S1. Stats_u2.xlsx
- Table S2. TPM_u4.xlsx
- Table S3. All DEGs_u.xlsx
- Table S4.enrichKEGG genes_u.xlsx
- Table S5. Venn diagrams genes_u.xlsx
- Table S7. ABC_PTS_u.xlsx
