# Supplementary material for: Transcriptomic response in planktonic and biofilm-associated cells of Streptococcus mutans treated with sublethal concentrations of chlorhexidine
Source: FEMS Microbiol Lett. 2025 Sep 23;372:fnaf100. doi: 10.1093/femsle/fnaf100 (PMC12501421; doi:10.1093/femsle/fnaf100)
Supplement: fnaf100_Supplemental_Files [file fnaf100_supplemental_files.zip › Table S1. Stats_u2.xlsx]

## Sheet: Table S1
Table S1. Statistics of sequencing data
Sample condition	Sample ID	Raw reads	Raw data	Effective clean reads(%)	Error(%)	Q20(%)	Q30(%)	GC(%)
Planktonic wild-type	P1	17499148	2624872200	98.18	0.02	98.12	94.14	38.63
	P2	17961080	2694162000	98.54	0.03	97.92	93.75	38.61
	P3	17248018	2587202700	92.92	0.02	98.12	94.25	41.17
Planktonic chlorhexidine-treated	P7	18642618	2796392700	98.51	0.02	98.07	94.11	41.18
	P8	16886698	2533004700	98.82	0.02	98.1	94.18	39.34
	P9	13741228	2061184200	98.52	0.03	98.02	93.97	38.6
Biofilm wild-type	B1	17891772	2683765800	98.52	0.02	98.09	94.14	39.68
	B2	14878120	2231718000	97.81	0.03	97.87	93.65	38.92
	B3	16683990	2502598500	98.38	0.03	97.77	93.42	39.4
Biofilm amoxicillin-treated	B4	14774386	2216157900	98.22	0.03	97.83	93.57	39.18
	B5	16719992	2507998800	98.36	0.03	97.73	93.56	47.12
	B6	16585930	2487889500	98.34	0.03	97.82	93.53	39.54
Biofilm chlorhexidine-treated	B7	14014168	2102125200	98.72	0.03	97.86	93.61	39.37
	B8	19602072	2940310800	98.86	0.03	97.83	93.56	39.16
	B9	14617242	2192586300	98.83	0.03	97.63	93.12	39.43
