# Supplementary material for: Transcriptomic response in planktonic and biofilm-associated cells of Streptococcus mutans treated with sublethal concentrations of chlorhexidine
Source: FEMS Microbiol Lett. 2025 Sep 23;372:fnaf100. doi: 10.1093/femsle/fnaf100 (PMC12501421; doi:10.1093/femsle/fnaf100)
Supplement: fnaf100_Supplemental_Files [file fnaf100_supplemental_files.zip › Table S2. TPM_u4.xlsx]

## Sheet: Sheet1
Table S2. TPM values for gene expression across samples
locus_tag	Biofilm samples									Planktonic samples
	wild-type untreated replicate 1	wild-type untreated replicate 2	wild-type untreated replicate 3	amoxicillin treated replicate 1	amoxicillin treated replicate 2	amoxicillin treated replicate 3	chlorhexidine treated replicate 1	chlorhexidine treated replicate 2	chlorhexidine treated replicate 3	wild-type untreated replicate 1	wild-type untreated replicate 2	wild-type untreated replicate 3	chlorhexidine treated replicate 1	chlorhexidine treated replicate 2	chlorhexidine treated replicate 3
SMU_01	42.05	48.33	62.51	68.64	47.62	72.17	68.92	78.26	112.54	139.68	136.65	116.09	152.11	151.99	175
SMU_02	176.13	207.84	169.97	156.94	169.17	145.67	203.63	229.34	232.53	194.17	203.81	145.85	262.94	239.67	285.22
SMU_05	140.57	217.47	141.1	196.41	126.06	120.5	185.63	253.42	216.53	157.36	94.3	150.8	113.67	99.51	134.29
SMU_06	55.69	67.2	65.26	69.35	57.76	67.85	53.75	70.3	68.84	300.26	202.4	276.03	63.43	43.48	84.49
SMU_07	26.45	30.92	37.26	52.02	54.98	58	40.25	45.82	52.03	111.54	61.49	96.71	19.97	11.68	16
SMU_08	21.19	26.49	30.21	35.19	36.36	41.39	29.74	36.99	44.25	91.51	48.61	70.12	15.03	14.61	11.99
SMU_09	72.51	94.52	109.4	113.35	130.65	107.41	93.29	123.94	165.96	228.55	158.75	203.59	117.16	82.98	110.78
SMU_10	101.17	151.7	113.38	142.66	138.34	111.05	124.29	154.57	196.5	200.54	144.17	166.35	105.58	65.3	92.36
SMU_11	174.56	280.93	139.78	222.39	167.72	168.63	213.99	254.27	281.83	211.92	141.21	164.17	121.51	63.23	73.72
SMU_12	52.76	82.91	73.75	112.01	71.5	82.96	70.85	80.35	86.76	125.07	101.62	103.78	44.83	37.07	45.55
SMU_13	193.31	260.18	219.2	284.81	175.45	181.93	171.26	193.71	182.9	166.13	123.96	136.53	77.21	45.23	92.78
SMU_14	926.14	1160.96	924.28	1091.02	883.01	913.73	855.23	942.58	889.68	693.58	370.58	557.28	324.66	167.88	413.09
SMU_15	487	520.87	549.92	580.93	639.96	862.66	561.32	686.11	660.81	461.17	239.86	362.85	295.77	307.97	312.05
SMU_16	111.88	97.6	113.9	84.57	99.68	105.5	60.15	54.65	68.05	122.14	45.89	94.5	17.64	12.91	22.76
SMU_18	97.16	85.96	78.7	73.83	70.15	33.62	46.26	46.67	56.71	106.41	41.31	258.77	49.42	15.43	16.4
SMU_r01	1990.94	1926.08	2092.32	2012.38	2591.5	4351.94	1866.52	1352.32	1579.96	3128.16	2056.7	66767.6	56471.6	13462.4	831.35
SMU_t01	1544.29	1727.86	1799.37	969.64	872.49	987.85	1186.95	1147.53	1446.9	2268.18	1753.55	1965.29	293.81	690.19	388.91
SMU_r02	10.22	9.31	12.79	6.55	6.06	9.06	7.71	7.38	10.89	15.34	12.3	10	2.27	4.8	2.84
SMU_r03	6030.83	6034.13	7180.1	6655.76	4624.03	9041.52	5657.82	5556.97	6858.47	10117.7	6475.25	8520.24	6915.86	6688.76	10995.5
SMU_t02	4258.41	4287.51	4802.16	3689	2463.92	3916.09	2948.64	2764.86	3217.4	5599.93	5105.92	4223.77	3918.81	3786.71	6285.46
SMU_t03	2249.82	2400.82	2026.66	1677.86	1312.23	1254.46	1826.08	1795.16	1792.15	2914.8	3137.6	2596.79	5996.13	6483.17	9081.08
SMU_t04	1384.14	1539.72	1135.29	1020.4	931.91	751.28	1181.64	1314.75	1075.17	1650.09	1552.37	1293.83	2988.64	2804.06	4034.22
SMU_t05	4301.22	4644.07	3354.59	2101.94	2090.96	1604.82	3081.91	3452.44	3089.32	4041.9	2866.61	3022.83	7778.72	6674.29	10681
SMU_t06	1470.97	1636.05	1170.37	1045.67	795.71	764.5	1085.08	1259.56	1165.58	1589.96	1090.46	1274.68	2916.23	2049.64	3807.35
SMU_t07	359.66	308.11	265.65	173.18	155.69	238.98	242.64	218.64	201.45	49.23	30.06	68.6	54.22	25.78	49.53
SMU_t08	1197.09	1716.83	1319	1447.21	1033.88	825.79	1456.23	1627.81	1739.99	213.92	157.75	159.76	595.61	281.82	781.44
SMU_t09	7507.43	6383.31	7687.26	6587.86	8362.57	8737.42	8269.4	7572.62	8304.99	723.8	489.35	500.22	1246.45	648.41	1046.24
SMU_t10	380.27	335.11	811.29	1060.3	1118.91	1546.66	857.09	1011.85	1240.07	70.71	36.38	27.62	92.17	42.78	34.29
SMU_t11	4179.87	3414.45	4442.11	5053.91	5821.78	6667.36	4876.12	4346.45	4614.85	218.96	146.24	141.93	234.54	98.11	139.93
SMU_t12	1046.72	905.69	1153.74	1224.69	1542.38	1734.77	1169.02	1145.15	1161.48	57.78	37.09	52.17	43.22	20.65	35.21
SMU_t13	2978.97	2358.4	3095.29	3019.22	4461.26	4510.38	3314.67	2871.83	2885.72	139.4	108.51	112.28	146.33	72.78	83.05
SMU_t14	3036.72	2575.78	3162.8	3580.58	4761.4	4488.45	3635.05	3219.26	3113.77	143.69	136.96	142.7	161.45	99.58	63.02
SMU_t15	2606.92	2270.45	3131.74	3211.99	4711.45	4601.14	3873.22	3838.88	3565.6	156.45	128.71	137.66	149.48	133.1	74.21
SMU_t16	11618.6	9728.44	11257.5	11883.1	15576.7	14962	13487.5	11336.4	10753.4	446.13	409.66	263.88	316	408.25	334.18
SMU_t17	28.77	28.08	30.17	47.26	82.63	42.67	28.44	46.97	68.89	65.38	77.75	39.89	108.06	105.49	81.55
SMU_t18	130.79	120.33	95.31	139.96	55.01	200.66	143.51	129.52	117.5	176.46	202.75	140.64	84.99	59.55	110.66
SMU_20	351.88	433.49	411.11	123.81	62.59	164.21	545.17	476.02	517.87	0.07	0.07	0	1.97	0.74	3.98
SMU_21	576.37	695.06	657.16	194.8	108.54	260.45	897.41	789.03	847.2	0.11	0.1	0	2.88	0.75	6.22
SMU_22	274.72	347.78	280.41	138.27	110.28	98.06	368.18	365.27	364.39	64.86	29.9	56.16	14.66	10.95	18.47
SMU_23	46.86	67.64	62.83	84.5	81.24	63.25	72.4	95.21	116.78	47.49	43.58	42.42	32.91	39.94	37.22
SMU_24	23.15	27.47	32.58	50.56	40.94	48.39	42.06	53.98	68.81	21.19	14.36	13.42	14.72	10.77	10.5
SMU_25	79.85	120.66	126.34	158.6	136.15	149.01	130.76	179.97	216.65	69.06	53.56	53.17	41.56	30.04	26.67
SMU_26	21.95	35.42	41.37	46.88	41.82	40.77	35.04	51.62	68.14	55.36	35.4	50.98	21.05	24.92	16.89
SMU_27	335.57	533.75	380.68	473.89	309	285.47	335.87	485.45	545.02	358.13	225.14	297.55	103.33	125.62	106.58
SMU_28	358.13	272.23	278.98	268.72	248.2	448.67	263.4	204.88	236.76	51.33	59.86	44.09	191.05	108.89	194.06
SMU_29	214.66	152.03	175.47	163.76	217.7	256.32	178.97	141.42	148.17	28.21	36.31	24.38	82.18	36.7	72.84
SMU_30	24.74	18.08	21.89	21.49	34.26	33.35	21.16	16.36	19.37	2.88	3.5	2.8	6.85	4.4	7.18
SMU_31	200.9	167.61	208.02	209.85	326.56	331.56	216.69	165.76	193.67	26.45	25.33	26.79	47.79	28.39	39.2
SMU_32	14.55	14.94	26.65	33	40.34	54.64	29.23	25.38	34.66	4.1	2.93	3.67	3.92	1.4	2.95
SMU_33	39.38	49.67	82.16	97.6	125.58	162.71	80.61	86.82	116.11	17.96	11.61	12.68	14.68	8.71	11.67
SMU_34	27.17	31.05	48.25	51.43	69.73	86.24	47.8	46.51	63.59	11.71	8.2	7.55	7.4	6.83	5.23
SMU_35	29.76	32.36	48.38	57.4	63.81	73.04	48.04	53.32	68.31	12.87	9.89	8.8	9.15	4.43	3.34
SMU_36	21.05	23.76	30.34	35.54	47.14	38.59	24.87	40.35	40.57	9.77	8.95	7.3	4.52	3.78	2.32
SMU_37	33.69	51.67	57.06	71.46	71.72	69.56	55.75	77.07	74.88	20.45	18.74	15.84	11.92	11.7	9.35
SMU_38c	619.02	557.27	587.04	648.7	753.51	763.36	641.52	570.78	554.99	153.76	135.61	115.22	101.69	131.59	94.21
SMU_39	68.72	65.05	57.26	73.05	60.94	68.87	64.93	71.86	58.99	29.45	36.74	27.05	30.62	23.65	32.41
SMU_40	3744.76	4253.77	3763.99	4233.72	3566.74	1993.79	2979.64	2951.47	2867.28	1367.99	667.34	1281.95	440.45	279.34	667.13
SMU_41	697.32	769.43	1328.01	860.18	1203.9	1520.76	997.37	1141.97	1466.35	1504.72	788.71	941.21	995.13	816.67	1594.04
SMU_42	176.63	152.8	168.79	107.17	160.28	110.56	130.82	99.95	123.68	149.26	138.12	112.77	99.1	99.24	112.89
SMU_43	72.52	60.8	67.38	38.57	67.2	32.64	50.13	44.52	50.11	56.87	53.93	41.06	32.65	26.98	37.32
SMU_44	269.96	258.45	265.11	218.9	253.1	166.27	188.58	163.94	172.12	339.13	326.04	267.35	219.89	283.46	341.98
SMU_45	502.79	424.59	442.58	449.82	514.15	370.49	407.69	324.56	336.52	470.04	471.69	340.14	228.66	238.25	268.99
SMU_46	150.74	135.94	137.28	209.2	127.38	179.96	128.41	120.38	128.71	142.51	135.7	124.53	54.73	58.19	61.67
SMU_47	502.51	487.2	469.72	277.03	398.26	217.46	423.49	381.69	389.79	662.57	528.39	552.72	635.1	673.42	866.48
SMU_48	36.22	27.23	28.59	14.66	15.77	15.6	16.93	13.71	14.93	24.87	10.39	24.42	6.76	7.32	8.65
SMU_49	36.9	29.77	26.8	22.83	18.11	16.74	15.97	13.19	15.67	35.79	34.7	31.08	60.96	66.92	85.11
SMU_50	421.77	298.24	292.18	320.44	215.69	410.91	219.38	183.85	164.9	213.77	233.06	197.49	402.84	320.16	418.6
SMU_51	157.94	176.64	177.03	271.4	234.47	289.88	219.54	231.21	219.62	217.83	223.81	237.7	111.04	125.52	139.03
SMU_52	115.27	131.93	153.74	206.74	233.35	248.68	217.75	282.49	279.13	290.85	273.84	283.01	120.42	120.24	121.09
SMU_53	311.18	358.38	379.34	435.76	485.95	486.32	493.72	577.12	542.85	616.01	535.69	501.5	167.02	204.2	226.05
SMU_54	86.94	100.48	150.62	185.41	170.95	237.88	164.31	194.41	228.57	140.04	2712.27	184.49	135	273.88	71.25
SMU_55	29.86	45.44	55.31	66.81	40.53	55.66	55.01	51.5	65.28	33.03	206.75	39.35	34.56	69.27	23.9
SMU_56	10539.4	9504.01	11711.9	12182.4	12732.5	15121.4	12269.9	12169	13481.9	8779.39	2988.83	4164.69	13225.9	8038.71	8738.85
SMU_58	246.44	267.72	445.64	542.06	723.81	773.83	536.81	648.74	732.06	396.22	133.6	189.59	504.62	310.8	262.61
SMU_59	1400.64	1407.96	2206.83	2831.3	2730.27	3792.04	2516.2	2654.79	3088.06	1124.19	258.29	548.11	1187.31	503.93	564.71
SMU_60	2721.84	2527.58	2966.17	3370.2	2482.04	4080.44	2959.79	2594.5	2816.03	955.54	213.07	537.32	1008.36	235.83	516.36
SMU_61	136.73	125.47	125.03	96.8	154.81	110.51	119.16	101.77	101.39	66.16	35.6	51.81	52.74	32.69	42.72
SMU_63c	76.29	61.85	66.99	56.51	89.63	60.39	61.06	51.17	52.2	35.31	17.77	24.72	29.9	18.7	24.57
SMU_64	94.41	69.09	81.27	73.9	90.09	79.57	70.91	58.42	57.17	43	21.27	31.05	40.36	21.57	33
SMU_65	241.67	181.87	208.49	211.31	171.04	228.58	193.02	138.33	145.63	97.2	57.37	69.17	77.73	32.8	57.31
SMU_66	166.94	150.45	161.06	226.11	250.79	179.74	229.66	184.21	165.67	276.47	415.01	264.79	213.74	324.11	284.84
SMU_67	16.9	13.4	14.12	42.75	39.69	52.25	46.5	39.7	36.44	37.73	86.8	49.13	20.3	73.18	30.82
SMU_68	1333.89	1451.26	1414.83	1332.47	1250.97	1492.96	1456.27	1837.35	2232.36	10337.7	6662.04	10102	6078.5	6760.42	7700.67
SMU_70	0.16	0.23	0.33	0.36	0.34	0.09	0.71	0.31	0.05	0.27	0.32	0.11	0.03	0.37	0
SMU_71	0.13	0.1	0.54	0.39	0.19	0	0.31	0.61	0.21	0.42	0.35	0.21	0.1	0.65	0
SMU_72	2.68	0.24	0.22	0.27	0	0.23	0.75	1.1	1.29	1.61	0.76	0.41	0.84	1.57	0
SMU_73	295.09	426.82	318.23	396.74	366.16	170.84	384.52	434.29	376.25	755.7	404.55	755.96	181.32	143.32	288.29
SMU_74	861.41	866.56	698.67	428.37	641.4	520.72	723.21	769.96	646.54	711.69	605.98	594.48	152.95	151.02	144
SMU_75	1344.2	1384.48	1166.03	1173.69	1002.76	914.16	1221.07	1177.04	1027.27	3790.59	4434	3113.59	2391.37	3459.45	3375.65
SMU_76	40.42	34.19	24.42	65.43	48.53	50.74	60.73	62.93	50.8	100.18	674.03	249.98	101.19	1060.92	155.23
SMU_78	6.09	5.96	4.8	8.72	6.8	9.56	7.92	9.64	7.03	14.64	97.23	16.03	20.67	126.96	22.49
SMU_79	13.98	18.39	16.09	24.37	18.94	26.48	18.71	24.67	22.51	57.27	284.1	52.3	65.22	300.16	64.97
SMU_80	8.28	11.59	8.74	14.54	13.05	16.81	13.96	15.56	15.96	58.82	237.47	49.59	59.31	234.01	55.59
SMU_81	49.77	65.9	64.58	87.72	74.54	104.07	86.01	100.33	100.53	451.45	1609.33	428.95	405.99	1209.51	376.78
SMU_82	32.61	39	33.5	42.67	40.04	32.63	39.3	45.97	35.61	100.32	260.72	99.47	69.13	157.62	76.22
SMU_83	11.62	13.06	8.19	7.71	7.41	5.34	7.73	9.37	7.41	42.97	36.54	32.64	26.21	22.29	23.28
SMU_84	2.84	2.06	3.62	3.35	4.08	3.18	4.12	6.27	8.62	5.85	0.99	4.09	1.32	1.6	1.55
SMU_85	2.02	2.88	4.16	3.66	5.31	5.62	4.75	8.52	10.85	6.3	0.76	4.07	1.41	2.13	1.61
SMU_86	133.04	134.47	132.35	103.01	112.32	124.04	119.2	123.98	126.47	37.51	14.19	25.03	17.6	14.91	20.79
SMU_87	199.47	329.52	211.61	296.7	193.33	85.13	190.08	294.61	245.58	208.69	163.23	178.27	139.36	138.79	210.23
SMU_88c	14.42	18.2	16.6	25.87	19.89	27.26	30.83	30.68	23.85	17.7	16.67	21.37	15.08	18.32	17.66
SMU_89c	3.77	3.39	3.8	7.32	1.57	5.73	5.28	6.31	4.34	0.83	3.39	0.21	1.39	2.83	1.35
SMU_91	3.76	2.66	4.46	5.45	1.98	7.83	5.74	6.85	4.59	1.27	2.88	0.8	1.61	3.61	2.4
SMU_92c	5.84	5.34	13.55	22.59	16.62	14.01	22.37	23.7	18.21	5.3	14.54	1.65	7.16	10.68	4.97
SMU_93c	28	38.64	35.33	62.33	32.13	35.42	36.03	39.14	56.28	10.64	20.92	7.16	19.49	17.21	19.15
SMU_94c	75.05	50.56	69.86	58.69	93.86	53.89	52.93	35.57	42.83	114.5	109.9	107.24	121.85	145.57	192.49
SMU_96	82.85	75.11	81.19	74.16	80.23	67.48	61.41	54.66	56.09	156.59	133.53	132.01	281.25	218.35	272.62
SMU_97	24.68	19.76	21.69	15.15	16.29	18.56	15.9	13.58	15.15	33.25	29.06	22.7	92.99	61.5	72.58
SMU_t19	28.1	16.37	23.15	34.48	11.85	34.47	24.47	36.85	42.58	35.98	38.67	44.89	34.46	52.05	41.46
SMU_99	862.34	677.43	911.76	658.41	844.6	706.69	631.52	572.59	618.39	554.26	370.35	416.4	418.2	378.89	424.44
SMU_100	664.82	678.11	670.45	1008.01	802.1	635.01	771.48	653.11	653.09	237.28	315.33	232.86	163.96	266.06	262.04
SMU_101	940.57	929.31	961.01	1367.39	903.5	1300.03	1017.67	869.84	930.66	170.48	227.69	131.19	112.76	163.21	151.67
SMU_102	699.3	620.72	644.33	894.87	989.63	1222.56	1137.33	1103.1	1046.75	190.62	227.46	175.78	477.63	634.79	555.69
SMU_103	1292.51	1075.23	1451.13	1722.97	2688.8	2767.24	2136.77	2230.96	2206.81	517.82	582.94	380.12	1128.98	1536.43	1289.45
SMU_104	184.67	165.94	294.05	330.02	454.89	523.59	370.42	398.06	407.25	135.61	140.67	96.43	234.69	309.23	238.02
SMU_105	715.38	607.22	929.09	897.44	1264.91	1416.29	1017.5	1088.26	1047.01	558.62	574.27	394.23	724.09	920.55	774.17
SMU_106c	1213.81	1173.29	1711.08	1557.8	1815.62	2361.87	1795.45	2050.24	1855.09	1402.26	1544.87	1114.14	1419.61	1773.51	1584.18
SMU_t20	3607.27	3302.4	3817.76	3234.9	3552.78	3977.89	3413.81	3313.77	3143.63	1289.39	1217	1042.14	1280.28	1096.23	1169.54
SMU_107	46.1	43.5	44.11	45.35	28.31	51.63	50.47	39.15	27.71	87.85	74.09	42.83	64.09	93.21	69.78
SMU_108	165.13	199.12	149.97	193.38	142.15	154.11	185.06	221.11	199.28	309.03	367.22	247.25	312.55	376.18	591.34
SMU_109	29.06	36.71	28.61	28.04	27.54	16.62	24.92	30.96	26.87	117.43	69.14	90.55	135	114.33	183.55
SMU_110	2.87	4.28	3.43	3.53	1.48	3.52	4.24	5.4	4.84	14.64	10.24	8.24	12.07	4.56	7.17
SMU_112c	111.95	82.21	81.01	79.98	80.17	99.85	82.88	58.81	61.94	69.46	90.94	58.44	159.48	96.73	126.09
SMU_113	66.49	53.88	63.44	54.35	75.09	69.83	59.48	35.77	37.25	25.81	38.3	23.24	56.16	43.18	43.88
SMU_114	101.13	79.94	93.8	82.49	124.38	82.02	115.28	85.37	93.79	31.93	30.41	22.21	91.72	60.7	80.47
SMU_115	475.99	397.24	454.73	423.11	704.69	398.33	497.01	378.19	410.38	137.61	133.89	83.47	274.53	213.77	252.5
SMU_116	123.52	118.4	118.3	115.35	160.84	126.22	126.36	96.65	103.06	33.47	38.55	23.8	56.06	48.25	53.34
SMU_117c	800.21	827.19	753.1	709.16	552.75	794.05	810.62	766.54	681.45	92.15	85.72	83.74	63.58	65.66	88.25
SMU_118c	1160.07	1258.06	1005.33	815.31	700.53	789.31	1131.05	1174.33	1052.78	80.75	43.58	71.52	63.89	103.86	86.47
SMU_119	32.86	26.65	31.33	12.77	12.75	20.68	16.8	13.57	16.43	319.87	224.69	254.85	162.97	141.32	208.79
SMU_120	593.43	595.03	582.94	639.21	628.16	604.55	670.05	564.92	495.79	2257.9	10756.6	2186.52	6571.85	3638.57	3945.09
SMU_121	8.96	12	9.13	11.27	9.58	8.15	13.3	11	11.94	4.78	7.07	5.38	8.78	5.63	7.59
SMU_123	1.06	1.25	0.96	1.56	0.23	1.48	1.02	0.85	0.73	1.64	2.29	2.28	16.93	7.39	19.12
SMU_124	13.3	16.09	14.21	22.81	7.93	20.19	14.03	11.02	12.45	23.13	31.56	30.03	209.15	93.65	234.38
SMU_125	6.74	8.82	5.87	7.4	9.18	6.5	6.19	7.09	6.99	15	10.75	12.07	53.56	24.1	52.76
SMU_127	0.12	1.01	1.33	2.82	4.35	1.68	1.76	2.87	2.38	5.99	3.18	4.96	17.24	6.25	7.85
SMU_128	78.09	67.48	82.53	50.01	69.09	74.55	66.49	59.83	60.4	271.43	245.46	203.69	265.8	255.76	253.34
SMU_129	12.54	9.06	13.54	9.17	10.06	14.79	8.82	10.05	10.76	59.84	55.64	49.34	76.12	63.61	65.47
SMU_130	13.32	9.63	12.48	7.01	5.4	9.56	7.51	7.41	7.53	50.62	49.67	43.99	62.2	41.24	51.41
SMU_131	46.97	37.23	40.71	23.27	25.22	27.41	24.52	21.01	21.32	186.4	187.16	149.33	186.72	145.73	181.69
SMU_132	19.74	16.45	15.28	11.3	8.96	10.37	11.91	10.16	8.78	86.94	83.1	69.66	62.51	53.48	65.62
SMU_133c	16.01	15.71	18.77	11.23	15.34	14.83	15.04	12.75	10.86	61.95	42.87	43.06	33.58	31.58	24.73
SMU_134	31.59	25.52	27.4	23.95	24.15	29.46	21.88	25.09	21.08	103.15	69.33	67.88	45.45	40.98	36.38
SMU_135	14.16	16.72	23.89	32.15	29.35	36.4	31.08	28.76	31	10.51	6.73	7.56	6.16	7.51	7.9
SMU_136c	10.08	17.61	21.99	27.71	29.51	56.98	27.55	31.91	40.97	9.85	6.26	6.09	7.97	6.94	8.33
SMU_137	35	35.18	34.2	28.39	22.45	28.43	29.96	33.54	32.87	50.61	41.05	40.37	39.24	41.34	39.17
SMU_138	84.52	80.21	73.81	67.34	60.66	59.67	75.73	80.64	74.16	104.37	87.76	84.17	86.76	98.2	90.85
SMU_139	717.6	749.45	677.2	1508.27	1140.76	1108.77	1157.43	1051.58	1063.3	36.56	38.98	34.97	87.84	115.95	166.61
SMU_140	597.17	535.86	537.26	779.95	854.34	442.95	800.4	702.49	695.99	28.96	33.48	23.79	73.53	86.35	114.4
SMU_141	882.29	829.55	849.19	1181.71	1114.15	619.93	1144.15	1030.22	1011.8	39.83	54.07	31.46	90.39	113.53	136.27
SMU_143c	889.86	1099.91	782.03	1260.61	702.99	450.59	1332.58	1772.57	1118.27	180.86	163.25	156.2	429.14	294.15	636.69
SMU_144c	1380.13	1762.92	1244.92	2156.28	1139.38	924.1	1954.09	2472.78	1692.38	218.1	193.88	203	506.87	348.16	757.08
SMU_145	26.42	38.63	23.32	27.85	25.8	21.16	29.07	35.07	34.48	64.66	90.87	58.26	70.53	91.07	103.3
SMU_148	4.42	4.64	3.89	1.62	4.58	3.09	3.99	5.72	5.41	0.21	0.28	0.47	0.69	0.76	0.54
SMU_149	44.25	50.65	39.83	24.09	31.95	33.39	43.53	46.22	50.95	2.04	4.01	4.12	7.76	8.83	9.28
SMU_150	765.31	742.16	841.46	623.52	654.4	934.44	608.4	677.46	734.23	645.63	490.61	429.14	448.46	345.99	517.34
SMU_151	275.35	292.69	313.4	285.83	319.27	370.08	284.49	365.97	398.41	400.95	347.68	309.98	245.1	193.93	224.53
SMU_152	51.11	45.8	64.36	163.83	194.11	194.1	180.24	193.25	191.65	74.35	406.09	114.09	99.11	605.01	90.78
SMU_153	1989.29	1716.27	1874	2482.14	4306.07	2853.24	3008.63	3030.04	2633.51	1754.03	8126.67	2040.5	2337.51	8544.51	2240.8
SMU_154	630.02	693.05	573.43	662.58	708.63	484.29	696.92	608.97	564.86	281.1	322	288.07	112.71	101.29	110.74
SMU_155	51.64	51.01	52.55	71.87	47.86	61.74	44.15	42.95	44.92	51.67	129.62	47.95	65.18	146.36	105.54
SMU_156	203.08	215.17	206.58	302.27	274.02	378.14	256.4	217.82	239.06	174.63	398.15	90.03	183.89	302.11	213.87
SMU_157	101.5	134.94	128.97	234.68	229.25	264.81	203.66	264.26	255.02	164.24	283.35	89.19	158.61	193.63	121.26
SMU_158	23.55	32.51	30.03	47.46	46.63	45.94	52.52	70.12	63.42	41.74	73.37	23.66	40.98	43.66	26.18
SMU_159	441.73	537.76	478.67	691.69	536.22	494.53	541.4	652.75	603.84	430.94	620.25	329.42	335.19	387.83	328.02
SMU_160	465.13	405.97	454.93	376.54	510.66	485.89	470.52	447.47	439.94	170.52	156.15	128.08	155.85	155.69	164.17
SMU_161	398.92	413.21	434.3	373.45	507.81	452.86	473.06	475.71	447.56	190.82	178.75	160.09	225.62	252.52	249.21
SMU_162c	0.52	0.74	0.43	0.46	1.8	0.19	0.21	0.31	0.22	0.28	0.37	6.86	0.57	0.16	0.07
SMU_163c	5.5	7.61	9.57	6.71	12.85	7.9	9.73	9.02	8.28	1.12	1.05	0.72	2.12	1.67	1.85
SMU_164	1.69	2.42	2.02	2.34	3.07	1.04	2.07	2.39	3.56	0.08	0.14	0	0.69	0.58	1.01
SMU_165	2.21	2.26	2.73	2.74	3.85	2.92	2.53	3.68	3.67	0.13	0.37	0.26	1.37	0.63	1.04
SMU_166	3.12	2.73	4.91	6.63	1.97	7.37	5.17	5.25	5.98	0.98	0.82	0.33	2.1	0.74	1.2
SMU_167	16.99	11.25	13.9	15.65	10.26	17.01	13.81	10.98	15.74	1.64	2.72	2.54	4.63	4.64	6.14
SMU_168	86.47	87.99	76.12	89.29	77.08	107.08	95.71	84.92	85.43	24.81	15.16	13.39	34.01	21.28	29.19
SMU_169	57.42	57.28	58.45	73.65	47.31	42.24	46.93	46.54	51.89	10.45	7.2	8	18.84	8.55	17.03
SMU_170	9.66	7.84	11.21	15.48	14.91	8.85	10.89	9.36	10.96	2.15	1.34	0.43	3.71	2.64	6.63
SMU_172	10.53	9.81	10.79	10.51	11.39	11.79	8.84	8.52	13.43	0	1.93	0	6.12	2.66	4.74
SMU_173	31.11	29.59	29.72	34.7	39.02	20.51	28.02	19.95	27.17	2.03	4.12	2.22	13.42	8.03	9.27
SMU_174c	5.74	7.62	6.55	8.35	11.58	3.66	6.38	3.23	3.63	0.71	1.13	0.29	2.85	0.62	3.72
SMU_175	14.28	23.9	16.37	29.47	7.9	14.49	16.86	20.21	9.46	3.93	2.46	0	8.02	2.12	13.29
SMU_176	32.83	42.96	28.62	58	9.8	21.89	17.54	27.52	22.09	10.46	8.8	12.37	20.5	8.4	15.39
SMU_177	3.58	5.38	2.67	4.42	6.05	2.74	2.3	2.13	3.47	0.18	0.82	0.42	1	0.31	0.28
SMU_178	16.74	17.52	14.21	21.76	20.11	14.57	11.4	11.44	10.4	1.59	1.87	0.67	3.77	2.19	2.91
SMU_179	43.23	30.68	37.02	38.2	37.18	32.6	26.99	19.66	18.93	5.6	6.57	2.54	14.98	6.79	9.44
SMU_180	4.41	2.39	2.85	2.99	2.32	2.24	2.76	2.99	2.05	0.61	0.77	0.19	1.09	0.48	0.71
SMU_181	8.7	8.45	7.19	11.95	9.44	8.58	5.9	6.19	6.4	0.9	1.74	0.51	2.92	1.86	2.33
SMU_182	5.33	3.34	5.93	6.41	1.76	4.81	3.2	3.32	3.38	0.86	0.15	0	1.17	1.06	1.14
SMU_183	3.7	2.23	3.88	3.35	2.73	1.99	1.75	2.31	1.97	0.47	0.06	0	0.95	0.45	0.49
SMU_184	2.87	1.53	2.88	2.15	2.21	1.75	1.83	2.5	1.79	0.43	0.52	0.31	0.77	0.24	0.74
SMU_185	22.1	18.46	17.49	22.04	18.46	26.15	14.24	18.15	11.97	5.3	4.21	3.29	4.43	2.37	3.98
SMU_186	3.26	2.36	1.94	5	3.9	4.14	2.68	2.19	1.32	1.03	0.57	1.04	0.93	0.5	0.42
SMU_187c	1.88	1.92	1.48	1.87	4.43	1.38	1.58	1.72	1.17	1.67	0.49	1.04	0.82	0.33	0.35
SMU_188c	6.85	9.55	6.34	6.19	7.65	2.56	6.02	13.75	6.62	19.6	11.71	20.57	22.23	14.86	24.4
SMU_189	103.14	138.58	137.87	229.19	120.61	166.87	159.98	161.97	213.33	268.53	187.18	170.59	181.1	259.22	396.55
SMU_r04	7.6	13.99	12.01	23.32	19.21	24.29	13.7	17.16	27.53	7.87	2.96	4.61	1.67	0.98	1.41
SMU_t21	1235.27	1435.9	1482.8	1715.35	1741.49	1373.63	1085.08	1391.18	1698.7	2104.02	1606.04	1746.75	1288.66	1740.81	2029.08
SMU_r05	14.46	17	15.99	19.63	20.2	11.71	13.28	18.57	19.7	69.64	41.89	60.2	18.52	20.57	23.47
SMU_r06	198.53	285.96	221.74	210.35	229.29	144.46	150.26	246.18	229.17	1225.56	832.28	1078.69	315.93	285.67	382.88
SMU_t22	115.88	159.75	166.13	160.39	164.03	60.91	93.23	191.84	161.31	883.23	689.85	704.61	304.12	294.62	393.6
SMU_t23	330.69	395.52	333.98	314.83	283.47	161.56	233.21	457.11	387.34	2113.37	1771.72	1628.03	785.7	694.26	953.3
SMU_t24	156.31	180.23	141.87	115.07	96.4	80.99	103.34	185.1	158.16	964.05	838.89	784.08	370.57	309.08	400.33
SMU_t25	250.17	330.45	289.11	317.85	403.38	352.65	192.94	273.3	251.31	1636.27	1373.21	1380.69	724.49	570.13	720.04
SMU_t26	926.49	1030.64	1020.37	1306.02	741.66	1071.21	773.32	711.57	850.48	4724.71	4160.82	4100.92	3238.69	3228.53	5892.16
SMU_t27	1017.17	1119.43	1116.23	886.67	633.48	701.92	909.24	1049.83	1121.69	2039.86	2476.01	1908.81	2117.89	2121.53	2878.32
SMU_t28	4935.34	5383.73	4809.49	3872.51	3271.75	2979.7	4091.44	5309.42	4515.14	8318.54	7958.4	7060.8	6476.12	6109.46	8764.13
SMU_t29	5397.97	4904.12	4200.5	1820.02	2588.56	1895.14	3077.51	2953.04	2943.07	9980.49	10646.8	7079.83	7723.2	6806.56	8413.62
SMU_t30	3025.63	2720.49	2345.49	1136.16	1718.78	1022.03	1810.33	1642.01	1652.5	5645.16	5713.68	3897.36	4320.69	4204.76	4829.26
SMU_t31	6871.64	6601.12	5887.4	5071.07	5646.76	3468.51	5595.5	4833.08	4898.4	11783.3	13043.5	9040.94	10033.5	13524.2	12113.4
SMU_t32	8472.87	7933.62	7912.53	3915.52	7363.49	3327.83	5931.45	4983.97	5285.56	5251.84	4012.58	4560.78	2550.4	1846.87	2831.6
SMU_t33	11129	10455.3	10048.3	7048.13	8935.06	5826.06	7822.01	6919.37	7179.53	12040.6	9751.84	9913.01	10608.9	12117.1	19040.3
SMU_191c	75.1	133.01	76.98	114.63	64.13	54.92	97.4	139.15	105.79	82.75	71.34	91.7	52.41	54.87	76.65
SMU_193c	22.89	19.1	24.65	19.62	6.85	34.99	72.42	82.44	98.83	44.46	27.81	34.49	70.05	58.11	60.83
SMU_194c	26.26	31.91	23.22	16.9	20.22	17.39	67.1	68.96	74.37	28.35	19.06	27.03	47.78	52.42	44.36
SMU_195c	136.7	165.88	148.18	144.19	76.14	153.58	227.42	259.08	265.76	18.75	10.52	11.96	427.83	382.74	814.76
SMU_196c	13.99	14.16	14.51	19.6	14.62	15.91	23.07	17.97	21.84	93.36	76.63	66.08	42.28	51.7	34.79
SMU_197c	7.37	6.38	7.76	8.18	6.19	9.48	9.6	8.59	8.88	68.62	50.53	43.65	28.12	29.64	22.8
SMU_198c	7.37	5.3	3.94	2.78	4.41	3.88	4.72	3.64	4.91	21.54	19.59	16.13	21.48	21.31	26.23
SMU_199c	25.22	18.47	15.04	14.37	20.73	29.94	14.18	16.63	12.82	156.82	113.89	88.21	87.16	107.03	91.79
SMU_200c	731.19	636.7	686.47	535.88	554.23	673.27	707.14	782.57	660.09	1409.99	1389.61	1185.76	1998.82	2349.41	2660.91
SMU_201c	360.65	290.9	314.05	210.73	243.6	360.72	255.61	235.86	235.25	417.29	343.31	295.32	410.47	468.42	513.3
SMU_202c	766.67	750.95	716.02	457.78	476.75	585.71	621.38	652.68	605.33	559.77	529.66	422.92	610.28	728.98	630.34
SMU_204c	4097.82	3314.17	3567.37	2371.06	3011.79	3114.3	3173.52	3346.34	2940.62	3410.14	3128.37	2253.76	3865.7	4265	3526.59
SMU_205c	948.14	813.58	998.99	838.28	857.62	1196.11	901.54	1033.63	919.25	1331.93	1192.07	965.56	1342.68	1228.51	1138.91
SMU_206c	192.11	166.55	252.15	202.18	214.21	292.72	224.79	297.89	257.57	435.54	384.22	311.83	345.28	377.36	291.02
SMU_207c	205.5	180.41	228.87	204.41	188.85	230.91	215.09	229.89	210.81	412.4	360.35	308.22	300.11	305.03	296.66
SMU_208c	23.19	24.67	18.47	95.6	81.08	73.52	93.22	86.52	79.21	33.4	163.78	62.83	23.5	217.78	45.92
SMU_209c	29.85	38.39	35.41	49.79	19.14	40.84	39.86	32.63	45	159.41	148.45	156.99	122.45	97.39	131.03
SMU_210c	339.19	370.76	366.28	566.32	370.72	453.59	420.06	459.99	449.23	1258.13	1344.73	1009.73	965.44	1324.09	1478.77
SMU_211c	91.89	70.34	97.44	94.52	114.76	131.5	87.7	74.25	79.08	389.01	335.39	267.5	213.25	230.52	189.97
SMU_212c	169.63	148.58	176.65	170.99	198.49	260.11	168.5	144.3	159.47	889.79	730.12	596.92	407.46	531.62	412
SMU_213c	201.41	188.5	243.55	184.93	214.96	214.48	185.27	234.79	217.28	1494.15	1287.24	1063.61	752.82	968.92	713.97
SMU_214c	177.85	172.65	182.38	206.19	130.27	192.71	157.12	167.72	161.27	1156.54	968.28	856.74	560.02	761.75	573.46
SMU_215c	564.58	573.85	500.41	551.5	442.36	333.44	728.83	606.2	545.85	619.71	494.52	461.81	957.57	1171.05	1575.19
SMU_216c	22.11	15.74	18.39	23.17	15.37	11.87	15.81	13.79	15.96	30.54	23.13	19.83	30.76	36.56	47.89
SMU_217c	2.29	1.9	4.8	4.03	5.31	3.42	2.39	6.68	4.9	2.34	0.4	1.83	0.89	1.03	1.43
SMU_218	6.83	4.73	6.31	7.09	5.76	10.74	4.76	12.27	10.34	3.18	0.3	0.96	1.99	2.78	2.32
SMU_219	3.86	2.95	0.98	3.87	4.72	5.07	3.9	4.85	4.99	1.95	1.22	0.92	2.18	1.39	1.27
SMU_220c	3.05	0.74	0.93	2.18	0.56	3.13	4.34	1.69	2.38	1.49	0.7	0.25	1.66	1.93	0.15
SMU_221c	147.66	123.85	166.31	115.02	108.72	146.47	141.35	120.19	135.59	265.44	232.52	184.36	543.93	525.78	513.31
SMU_222c	1031.99	977.48	996.64	1055.06	925	993.1	904.16	734.42	732.4	2045.32	1823.2	1519.78	1406.74	1564.83	1699.62
SMU_223c	153.46	137.33	140.79	144.61	142.37	156.06	185.72	134.79	129.53	260.35	427.47	191.47	262.85	347.86	334.14
SMU_224c	164.84	198.68	147.89	183.32	103.04	188.75	153.57	144.24	148.24	174.16	173.14	153.41	251.59	310.66	433.4
SMU_225c	498.23	472.09	431.89	332.8	404.5	356.14	521.28	509.76	473.02	270.94	314.87	262.95	460.46	446.27	488.45
SMU_226c	73.79	50.78	57.48	54.15	56.61	81.47	74.89	83.79	64.87	27.57	34.81	32.26	68.2	51.6	48.59
SMU_227c	93.26	67.38	77.45	83.04	88.99	96.44	82.97	100.5	75.11	30.43	46.89	35.73	75.56	52.07	55.93
SMU_228	184.27	153.27	138.97	170.34	213	128.36	198.4	203.32	169.31	88.85	108.6	72.44	125.94	99.78	118.41
SMU_229	0.03	0.12	0.07	0.14	0	0.04	0.04	0	0.04	0.34	0	0.14	0.06	0	0.41
SMU_231	53.66	51.21	53.75	28.33	29.9	31.28	34.79	29.87	30.97	232.61	135.1	205.6	228.56	223.44	348.19
SMU_232	215.77	180.25	190.88	141.51	74.37	126.89	117.95	105.08	103.47	590.69	330.82	444.55	511.46	457.61	627.4
SMU_233	10.63	7.53	9.91	4.53	3.98	3.84	5.42	6	5.05	18.53	7.07	9.21	21.2	16.01	24.47
SMU_234	11.18	8.52	10.8	6.38	6.92	4.22	6.67	6.05	5.11	23.84	13.59	14.16	23.05	18.11	28.23
SMU_235	20.74	17.96	16.65	10.53	16.07	7.62	10.82	12.84	11.72	36.05	18.25	26.21	18.96	11.19	18.15
SMU_236c	31.46	29.75	28.66	19.42	30.16	11.04	22.62	20.3	20.91	55.39	33.22	40.32	21.54	15.81	29.37
SMU_237c	14.34	12.98	15.82	12.92	7.49	4.69	9.97	9.06	10.5	20.36	11.9	13.78	7.92	5.89	11.26
SMU_238c	415.45	427.72	448.67	319.96	350.31	289.55	336.96	286.29	349.15	654.04	562.41	510.25	470.16	390.83	532.22
SMU_239c	241.97	365.5	303.01	412.82	283.22	190.39	317.44	345.06	378.34	261.22	189.09	195.97	179.07	147.51	240.65
SMU_241c	168.06	190.93	156.91	172.68	199.76	104.45	178.76	180.58	160.66	118.37	149.46	107.88	145.87	184.39	199.16
SMU_242c	38.44	35.06	31.22	21.67	36.4	19.41	31.33	27.17	21.49	23.17	28.57	17.5	17.74	19.95	20.12
SMU_243	302.45	257.54	274.82	350.4	402.68	306.03	333.51	280.55	287.22	590.66	744.93	446.19	351.45	655.77	488.4
SMU_244	26.26	23.77	29.17	21.48	38.25	15.16	25.29	21.99	19.86	25.07	19.22	18.32	10.45	14.32	12.89
SMU_245	18.62	12.7	16.77	10.62	23.61	10.79	14.07	11.88	10.73	16.65	8.91	6.2	6.05	8.91	5.69
SMU_246	22.21	23.38	24.01	10.02	9.44	6.44	20.24	15.67	19.85	23.55	19.1	20.24	48.25	98.78	71.35
SMU_247	41.42	42.68	46.56	18.14	25.44	14.88	40.49	28.04	35.67	30.43	28.41	23.49	59.85	113.78	71.51
SMU_248	49.98	43.3	54.13	19.38	25.82	18.22	38.55	27.19	38.43	31.63	28.96	22.75	47.41	84.37	56.3
SMU_249	460.6	393.35	415.64	350.66	457.34	329.08	389.7	380.5	357.09	283.82	306.68	212.92	297.21	274.98	313.16
SMU_250	793.47	756.95	717.8	814.3	768.99	533.04	704.18	618.02	624.28	386.33	451.3	315.19	408.29	439.08	548.76
SMU_251	54.54	64.23	56.2	107.6	38.86	82.74	41.47	39.56	44.98	79.98	65.31	83.4	67.73	55.63	131.48
SMU_252	53.01	39.75	33.68	21.02	20.74	27.81	29.28	25.82	24.4	105.47	40.92	76.58	36.46	18.97	31.36
SMU_253	23.2	19.11	18.46	14.05	10.85	12.11	14.43	12.19	11.71	55.13	28.03	40.22	17.27	17.06	14.98
SMU_255	15.76	12.79	12.14	8.75	7.87	7.26	11.06	8.74	10.4	32.77	16.99	20.95	12.06	12.17	14.26
SMU_256	106.16	85.7	86.78	71.21	74.9	75.92	81.35	65.69	60.58	170.01	192	109.02	239.5	305.69	275.8
SMU_257	95.02	76.31	79.51	65.13	83.69	70.75	69.89	65.92	58.65	135.75	158.16	92.75	172.37	215.92	186.66
SMU_258	101.21	84.97	91.45	84.12	83.71	94.92	81.02	69.65	66.42	128.87	140.82	93.11	131.41	159.82	146.59
SMU_259	859.47	810.25	744.09	686.15	736.82	630.26	823.53	750.61	703.71	1065.14	856.9	1034.72	526.38	625.43	621.4
SMU_260	9.07	9.23	11.91	16.52	20.7	20.63	12.8	20.43	19.41	19.41	36.15	12.52	21.29	38.38	19.11
SMU_261c	12.15	14.43	19.29	19.31	15.97	18.79	17.23	29.91	20.18	22.63	37.73	17.03	31.01	32.11	25.8
SMU_262	4.91	3.22	4.73	7.08	5.49	6.95	5.23	7.77	6.19	6.95	9.26	4.17	9.04	6.05	8.94
SMU_263	6.01	5.42	3.77	3.08	3.37	5.74	6.09	5.9	4.44	7.29	9.44	4.14	12.22	6.15	9.39
SMU_264	10.47	12.98	8.91	8.49	10.56	10.68	13.21	12.48	12.94	15.05	17.26	9.87	34.79	16.38	21.31
SMU_265	7.44	8.53	5.96	5.36	7.5	4.4	6.42	8.06	6.95	7.16	9.27	6.39	22.01	9.59	13.63
SMU_267c	3.18	3.46	3.7	4.36	2.14	2.13	3.1	3.95	3.42	2.01	2.63	2.21	6.42	2.84	3.75
SMU_268	107.64	83.96	93.31	70.37	84.13	71.99	66.9	51.59	58.33	146.89	96.24	104.92	174.4	144.38	206.42
SMU_270	295.74	279.02	289.64	332.23	351.22	357.27	286.32	233.96	240.87	213.12	128.46	152.25	140.14	123.93	165.37
SMU_271	624.23	649.3	658.36	347.53	302.65	287.71	335.13	315.91	341.45	320.01	270.11	269.77	476.2	444.63	646.12
SMU_272	391.57	342.14	376.92	185.38	234.85	229.4	201.1	190.98	209.06	197.38	159.45	142.87	248.54	222.84	287.71
SMU_273	141.01	148.43	155.1	174.32	161.43	187.82	152.22	159.39	170.02	304.28	404.31	244.06	331.02	353.1	338.04
SMU_274	112.76	105.5	123.05	113.43	132.69	135.15	96.55	114.64	113.02	279.09	366.33	213.03	283.96	274.07	290.41
SMU_275	85.79	78.8	74.17	53.68	58.41	65.17	59.5	49.82	54.74	67.58	59.54	49.75	41.61	44.45	53.14
SMU_276c	406.73	359.93	326.64	199.93	229.61	217.6	271.11	216.43	199.01	355.28	316.72	266.34	235.18	213.63	220.12
SMU_277	528.19	413.83	429.78	251.62	252.75	242.18	268.11	228.98	245.04	434.24	366.58	352.13	230.33	201.45	250.35
SMU_278	1189.72	1355.65	1150.06	1536.14	1042.23	1055.52	1181.03	925.41	974.79	652.97	478.29	578.91	589.02	657.11	876.93
SMU_279	1200.52	1099.78	1013.95	1093.74	1032.41	653.96	1015.32	831.15	902.68	875.8	791.81	706.42	698.6	850.26	937.85
SMU_281	208.94	235.41	317.47	264.6	262.99	367.49	250.97	308.86	377.81	1246.22	1237.19	908.78	713.8	824.29	676.41
SMU_283	206.54	185.15	247.96	197.89	189.62	278.96	194.46	221.94	237.38	872.18	840.5	606.1	580.76	703.4	657.57
SMU_284	151.34	151.95	188.55	161.19	146.74	227.45	131.21	133.91	137.98	397.28	359.03	276.91	256.16	311.07	304.89
SMU_285	1126.54	1838.73	1288.55	1558.82	1050.74	728.55	1235.93	1740.35	1395.92	4850.56	3869.88	4448.84	2724.37	2682.18	3356.32
SMU_286	26.52	29.74	28.65	27.31	25.44	21.99	32.18	42.4	34.03	68.78	75.96	53.14	36.8	59.11	46.95
SMU_287	22.18	26.5	30.74	24	31.88	21.55	17.64	20.32	28.86	90.34	58.17	63	66.78	81.43	77.92
SMU_289	37.09	41.91	45.94	46.04	36.05	36.05	35.37	36.46	39.78	43.28	40.35	39.52	41.2	40.16	54.76
SMU_290	97.49	97.52	131.67	112.51	115.49	123.58	102.86	108.87	124.67	95.78	84.69	76.17	83.3	77.63	96.58
SMU_291	43.05	46.48	61.62	57.38	82.35	69.69	53.23	61.14	77.4	64.63	53.94	49.94	47.56	43.74	45.86
SMU_292	139.56	148.56	158.13	144.77	152.05	124	106.15	102.17	132.43	155.81	139.34	115.76	88.49	94.96	113.06
SMU_293	195.3	179.9	287.92	192.96	221.49	233.91	180.8	182.82	226.05	183.37	118.33	127.82	113.97	113.54	110.28
SMU_294	121.37	116.94	215.52	145.49	196.06	205.53	141.33	156.49	180.99	110.79	85.59	79.55	37.84	49.2	38.52
SMU_295	215.35	163.89	284.56	127.9	213.63	201.72	149.82	152.8	210.18	127.47	79.59	85.75	38.58	29.43	35.18
SMU_296	61.21	50.8	77.6	35.01	51.21	52.68	35.12	35.07	45.73	32.95	20.41	19.1	7.28	5.77	6.96
SMU_297	2.34	2.26	2.77	3.09	3.28	3.35	3.43	2.83	2.51	2.75	3.54	2.07	2.37	3.97	3.67
SMU_298	169.82	136.85	183.26	81.52	119.37	123.78	92.24	80.89	99.92	40.13	22.64	28.72	13.38	13.74	14.87
SMU_299c	958.58	842.51	868.69	463.82	852.71	577.06	596.84	514.84	524.59	326.52	230.43	312.12	129.3	107.18	170.97
SMU_300	532.41	425.52	472.98	267.8	419.71	317.15	314.77	273.13	267.93	143.98	109.69	106.49	44.77	43.17	43.38
SMU_301	514.14	435.87	443.11	291.72	380.34	355.36	315.22	268.42	264.94	140.25	118.21	103.18	45.2	48.59	42.56
SMU_302	130.64	122.48	116.63	110.75	126.63	97.49	115.76	114.82	126.61	190.7	274.4	191.54	234.35	358.15	350.25
SMU_303	107.39	95.23	113.3	75.54	102.3	99.2	92.37	96.43	103.5	180.01	223.79	137.66	196.56	266.75	218.52
SMU_304	96.64	96.05	124.13	90.88	117.38	132.17	106.8	114.48	134.46	232.21	258.89	165.38	251.86	311.18	238.34
SMU_305	39.89	45.51	108.05	98.14	102.54	140.31	77.75	96.33	131	289.49	267.77	202.73	207.33	235	162.44
SMU_307	27.2	28.4	40.72	34.69	31.7	49.69	29.93	31.08	37.18	124.28	136.66	101.73	74.8	81.88	82.95
SMU_308	119.62	135.63	147.49	157.66	128.5	197.6	141.55	143.63	169.42	119.62	115.2	89.59	97.3	119.06	130.56
SMU_309	977.91	892.97	1102.23	669.19	1084.33	1075	870.38	849.48	977.66	1435.78	785.56	929.18	575.62	774.75	588.37
SMU_310	16799.2	16352.2	14771.8	16082.5	15256.9	11270.5	16825.2	14642	14128.9	13417	14453.1	10774.8	11617.9	13507.3	14859.4
SMU_311	2336.71	2160.47	2157.91	2012.75	2263.82	1648.73	2060.22	1738.41	1699.36	2516.95	3096.67	1851.46	1972.74	2761.73	2183.3
SMU_312	87.71	75.64	76.39	44.52	59.22	57.43	61.14	62.43	60.01	33.5	19.11	22.69	18.1	18.14	23.94
SMU_313	1979.84	2086.44	1595.47	1561.72	1487.54	1000.65	1557.9	1644.33	1436.67	2105.34	1947.08	1384.12	1198	730.37	1346.22
SMU_314	20288.6	19505.2	16614.3	17424.9	16415.2	15029	18134.6	16110.5	14537.6	10318.4	10231.3	6874.47	6945.07	3464.94	6559.12
SMU_317	1863.37	1536.4	1337.6	966.85	1702.82	840.45	1351.31	1059.42	975.05	856.07	733.21	576.75	766.37	703.78	719.8
SMU_318	230.44	185.83	161.86	140.09	213.55	145.93	159.98	132.77	115.23	119.69	107.07	88.05	133.37	131.76	111.2
SMU_320	180.68	145.9	134.38	114.26	52.66	166.69	96.81	72.91	79.43	82.56	69.5	74.01	148.03	72.07	94.63
SMU_321	843.92	821.31	809.43	532.09	598.25	665.35	801.72	901.12	760.24	996.63	828.26	720.48	256.67	312.58	241.75
SMU_322c	69.11	78.81	72.78	42.76	44.81	55.21	67.34	88.68	80.61	118.63	93.02	84.94	30.85	43.92	36.04
SMU_323	8.07	5.65	5.68	3.5	3.5	4.36	7.43	5.26	6.55	19.53	12.89	12.63	29.1	29.86	29.45
SMU_325	11.84	12.74	10.53	7.65	6.27	11.1	11.61	9.95	9	43.55	36.49	23.5	71.24	64.72	78.39
SMU_326	7.94	11.95	10.76	8.72	7.03	8.62	6.85	12.37	12.04	64.5	44.16	33.03	85.18	70	100.75
SMU_327	1.97	2.01	2.58	3.74	1.45	1.06	1.55	2.88	2.97	17.23	13.11	10.21	22.33	16.13	24.62
SMU_328	3.91	8.7	9.15	11.23	5.59	5.66	7	10.41	7.88	46.27	25.5	25.5	45.53	44.89	59.82
SMU_329	4.51	8.73	8.11	9.37	7.85	8.39	8.35	8.66	10.36	46.65	29.65	22.82	32.67	30.73	42.84
SMU_330	3	4.73	2.81	4.07	1.57	4.2	3.18	2.56	4.43	26.74	20.02	14.72	21.52	18.12	21.26
SMU_331	4.6	4.21	5.4	7.53	1.46	6.87	2.67	5.06	6.15	46.19	49.57	40.66	27.24	32.96	39.45
SMU_332	3.98	3.54	3.96	5.12	1.39	5.16	1.66	3.44	4.32	29.92	34.71	23.68	19.79	20.68	26.61
SMU_333	123.38	125.53	121.06	95.53	79.15	94.42	113.13	133.57	125.31	100.05	101.3	89.94	95.29	115.8	107.36
SMU_334	0.34	0.79	0.76	1.47	0.86	1.35	0.94	0.9	0.84	1.75	0.49	0.62	2.37	1.33	3.63
SMU_335	0.33	1.11	0.52	1.48	0.18	1.4	0.96	0.67	1.61	2.6	0.76	1.48	6.63	5.37	6.2
SMU_336	122.61	124.55	109.44	53.85	38.92	54.42	56.71	45.01	74.6	112.68	93.26	71.28	129.35	164.97	205.35
SMU_337	70.45	54.7	52.43	23.95	20.29	25.67	33.19	32.13	35.29	76.53	63.07	44.46	60.81	72.25	64.88
SMU_338	29.93	22.89	22.17	8.79	16.83	15.63	17.74	16.35	15.86	45	37.04	29	31.31	30.59	30.43
SMU_339	102.4	78.47	79.15	42.36	67.6	51.73	57.01	49.25	50.61	127.26	104	84.45	55.54	56.94	64.48
SMU_340	1479.57	1288.29	1373.9	992.89	949.24	1393.43	814.38	645.5	717.51	1624.5	1395.15	1222.52	783.59	875.01	1187.63
SMU_341	131.14	123.91	118.93	86.34	92	148.94	87	62.01	67.1	102.96	76.95	78.41	45.47	42.58	56.61
SMU_342	115.09	112.02	103.5	73.16	78.91	130.91	67.4	56.98	59.61	86.25	65.49	65.25	36.31	36.05	45.39
SMU_343	535.44	489.31	422.01	396.75	174.24	115.06	364.78	446.58	377.18	1183.54	1042.4	996.36	449.37	846	1043.74
SMU_344	403.27	366.8	320.86	138.8	186.63	243.79	274.39	273.18	298.63	319.25	170.84	224.23	284.22	231.47	313.64
SMU_345c	111.8	156.81	118.95	124.06	64.7	75.29	106.02	177.51	159.56	783.91	435.37	669.92	297.75	223.37	318.93
SMU_346	161.74	205.73	141.86	132.99	84.1	58.6	151.11	189.72	150.93	254.18	100.62	198.61	112.41	51.94	151.24
SMU_348	101.57	136.74	154.01	202.92	186.94	227.21	185.68	192.78	232.12	124.61	112.9	89.16	118.91	119.31	125.18
SMU_349	418.13	398.38	390.19	108.49	106.73	225.55	141.84	110.86	144.02	887.66	255.62	573.05	367	136.03	356.42
SMU_350	461.65	461.37	398.67	226.4	261.69	158.33	289.65	295.18	293.78	292.84	199.94	199.2	503.34	424.43	632.42
SMU_t34	2764.15	2579.94	2170.1	1148.13	1843.49	778.4	1793.42	1647.59	1614.38	1467.22	908.06	980.45	2551.04	2046.1	2841.64
SMU_t35	159.47	186.53	200.64	304.12	405.17	471.3	407.44	480.31	474.08	492.12	296.37	327.64	242.55	222.95	330.48
SMU_351	6693.94	6742.11	5204.81	7487.48	9668.03	8098.49	10387.3	10703.3	8715.49	4193.44	15780.7	4696.11	6928.68	21964.2	9477.63
SMU_352	207.17	242.6	238.7	254.47	304.95	338.82	303.28	358.62	319.2	109.2	87.1	81.03	65.92	34.74	65.46
SMU_353	116.18	115.41	107.52	160.35	138.85	127.67	141.32	128.22	130	7.55	9.09	8.07	10.03	22.42	13.11
SMU_354	59.71	66.55	54.99	80.2	75.13	54.03	70.88	76.32	69.66	4.72	6.71	7.84	5.72	8.52	6.45
SMU_355	71.09	75.11	66.38	77.99	68.62	60.32	76.39	82.12	72.77	96.96	91.68	89.41	84.17	88.33	130
SMU_356	107.62	99.46	120.67	97.83	122.08	116.09	89.51	84.49	91.07	42.2	31.5	30.06	55.45	59.81	70.26
SMU_357	997.88	781.91	954.9	720.26	836.92	1090.1	684.31	538.88	609.64	960.11	724.74	620.53	481.61	509.88	568.65
SMU_358	137.21	123.51	140.79	109.61	82.22	147.77	99.06	102	91.17	419.87	341.38	318.22	311.58	312.34	438.82
SMU_359	47.98	40.43	45.27	31.48	35.73	40.73	33.09	38.47	39.21	125.01	107.48	98.9	75.12	61.85	71.11
SMU_360	44.44	58.83	44.09	61.41	47.99	66.16	51.96	68.9	66.14	66.14	92.14	55.88	183.27	118.54	147.63
SMU_361	40.82	48.6	40.53	56.72	38.74	69.02	50.29	54.78	54.29	56.59	76.73	42.69	182.96	145.75	161.44
SMU_362	218.65	212.04	199.73	210.66	204.21	166.39	155.06	166.92	168.23	220.06	204.95	153.25	139.48	169.97	197.4
SMU_363	284.33	256.19	270.06	246.07	232.17	237.51	182.38	197.85	193.6	355.11	306.08	252.73	193.2	170.66	206.46
SMU_364	95.18	103.69	95.05	81.67	79.44	81.28	95.16	104.57	90.09	165.57	150.17	124.5	144.91	136.49	165.86
SMU_365	41.66	49.83	42.31	48.41	41.95	48.7	43.19	46.73	44.25	75.46	59.2	57.88	40.24	35.84	51.32
SMU_366	133.75	148.87	225.94	185.92	230.66	290.11	206.87	242.96	289.01	76.23	34.49	63.61	26.38	17.74	22.19
SMU_367	738.69	748.61	1356.44	1045.17	1897.14	1850.64	1181.91	1402.96	1787.19	339.87	141.02	258.96	114.85	77.59	88.63
SMU_368c	75.39	83.47	179.72	142.12	250.83	263.83	153.62	184.31	242.59	31.26	12.23	22.4	10.34	7.56	10.47
SMU_369c	4783.55	4549.6	7779.03	5676.55	9584.11	9812.82	6196.25	6813.83	8712.2	1715.61	953.83	1260.56	1516.56	1671.65	1786.23
SMU_370	209.51	236.32	224.3	132.56	174.36	210.17	169.84	186.68	195.13	105.54	53.72	98.78	76.17	79.11	97.51
SMU_371	40.78	44.96	46.22	31.63	26.4	49.1	34	36.15	42.34	23.88	31.35	28.31	203.82	80.66	362.66
SMU_372	636.72	613.04	526.29	588.18	666.69	583.26	790.32	784.66	716.25	15.56	14.47	10.83	34.79	17.49	31.99
SMU_373	6415.15	5515.46	4908.79	4653.54	5829.52	5225.01	6588.06	6750.69	5851.82	122.5	106.07	87.53	288.98	122.01	219.83
SMU_374	1109.56	1107.03	964.97	972.77	765.38	682.33	1159.07	1248.21	1074.94	24.45	26.88	21.48	57.29	29.71	44.66
SMU_375	195.56	218.98	200.13	167.78	175.45	180.64	228.85	265.05	235.4	97.85	99.48	82.13	56.14	53.57	73.93
SMU_376	5.02	6.27	6.33	4.91	3.7	5.36	4.81	3.75	3.77	13.62	8.69	6.64	11.2	13.44	14.56
SMU_378	73.85	76.52	105.09	71.59	108.28	117.07	271.58	333.07	360.22	31.18	25.07	18.21	1463.6	2762.8	1462.09
SMU_379	306.5	314.71	346.28	247.37	258.46	237.7	539.93	586.29	670.17	430.52	397.05	349.69	2232.17	3050.16	2372.81
SMU_381c	109.99	111.78	109.85	73	61.51	56.81	117.63	110.82	118.48	208.35	179.23	200.81	377.07	438.57	477.52
SMU_382c	98.47	99.55	99.64	78.07	61.38	87.28	95.68	97.62	97.59	158.58	131.75	160.09	240.79	283.53	311.2
SMU_383c	193.63	198.18	189.02	267.3	216.56	226.45	220.2	182.62	185.92	38.47	33.68	28.79	44.66	50.05	53.9
SMU_384	7.77	13.87	9.99	18.39	13.32	12.92	13.3	13.92	17.52	12.01	11.96	8.78	5.23	7.85	5.53
SMU_385	0.84	2.15	1.23	0.66	0.74	0.94	1.53	1.56	1.57	0.74	0.61	0.41	0.27	0.48	0.2
SMU_386	164.83	173.79	194.19	254.13	179.22	259.41	191.61	196.8	193.62	148.09	312.72	146.31	276.38	398.3	231.26
SMU_387	13.38	11.27	11.82	10.15	9.83	6.25	9.99	10.67	11.58	36.06	28.2	19.88	52.53	50.38	79.16
SMU_388	179.22	148.81	154.51	217.76	198.27	193.42	171.94	139.51	136.52	49.9	40.55	40.12	81.49	72.24	75.44
SMU_389	898.36	792.67	832.61	1086	1051.31	1044.83	950.84	766.34	718.48	184.07	148.1	132.47	235.47	204.03	254.41
SMU_390	2339.12	2180.93	2235.51	2806.88	2366.61	2858.65	2439.72	1937.37	1915.22	425.32	313.4	305.65	421.84	380.05	462.35
SMU_391c	39.65	39.37	39.24	29.67	47.12	31.7	44.21	47.68	42.32	76.39	112.98	60.7	22.75	14.09	14.64
SMU_392c	85.95	87.59	78.03	52.7	75.37	67.47	79.01	80.26	84.6	159.24	245.04	115.72	49.6	49.33	49.87
SMU_393	262.64	270.16	271.52	214.53	306.61	307.36	284.99	299.93	308.37	621.49	841.84	435.59	263.99	288.59	216.23
SMU_394c	23.79	36.41	58.73	64.37	61.14	106.55	60.34	94.04	109.86	185.85	195.14	125.47	100.5	98.62	54.63
SMU_395	45.59	85.95	52.02	71.82	43.3	24.79	68.77	102.51	67.29	89.35	89.79	75.77	158.4	216.14	215.97
SMU_396	88.04	82.35	82.88	71.66	77.89	70	81.37	77.61	64.71	119.7	112.25	93.25	95.59	98.82	131.87
SMU_399	242.16	258.64	237.06	194.43	252.75	166.67	240.06	260.94	213.9	219.71	202.73	166.58	210.39	203.61	267.53
SMU_400	11.38	12.76	14.02	17.35	16.61	11.93	10.7	12.9	14.35	14.55	10.55	10.27	6.92	5.68	11.75
SMU_401c	227.44	223.71	306.47	205.33	161.76	261.14	220.03	220.09	250.58	423.3	379.21	347.08	287.87	211.42	356.56
SMU_402	5.56	7.2	16.02	12.05	14.34	19.07	11	12.08	16.13	18.29	11.54	12.07	5.29	3.8	4.8
SMU_403	63.8	61.48	129.29	101.71	121.32	160.1	87.75	98.82	120.51	313.66	233.92	239.34	88.49	107.56	79.73
SMU_404c	274.76	224.64	338.19	288.87	254.77	472.79	242.31	216.59	224.05	916.68	674.67	745.24	298.77	399.63	316.63
SMU_405c	48.52	43.2	64.63	52.55	51.83	87.03	39.55	42.72	38.54	136.24	85	103.95	38.16	60.61	55.63
SMU_406c	394.68	426.36	375.97	475.26	377.29	398.87	472.13	561.4	489.56	201.45	159.14	159.91	101.88	121.53	122.39
SMU_407	132.93	143.09	155.17	155.23	164.75	221.04	155.87	189.45	184.3	273.81	253.64	174.1	65.69	100.35	60.92
SMU_408	100.33	89.08	98.66	93.78	101.84	109.75	88.69	93.22	91.72	143.39	129.92	90.54	37.27	52.15	37.28
SMU_409	322.72	285.75	294.89	300.18	285.75	279.69	289.49	274.43	273.63	471	431.69	318.52	136.02	185.52	165.88
SMU_410	41.71	33.32	33.31	22.17	32.55	26.28	27.29	29.39	26.93	89.3	42.93	51.29	42.95	43.59	54.48
SMU_411c	3747.54	3939.88	3189.65	2014.78	2155.99	2075.59	3515.88	3426.83	3153.26	1802.47	767.39	1172.15	2773.04	2522.15	4337.05
SMU_412c	833.6	848.3	865.98	480.43	572.01	701.52	734.01	881.17	800.27	878.88	684.35	622.48	539.79	662.72	647.22
SMU_413	211.87	219.62	278.17	174.99	222.83	267.36	239.67	317.22	278.12	348.26	284.3	252.51	199.61	246.77	196.38
SMU_414	158.07	167	217.5	167.34	189.04	224.59	196.92	241.77	224.57	309.52	237.82	227.04	195.82	228.37	197.58
SMU_415	321.39	341.1	389.61	341.02	359.86	498.68	363.61	410.45	442.1	1178.11	1267.57	899.6	929.67	1082.05	926.16
SMU_416	284.11	290.53	241.82	240.52	183.46	172.76	197.79	244.86	227.72	801.28	845.93	627.54	432.86	642.17	753.47
SMU_t36	168.01	138.66	172	158.18	163.99	165.93	134.67	174.48	175.8	242.51	174.74	162.49	189.23	169.41	250.66
SMU_417	327.26	400.49	334.06	401.01	307.07	274.28	414.83	551.51	463.81	667.7	675.19	545.35	674.66	679.57	915.45
SMU_418	115.67	122.03	187.33	170.33	217.64	266.2	188.33	236.25	274.29	94.76	64.33	87.87	67.64	51.71	61.4
SMU_419	767.67	862.7	1247.37	1264.6	1442.82	1763.21	1227.21	1382.91	1665.51	499.91	363.82	369.69	325.13	224.23	272.22
SMU_420	248.99	286.44	249.51	285.3	158.07	203.97	244.29	196.18	203.33	553.52	562.37	574.85	495.51	581.72	914.34
SMU_421	84.74	88.92	102.18	97.17	111.32	138.68	87.91	91.59	101.59	136.06	87.81	103.6	59.43	68.79	76
SMU_422	1278.64	1571.46	1418.35	1891.64	1243.35	1744.4	1529.53	1635.82	1685.45	1559.77	1403	1423.86	1201.9	1520.04	1874.98
SMU_423	356.99	442.17	494.19	608.57	609.9	769.42	701.9	979.28	949.3	877.29	778.33	813.01	492.76	523.9	416.8
SMU_424	447.41	524.55	673.9	568.34	587.57	890.46	645.19	761.01	879.6	441.09	294.97	357.26	140.68	157	134.06
SMU_426	44.95	46.21	69.11	49.97	56.92	82.95	60.84	65.49	73.83	46.67	30.46	36.63	17.2	21.01	15.41
SMU_427	478.42	542.41	806.86	600.04	636.92	957.82	639.35	727.57	871.5	1199.69	1123.28	931.47	727.91	879.02	1014.18
SMU_428	196.2	213.53	240.69	207.15	181.23	222.91	192.01	207.22	223.22	541.41	602.78	451.72	379.58	444.35	558.96
SMU_429c	570.2	615.99	738.64	686.43	564.42	733.12	621.74	675.76	675.72	1773.26	1720.31	1366.13	766.63	993.89	971.35
SMU_431	26.85	23.11	27.39	13.2	12.01	20.74	14.11	15.74	19.07	60.72	50.18	45.55	82.23	100.01	112.32
SMU_432	15.83	11.95	19.55	11.25	14.55	16.45	11.37	18.94	19.83	67.34	62.88	54.06	74.99	82.71	73.45
SMU_433	14.29	14.31	20.9	14.74	16.65	16.29	15.74	22.6	23.15	126.25	101.32	89.67	92.43	81.94	108.62
SMU_434	212.88	217.52	182.67	183.88	191.55	131.63	187.97	196.37	187.52	444.87	388.3	317.3	258.4	239.83	331.53
SMU_435	28.07	28.99	23.75	23.15	24.42	10	28.62	28.13	26.19	58.12	46.43	44.49	27.73	26.95	37.92
SMU_436c	11.83	18.5	13.05	20.71	14.61	13.7	18.36	19.66	19.13	17.21	19.3	14.85	23.66	26.28	35.39
SMU_437c	52.57	67.41	48.15	70.91	66.63	27.88	60.85	51.6	57.44	153.53	108.92	124.03	94.25	96.05	171.44
SMU_438c	13.51	12.15	14.14	17.74	19.07	18.07	19.24	16.89	15.66	20.53	19.88	14.09	19.48	14.87	17.57
SMU_439	33.38	35.92	39.83	50.44	54.95	56.65	56.75	54.28	56.08	48.54	42.01	34.42	32.89	37.28	22.97
SMU_440	80.04	83.09	90	117.78	128.3	126.88	121.31	132.13	120.02	97.82	105.45	75.56	88.21	77.63	67.1
SMU_441	178.78	184.86	190.08	196.45	149.31	174.38	205.44	175.38	168.95	733.85	1196.17	435.63	226.47	250.82	210.96
SMU_442	12.88	10.93	11.89	12.02	11.16	12.86	15.88	18.16	11.18	53.66	56	41.03	44.98	48.74	60.9
SMU_444	14.92	10.55	8.94	25.34	7.08	16.71	16.24	10.88	11.97	47.93	26.88	44.68	7.84	8.59	8.89
SMU_445	8.9	11.68	10.06	5.22	5.55	3.44	21.86	32.57	27.06	4.66	1.73	4.39	66.46	47.87	111.38
SMU_446	176	212.86	163.38	318.91	152.36	105.8	288.03	342.79	281.2	252.98	651.64	365.46	322.82	865.31	567.13
SMU_447	152.33	191.6	190.71	280.27	128.88	221.38	152.7	178.39	194.01	1227.16	888.69	1081.36	444.17	446.97	689.25
SMU_448	172.03	229.91	239.13	305.32	238.72	181.66	216.74	273.26	313.6	855.73	572.49	693.2	277.4	261.47	307.06
SMU_449	4.12	4.14	5.88	7.42	6.61	9.95	6.67	5.62	6.47	27.16	56.18	20.68	15.45	13.61	9.91
SMU_450	23.18	33.86	27.88	35.43	19.35	19.52	25.91	35.87	36.56	77.53	58.65	63.81	39.37	41.37	63.7
SMU_451	249.91	301.91	317.2	354.8	361.53	349.84	303.36	419.1	443.13	836.96	663.61	652.62	357.03	387.83	451.29
SMU_453	51.07	65.68	55.32	64.44	58.94	46.15	52.97	68.15	67.65	123.11	100.02	88.65	51.49	50.05	61.65
SMU_454	55.59	45.09	46.74	40.13	64.48	32.22	39.63	40.86	33.46	69.46	50.67	52.39	43.55	44.82	55.24
SMU_455	13.27	12.45	12.5	11.46	11.78	7.68	10.98	9.29	9.54	17.05	9.48	13.3	11.92	9.34	14.84
SMU_456	22.79	21.09	21.35	14.98	13.74	14.22	14.86	12.23	16.68	38.06	39.07	29.89	33.62	36.12	47.73
SMU_457	87	134.44	110.62	211.34	136.48	220.57	147.84	188.62	206.01	98.79	126.31	101.72	43.4	37.04	55.51
SMU_458	1.71	2.24	3.32	2.09	2.27	2.83	1.98	2.17	2.46	5.78	2.67	3.72	3.15	1.46	3.32
SMU_459	28	34.57	25.76	28.49	25.72	15.84	22.87	26.36	26.38	42.57	34.68	32.46	39.77	50.2	61.82
SMU_460	32.28	41.01	28.67	31.3	30.1	19.16	24	35.85	29.56	39.12	25.74	27.75	23.64	29.33	29.6
SMU_461	30.17	28.56	21.57	24.53	26.02	22.78	27.16	26.52	24.32	11.04	10.43	7.4	13.47	13.94	11.52
SMU_462	357.04	316.64	290.42	169.29	146.07	193.05	221.39	234.2	214.77	410.33	326.34	308.34	296.85	211.07	252.05
SMU_463	95.09	95.59	88.82	47.11	47.33	54.23	66.33	70.16	61.84	112.95	89.48	80.91	69.29	55.06	61.76
SMU_464	75.98	75.92	67.48	34.5	48.48	46.58	56.76	61.4	55.39	111.21	84.65	89.92	53.19	46.93	52.9
SMU_465	95.98	105.53	98.81	118.33	78.75	121.23	96.27	114.43	102.79	272.44	207.89	238.38	115.74	101.17	167.24
SMU_466	58.11	82.84	56.59	73.47	70.04	84.04	69.79	104.1	78.15	169.84	88.61	148.46	57.61	48.04	76.9
SMU_467	97.18	100.59	81.93	74.49	98.36	89.66	86.44	113.05	86.17	165.16	91.63	130.49	56.65	53.38	61.6
SMU_469	197.54	189.44	178.88	153.34	159.55	224.36	158.27	167.61	141.07	253.84	125.84	182.36	66.2	69.47	66.84
SMU_470	605.12	533.09	498.99	467.83	608.61	505.68	572.84	503.07	469.06	176.01	53.8	118.77	30.73	34.61	32.58
SMU_471	572.75	445.03	427.7	328.56	566.65	358.34	443.31	416.12	352.03	245.46	92.96	182.88	76.03	105.47	91.43
SMU_472	84.7	117.74	87.55	128.36	86.03	91.17	98.89	128.9	116.56	34.78	38.07	23.84	45.28	60.21	66.85
SMU_473	12.75	12.07	13.02	6.6	11.06	7.28	8.15	8.06	8.35	18.57	31.89	14.72	16.49	25.31	21.81
SMU_474	16.32	14.01	18.36	20.15	18.99	30.95	19.9	25.71	26.46	50.2	52.24	34.56	77.32	109.74	76.81
SMU_475	2.83	2.21	2.25	1.18	1.11	1.92	1.27	2.26	1.16	4.83	5.09	3.35	3.51	4.28	4.48
SMU_478	137.27	122.4	130.02	107.26	76.87	138.76	99.75	79.69	84.17	100.7	68.13	100.63	48.3	35.44	76.05
SMU_479	32.39	45.1	40.41	34.67	16.82	41.95	49.86	51.11	45.61	79.79	56.61	61.06	26.48	29.18	33.43
SMU_480	7.96	10.62	13.86	5.51	8.01	11.92	12.91	13.48	13.94	14.89	10.49	13.04	12.62	11.76	13.26
SMU_481	5.77	8.41	14.83	7.86	7.79	17.4	12.21	16.01	22.27	18.64	17.26	13.83	18.06	16.7	19.39
SMU_482	16.55	16.73	24.66	10.59	9.89	18	23.23	25.52	25.41	24.49	21.93	16.94	39.91	31.99	37.84
SMU_483	33.1	28.92	38.76	14.2	20.2	25.55	28.67	30.23	34.26	36.45	30.86	27.24	49.88	39.47	42.86
SMU_484	10.73	9.96	9.52	5.18	6.88	9.5	8.76	11.27	9.62	12.22	8.41	9.69	14.51	12.59	12.6
SMU_485	36.96	35.11	40.67	19.22	19.91	34.7	26.73	27.9	30.86	40.39	38.16	32.16	55.13	41.59	47.14
SMU_486	27.66	28.01	30.14	20.58	21.55	23.21	20.38	20.24	22.29	30.85	33.67	25.19	38.47	36.88	48.79
SMU_487	0.44	0.41	0.74	0.7	0	0.5	0.22	0.32	0	3.82	2.44	3.42	0.8	0.59	0.63
SMU_488	6593.01	7134.01	6570.98	9027.66	5266.45	4983.96	6395.17	5822.65	6116.72	910.71	1386.41	999.35	2459.26	2857.16	4803.53
SMU_489	326.83	283.6	278.2	688.33	1054.72	675.6	964.21	890.98	817.43	176.09	331.77	276.79	129.74	324.19	162.1
SMU_490	630.79	531.6	563.69	1261.78	1823.37	1294.61	1611.24	1444.18	1297.83	557.04	1016.41	697.28	299.17	699.45	381.27
SMU_491	337.03	282.44	318.65	686.91	814.78	748.05	756.17	645.14	577.03	340.13	577.48	387.15	157.98	366.03	206.19
SMU_493	30.12	25.29	28.58	65.32	69.99	67.15	64.11	56.85	48.75	31.19	42.11	32.21	10.72	24.02	15.21
SMU_494	1395.73	1396.52	1646.6	1500.14	1861.44	1954.62	1612.74	1890.32	1817.31	1499.21	1000.2	1365.44	386.55	375.09	353.44
SMU_495	176.9	196.72	220.08	234.82	204.98	276.2	201.96	227.36	231.08	176.39	103.79	142.63	60.27	76.27	72.77
SMU_496	136.76	138.02	158.82	129.01	137.42	208.42	126.02	139.27	165.37	141.96	148.06	107.67	176.32	161.11	170.14
SMU_497c	131.81	128.62	186.28	159.18	193.3	262.99	159.25	156.25	187.72	114.84	102.64	89.67	104	88.03	103.73
SMU_498	48.75	66.56	72.34	84.85	70.83	99.14	69.84	89.46	98	86.34	63.37	86.34	24.46	19.08	27.65
SMU_499	441.19	388.64	438.94	216.44	212.31	278.97	281.27	284.25	309.53	1104.02	939.71	860.98	762.75	794.79	763.49
SMU_500	461.42	405.54	535.12	317.97	419.97	456.63	382.49	340.83	393.16	1517.32	1256.9	1066.9	1015	1052.67	861.13
SMU_501	55.55	58.64	104.25	76.45	87.02	110.76	81.31	82.76	106.36	422.6	333.21	294.08	269.54	273.88	197.71
SMU_502	34.14	37.82	66.54	51.98	54.67	71.79	51.31	53.03	64.54	237.02	164.44	155.27	142.91	142.2	103.41
SMU_503c	77.09	90.2	116.03	119.18	114.16	148.44	85.05	92.26	110.19	339.78	224.68	217.18	191.84	192.26	152.79
SMU_504	93.76	117.25	146.34	142.4	134.21	176.36	104.34	122.89	144.44	457.5	265.04	300.41	267.52	252.39	179.19
SMU_505	79.64	76.95	130.73	86.26	88.38	115.92	92.59	93.7	110.19	552.2	354.13	379.4	352.65	331.1	334.58
SMU_506	325.42	284.71	315.44	267.93	354.61	145.09	317.18	246.52	266.95	614.44	575.71	469	308.61	491.58	378.22
SMU_507	238.43	360.41	356.53	386.87	305.58	462.58	432.23	548.26	632.3	247.04	287.96	230.74	236.63	208.12	286.33
SMU_508	108.4	121.37	287.28	213.62	249.52	473.29	297.9	319.55	514.03	40.44	28.67	33.72	39.97	22.43	27.93
SMU_509	5556.25	5810.63	6804.26	7738.31	6979.67	9143.21	7034.12	8170.55	8694.07	1047.2	943.98	763.05	3396.84	2187.9	2575.28
SMU_510c	15.29	17.81	12.05	14.58	11.22	9.22	16.44	17.36	16.71	37.33	37.18	35.8	31.06	38.02	37.63
SMU_512c	318.78	409.92	341.25	543.04	189.4	545.66	240.33	226.86	248.16	545.22	468.84	678.42	161.94	212.48	334.46
SMU_513	6.89	5.73	11.6	4.55	5.44	6.89	6.9	11.79	18.1	8.9	4.29	3.4	6.23	5.13	1.17
SMU_514	1.22	2.96	2.55	1.74	2.25	1.36	2.72	2.79	3.29	1.79	0.65	1.3	2.24	1.44	0.85
SMU_515	128.73	113.7	105.05	75.47	108.59	82.33	103.78	87.4	89.27	158.11	122.9	131.42	96.69	97.93	124.83
SMU_516	346.88	298.37	281.8	241.61	281.66	183.43	293.37	274.01	243.47	489.58	394.73	399.83	302.16	302.15	434.44
SMU_517	50.19	43.61	56.36	59.49	48.82	55.57	45.23	53.56	48.87	107.81	118.64	84.76	105.62	90.87	120.45
SMU_518	186.29	172.8	184.78	177.69	207.78	234.44	162.7	152.35	153.61	262.66	272.25	179.7	201.79	177.71	197.49
SMU_520	32.92	36.63	35.51	44.75	38.44	51.09	30.66	30.89	29.54	33.88	37.33	23.14	28.67	30.04	33.26
SMU_521	247.48	230.61	251.02	248.58	296.53	287.83	239.87	219.34	225.74	350.28	284.51	262.77	323.43	384.99	423.32
SMU_522	50.76	48.69	63.34	69.24	60.99	79.69	63.7	65.84	61.03	72.06	62.12	55.41	18.93	20.81	25.07
SMU_523	36.01	37.94	30.11	55.5	60.73	62.4	153.39	137.06	127.56	6.91	6.09	5.81	87.5	10.67	65.26
SMU_524	4.57	3.34	3.93	9.61	7.65	10.96	44.47	37.46	36.96	1.69	1.32	1.06	15.89	2.17	13.84
SMU_525	4.33	3.92	5.75	9.81	10.23	9.24	11.23	14.72	10.05	31.54	47.52	31.95	8.85	29.63	12.16
SMU_526c	20.97	18.26	24.01	79.75	89.79	91.62	78.12	88.97	68.63	115.82	198.54	145.15	39.84	148.5	57.19
SMU_527	96.74	102.51	110.47	112.98	113.23	142.52	98.83	95.06	106.08	138.72	169.12	118.59	106.39	114.5	131.25
SMU_528c	39.79	42.3	79.59	75.22	102.99	129.57	66.93	81.38	91.92	141.05	160.8	101.27	59.55	84.78	50.09
SMU_529	267.03	279.84	481.11	464.18	585.52	739.41	409.88	467.61	542.94	793.09	895.53	545.32	294.18	393.12	237.61
SMU_530c	22.15	25.16	57.97	50.27	58.69	93.96	48.77	53.95	59.54	120.53	115.95	79.7	33.14	37.94	27.69
SMU_531	33.75	50.48	74.84	79.2	92.27	150.78	63.64	88.13	95.51	214.05	222.32	168.5	64.37	63.69	64.18
SMU_532	35.58	43.6	52.89	46.5	44.71	66.05	43.58	55.2	56.46	166.97	159.21	125.05	57.88	63.36	60.67
SMU_533	169.99	179.67	184.86	194.39	147.71	193.33	181.99	188.76	185.49	444.11	455.62	323.22	448.84	611.2	492.67
SMU_534	54.46	63.56	80.57	95.87	85.93	119.23	83.18	104.35	121.95	246.76	248.07	195.05	195.24	238.39	182.66
SMU_535	72.31	91.28	92	116.02	96.53	117.06	120.95	154.8	148.56	289.66	261.81	223.62	168.97	191.48	160.9
SMU_536	4018.34	4844.29	4469.71	6182.04	2129.19	2059.67	3226.52	3326.92	3551.95	12946.8	12538.2	10684.4	7181.8	8812.93	15556.1
SMU_537	7.98	10.73	10.16	11.35	12.4	6.38	12.16	13.33	9.89	3.2	1.39	1.26	2.64	0.86	1.24
SMU_538	61.96	86.71	63.96	70.11	69.63	42.96	62.99	88.51	78.04	16.53	8.63	12.69	42.29	18.47	26.71
SMU_539c	19.71	18.16	23.51	19.21	20.55	18.44	14.31	15.71	17.27	13.02	4.5	12.18	35.44	18.36	36.95
SMU_540	1341.43	1556.34	1282.28	1465.59	1003.63	771.74	1125.48	1156.37	1168.44	327.77	253.64	269.24	268.23	306.33	451.84
SMU_541	1284.92	1431.08	1361.23	1710.48	979.69	1111.43	1140.86	1226.65	1316.75	265.54	207.83	185.13	160.88	160.86	261.38
SMU_542	66.84	58.95	51.89	32.62	41.94	33.28	52.98	45.54	36.64	83.93	60.39	62.5	96.2	97.38	125.44
SMU_543	910.41	859.24	884.17	893.06	552	995.08	862.07	812.65	741.97	2894.86	3199.73	2166.55	1692.09	2031.07	2168.92
SMU_545	2184.3	2121.38	2146.46	1730.35	2224.25	2046.22	2040.61	2181.8	2175	2765.99	2515.08	2194.83	1967.84	1660.46	1763.51
SMU_546	133.93	141.34	124.14	118.19	115.99	122.74	129.33	117.37	117.96	123.99	128.09	102.22	75.87	85.33	76.19
SMU_547	927.28	976.93	932.03	959.17	701.36	794.31	853.75	745.81	733.24	1136.48	993.02	1023.92	551.15	646.27	765.09
SMU_548	53.9	58.12	50.86	35.16	16.16	41.63	30.68	24.2	25.15	70.24	20.59	30.73	81.13	25.88	110.5
SMU_549	162.31	156.44	136.51	136.94	102.52	204.13	109.96	90.41	92.17	56.78	10.94	27.08	80.91	19.35	126.54
SMU_550	83.84	101.22	92.09	121.17	115.72	112.28	109.26	118.12	108.38	164.33	160.24	133.03	96.41	128.83	111.43
SMU_551	4.86	6.84	8.2	6.98	5.42	8.33	6.08	7.92	8.49	19.5	13.22	14.55	21.24	21.16	29.45
SMU_552	9.39	12.22	16.6	14.16	18.55	14.52	11.08	17.39	17.94	43.11	25.16	29.84	40.37	35.26	49.87
SMU_553	36.82	41.69	62.31	58.04	61.42	65.4	50.43	56.43	76.61	139.9	71.8	96.82	119.55	94.72	112.76
SMU_554	90.91	95.64	98.47	92	95.98	136.61	76.74	73.03	88.38	154.52	90	112.27	122.57	100.17	161.2
SMU_555	528.06	475.57	503.04	252.56	364.09	294.32	359.67	300.59	297.94	805.12	545.87	614.72	356.46	333.59	467.68
SMU_556	222.48	252.68	272.74	535.18	503.42	482.03	442.31	467.41	459.38	59.46	136.9	47.17	95.73	53.42	69.18
SMU_557	935.55	965.07	1897.14	1682.9	2716.27	3307.5	1736.2	1843.29	2541.73	1083.45	1014.54	844.92	1076.58	1140.51	1336.63
SMU_558	502.5	510.04	552.04	431.9	510.81	599.84	459.19	526.46	542.42	495.09	120.98	388.63	60.79	49.11	74.44
SMU_560c	342.81	255.38	370.69	299.47	486.94	396.13	309.61	356.52	371.97	85.34	23.25	67.54	22.58	20.53	33.34
SMU_561c	170.97	122.74	182.88	143.96	201.44	207.95	138.82	155.71	166.43	30.2	11.05	22.78	11.12	7.51	12.89
SMU_562	329.35	332.65	325.59	377.56	296.22	571.76	311.84	287.48	283.72	433.82	574.15	354.39	441.64	515.15	528.84
SMU_563	1232.81	1301.21	1248.13	1736.98	1126.07	2531.98	1266.31	1171.47	1203.17	1130.45	1445.55	853.57	1049.8	1269.25	1388.71
SMU_564	77.23	75.14	82.8	83.93	75	113.27	83.83	76.11	87.66	32.39	24.45	20.64	73.91	45.13	64.72
SMU_565c	52.94	50.61	67.4	56.14	65.75	72.14	61.61	68.15	71.98	132.15	111.12	99.57	70.69	69.65	86.44
SMU_566c	51.23	53.85	55.57	53.47	59.89	78.1	45.29	54.85	53.13	97.13	115.95	65.52	67.79	72.36	85.49
SMU_567	45.48	51.9	47.16	50.8	41.9	54.41	48.61	55.57	55.92	127.1	114.72	99.25	105.23	101.07	105.21
SMU_568	113.13	97.66	102.53	91.55	62.39	87.15	90.68	76.35	69.75	184.78	119.44	132.39	77.88	58.52	93.95
SMU_569	8.81	7.03	5.95	4.14	3.74	5.13	5.59	4.18	6.62	14.74	13.28	10.95	9.07	11.1	10.21
SMU_570	5.43	4.58	3.76	1.94	3.79	2.73	3.39	2.57	3.27	6.38	8.27	6.18	4.48	5.79	6.09
SMU_571	1261.88	1261.14	1282.46	728	366.33	774.17	826.33	735.25	701.14	3107.25	2902.62	2583.74	2048.06	2230.23	2752.43
SMU_572	43.14	49.78	46.29	23.48	23.84	21.33	28.97	33.12	29.73	87.91	89.83	65.54	93.3	92.51	144.05
SMU_573	5835	5960.14	5156.57	4857.23	3498.32	3172.37	6188.3	5699.17	5231.52	2203.91	2197.64	1877.33	3654.43	3294.54	4790.75
SMU_574c	335.21	398.19	346.77	250.73	281.57	301.88	389.52	563.54	496.15	221.66	133.56	180.79	111.23	84.64	113.54
SMU_575c	264.98	257.34	230.13	202.42	239.52	241.12	241.66	259.16	263.13	74.89	59.67	49.37	32.56	42.46	43.52
SMU_576	207.32	236.44	208.1	226.43	145.58	216.48	217.64	222.73	204.86	196.65	121.95	146.07	61.5	55.4	100.58
SMU_577	127.24	130.16	118.94	119.74	132.57	88.77	138.23	135.03	124	81.37	58.81	56.09	32.17	36.11	40.84
SMU_580	170.97	158.08	150.3	95.6	117.15	106.4	152.64	138.16	124.64	99.17	54.16	79.08	40.74	33.59	40.36
SMU_581	6644.24	6191	5880.68	7173.5	7539.74	7414.28	6681.95	5305.12	5395.32	485.32	807.03	571.31	593.25	713.81	726.22
SMU_582	1044.89	1142.21	1003.12	1381.38	1405.03	827.03	1347.8	1158.91	1100	99.78	75.9	94.62	237.88	213.27	379.85
SMU_583	12.37	11.66	12.24	7.07	22.77	9.03	13.13	13.15	16.65	6.73	5.16	4.87	5.17	6.79	7.04
SMU_584	209.39	176.99	180.62	133.42	190.12	145.66	207.76	176.74	170.79	74.29	65.05	45.91	82.34	70.44	81.11
SMU_585	51.37	41.73	42.41	33.55	55.59	32.47	47.66	40.73	43.24	18.48	18.14	12.63	18.57	13.59	14.43
SMU_586	10.41	6.86	9.7	8.24	15.47	8.29	7.85	9.61	9.06	11.19	10.24	10.07	17.92	18.78	15.18
SMU_587	39.57	48.2	49.23	40.05	42.16	52.65	49.39	56.11	61.85	22.36	17.35	14.56	16.45	12.79	14.79
SMU_588	17.07	19.55	21.32	23.7	14.44	24.7	20.81	27.86	33.75	15.57	10.73	9.18	8.54	9.73	10.51
SMU_589	109.25	168.04	168.33	180.71	112.61	186.79	150.23	222.59	218.01	123.33	91.23	81.87	96.97	107.79	124.98
SMU_590c	28.06	30.01	63.64	28.75	45.63	67.01	53.06	63.82	67.87	19.31	9.98	20.34	14.98	13.31	21.15
SMU_591c	43.76	41.33	46.32	40.29	37.79	42.5	44.96	53.26	54.67	94.42	93.78	74.68	155.82	152.44	191.02
SMU_592c	19.45	21.82	28.01	20.72	21.43	33.23	26.56	29.14	32.55	56	45.72	32.81	75.61	59.35	66.01
SMU_593	92.05	90.34	111.19	65.83	60.89	76.87	90.02	86.58	115.31	174.68	137.11	148.18	222.07	225.9	280.92
SMU_594	666.58	738.95	799.85	645.76	527.5	642.38	894.09	971.75	1245.06	2600.29	1946.7	2136.27	3259.66	2231.43	4095.63
SMU_595	60.19	58.79	61.18	31.6	41.64	50.88	59.67	64.22	69.81	117.03	83.69	86.37	23.22	21.4	19.56
SMU_596	235.83	221.76	333.03	237.19	343.73	377.46	342.9	364.93	404.71	547.43	354.35	363.33	171.58	258.68	158.33
SMU_597	2.46	2.06	2.55	2.05	3.43	1.89	2.77	2.95	2.94	2.27	2.56	1.31	4.86	2.89	3.73
SMU_598	10.65	6.03	7.34	6.21	5.94	11.06	6.08	5.03	8.38	5.34	3.26	2.55	10.27	9.37	7.31
SMU_599	7.07	4.72	8.22	4.56	6.79	6.26	5.08	4.14	6.43	3.8	3.37	2.16	6.67	7.49	7.31
SMU_600c	2.05	1.08	2.04	0.54	3.18	1.15	2	2.19	2.43	0.5	0.28	0.3	2.6	1.75	2.57
SMU_602	0.54	0.7	0.82	0.32	1.07	0.2	0.66	0.7	1.13	0.3	0.39	0.18	1.09	0.57	1.23
SMU_603	0.55	0.89	0.62	0.06	0.94	0.66	0.26	0.6	0.63	0.08	0.43	0.04	0.76	0.76	1.41
SMU_604	3.54	5.83	4.59	1.38	4.62	6.07	1.53	2.78	3.12	1.43	2.68	1.23	4.6	3.76	4.47
SMU_605	4.9	3.28	5.47	2.2	0.92	4.55	2.54	2.69	3.25	2.85	2.2	3.19	9.2	7.32	11.93
SMU_606	5.26	5.32	5.41	4.87	3.27	4.96	4.67	4.63	4.08	12.53	9.56	8.73	12.7	11.85	14.62
SMU_607	13.55	13.03	16.5	11.34	16.39	11.4	14.26	16.81	11.97	37.67	31.49	28.39	21.8	15.8	17.95
SMU_608	39.67	44.85	39.6	62.84	41.22	43.25	43.05	39.73	41.04	14.2	14.42	11.61	23.11	37.84	34.4
SMU_609	44.73	43.99	46.47	59.59	50.37	53.98	49.72	40.73	42.39	15.41	18	9.65	24.88	38.62	33.8
SMU_610	0.72	0.73	0.76	0.81	1.14	0.59	0.75	0.71	0.74	0.66	0.59	1.07	1.21	1.65	2.37
SMU_611	1.89	1.47	1.51	0.73	6.89	2.41	2.12	2.53	1.39	1.92	1.87	1.72	3.12	3.76	4.41
SMU_613	5.36	3.36	3.68	2.45	3.65	2.77	7.29	6.78	7.72	13.11	5.68	4.27	8.26	9.78	10.57
SMU_614	28.57	30.9	30.81	16.18	65.05	37.48	39.31	40.24	42.27	25.94	28.08	17.31	24.35	28.65	32.1
SMU_616	1274.33	1169.24	1923.76	1436.62	1668.78	2468.29	1539.86	1665.29	1909.58	1469.8	838.87	1044.03	572.93	849.5	714.67
SMU_618	2862.92	3010.59	3368.01	3130.14	4250.37	4991.2	3802.44	4407.93	4103.59	1977.96	992.58	1399.08	653.33	597.73	660.38
SMU_620	1658.34	2278.72	1612.4	3539.44	1634.36	1513.83	2542.53	2951.54	2336.11	722.91	535.51	710.56	344.63	289.42	583.97
SMU_621c	1080.79	1027.2	1138.42	667.5	872.7	770.49	660.33	681.67	677.98	608.84	813.65	384.67	941.46	338.66	628.41
SMU_622c	514.1	568.96	694.64	497.97	650.08	741.05	530.37	673.1	641.2	626.66	831.84	388.89	1019.57	448.93	622.66
SMU_623c	366.79	373.7	439.51	344	411.55	423.36	374.86	411.29	382.19	372.79	450.22	213.81	549.56	301.22	375.92
SMU_624	251.81	233.91	243.91	209.21	223.3	268.3	205.73	209.46	202.73	219.14	218.09	128.85	161.35	121.64	128.77
SMU_625	690.72	844.78	700.11	1632.95	901.08	729.99	1012.15	1200.57	1012.14	4319.6	8410.25	5079.11	2657.12	6644.35	5191.61
SMU_626	651.65	636.51	582.66	860.34	910.1	741.18	882.85	1001.9	792.48	2396.26	4119.5	2315.08	1565.19	3386.22	2377.71
SMU_627	2068.45	1577.83	1606.48	1116.43	1560.3	1234.31	1488.24	1228.12	1234.87	1156.81	1113.25	830.5	1138.54	989.19	1266.19
SMU_628	18.52	18.48	22.2	9.57	14.93	15.04	18.13	20.47	19.18	7.51	3.65	6.54	12.24	11.06	10.8
SMU_629	48.99	46.43	61.72	35.65	45.79	55.81	52.05	63.97	68.87	30.25	18.89	17.44	39.73	26.85	35.3
SMU_630	20.71	23.42	33.65	18.79	22.68	29.35	21.99	31.02	29.78	19.07	14.3	11.56	18.57	19.59	21.75
SMU_631	9.7	12.1	19.87	13.02	17.45	16.3	16.36	17.31	19.02	13.49	9.81	8.23	10.1	8.7	14.37
SMU_632	15.96	22.2	28.42	18.64	21.37	33.26	31.99	22.86	25.79	20.45	9.31	16.97	12.75	14.2	13.13
SMU_633	21.71	32.91	26.69	34.49	34.18	25.31	27.61	38.35	44.31	69.53	61.11	55.07	51.62	56.18	78.22
SMU_634	24.94	39.41	45.56	50.17	56.45	59	44.25	52.35	69.71	67.58	62.74	54.62	40.73	40.37	32.46
SMU_635	5.04	9.12	7.46	14.26	9.91	17.9	11.11	13.7	16.75	20	12.98	17.35	9.6	10.92	9.62
SMU_636	9.1	14.89	10.74	15.92	4.72	10.83	12.89	16.38	15.75	38.47	35.57	38.25	20.3	22.32	24.42
SMU_637c	0.34	1.46	0.48	0.6	0.51	0.77	0.56	1.52	0.57	0	0.1	0.11	0.09	0	0.14
SMU_638	6.74	9.81	8.08	7.21	6.04	5.93	5.68	9.48	7.71	36.72	23.34	27.32	20.27	22	31.56
SMU_639	129.91	141	245.68	176.34	184.08	303.96	188.35	199.24	314.16	894.34	542.31	642.07	860.07	790.04	693.97
SMU_640c	8.8	12.19	20.42	15.05	17.24	24.58	16.65	17.41	22.84	126.44	78.49	88.47	110.81	101.31	76.96
SMU_641	160.76	166.13	164.82	168.46	164.06	112.79	149.59	163.83	149.61	251.64	282.57	222.41	141.01	180.77	192.42
SMU_642	1040.73	1301.21	1209.52	1416.52	829.35	1318.59	863.81	982.7	996.6	1414.12	1057.62	1139.49	1090.17	1150.59	1967.29
SMU_643	4.44	2.77	2.29	2.3	0.85	2.16	2.12	2.57	2.89	1.7	1.71	2.92	1.37	1.83	2.84
SMU_644	103.69	140.82	140.34	130.85	128.06	129.16	153.99	228.94	184.21	223.91	171.4	179.81	216.55	181.14	243.78
SMU_645	88.43	111.26	113.97	107.84	110.26	113.49	109.41	146.15	123.1	153.66	111.18	117.84	118.48	104.11	139.74
SMU_646	186.89	202.36	261.07	153.54	166.55	255.17	163.03	174.17	230.98	1064.32	426.57	806.77	316.09	208.54	206.28
SMU_647	65.76	69.1	82.67	84.19	74.49	110.87	81.26	79.91	95.94	152.26	112.36	118.44	51.55	46.95	35.64
SMU_648	35.84	33.84	46.55	33.77	45	68.24	38.3	36.78	46.58	85.52	56.37	56.66	27.84	21.46	20.26
SMU_649	91.66	76.52	102.73	75.42	101.2	150.76	95.51	88.55	101.76	186.86	138.55	130.2	64.4	44.24	48.32
SMU_650	29.36	26.72	32.74	27.96	28.5	44.98	29.76	26.11	30.73	56.05	45.65	37.7	16.83	13.44	14.17
SMU_651c	39.82	42.6	61.98	60.81	73.53	86.55	58.71	64.12	76.34	28.05	27.96	22.4	29.3	20.26	24.99
SMU_652c	95.37	114.92	130.25	138.07	98.85	161.8	120.39	116.67	132.89	42.38	35.4	32.7	30.23	25.18	36.12
SMU_653c	210.48	241.33	226.25	228.09	155.13	204.82	228.18	251.2	248	245.79	187.35	216.8	98.36	94.02	107.76
SMU_654	100.97	88.32	89.35	78.62	64.32	72.85	55.83	42.41	47.87	414.66	304.3	281.53	163.33	160.59	257.67
SMU_655	215.86	221.25	190.95	221.37	124.83	122.94	142.86	122.75	136.69	527.14	403.43	394.9	317.73	275.57	485.54
SMU_656	474.31	595.79	468.78	606.62	356.97	362.31	456.99	597.48	514.73	1552.53	1463.11	1195.21	1112.46	1196.58	1352.51
SMU_657	438.57	384.72	385.12	224.53	292.28	369.76	276.23	284.97	268.38	579.64	396.44	411.55	262	231.58	284.95
SMU_658	4770.64	4309.93	3903.23	2816.35	3626.49	2756.99	3583.92	3350.04	2992.26	11006	9964.88	8403.45	5510.32	8034.53	7492.2
SMU_659	1403.08	1524.53	1249.52	898.42	854.63	710.55	1122.99	1093.06	998.18	2434.33	2925.3	2120.48	1297.91	1997.56	1754.39
SMU_660	21.85	25.68	33.29	35.9	34.26	42.64	33.13	36.48	39.15	83.31	52.44	70.2	37.62	31.77	38.68
SMU_661	76.49	84.46	133.43	152.37	189.52	189.4	114.37	148.34	201.98	202.86	131.75	134.78	132.89	104.74	103.14
SMU_662	27.69	32.34	36.29	39.45	50.95	50.99	31.83	41.78	52.24	78.52	71.22	64.75	79.14	83.07	91.53
SMU_663	76	76.85	74.02	67.11	63.75	75.47	49.52	50.46	49.06	95.09	110.99	72.26	99.08	99.09	132.93
SMU_664	44.77	39.35	34.67	17.83	23.9	27.04	23.86	27.65	22.55	117.28	62.12	79.55	36.56	30.95	44.22
SMU_665	38.68	43.14	28.29	22.46	25.55	18.51	26.71	33.66	29.29	127.69	71.74	100.93	25.75	20.41	32.71
SMU_666	13.88	16.23	12.07	13.07	10.06	9.84	13.29	15.96	12.6	38.25	22.5	33.96	7.18	4.84	10.71
SMU_667	1979.41	1608.65	1787.55	1811.33	2591.73	1596	1792.44	1502.27	1540.94	804.3	499.72	508.12	877.37	813.98	972.91
SMU_668c	17.1	17.1	18.99	13.83	13.56	16.62	17.7	17.11	20.08	24.43	15.62	15.64	32.93	38.67	53.56
SMU_669c	792.35	767.91	669.34	470.71	492.55	339.41	751.8	615.14	639.21	137.78	128.1	107.49	231.42	260.56	294.72
SMU_670	3.91	4.25	6.92	6.3	6.5	7.61	5.95	7.28	7.27	5.32	2.49	3.66	3.79	2.5	3.06
SMU_671	39.29	47.2	49.18	53.34	37.79	52.87	48.65	51.8	55.25	25.34	17.55	20.35	19.17	22.49	24.76
SMU_672	0.97	1.08	1.23	1.93	1.51	1.36	2.61	2.38	2.13	10.04	5.54	6.72	4.3	5.4	6.38
SMU_673	8.8	9.24	9.9	16.86	8.62	11.63	14.68	15.05	14.22	47.24	28.44	34.01	23.4	27.77	31.37
SMU_674	47.52	42.9	45.02	71.71	41.5	58.34	46.24	40.08	38.35	145.77	83.38	119.78	101.73	108.14	149.62
SMU_675	5.61	4.29	5.57	4.17	5.44	2.34	3.68	4.3	4.02	16.16	9.16	11.39	8.9	11.3	13.25
SMU_676	83.5	98.33	77.83	72.73	45.67	50.18	72.52	65.96	68.94	82.58	73.3	70.69	64.16	97.4	97.48
SMU_677	55.2	48.94	42.99	48.36	70.01	44.11	67.13	80.89	71.99	108.08	98.05	70.35	125.91	153.62	156.17
SMU_678	2.94	4.77	3.94	3.52	1.81	4.28	4.74	4.91	6.39	7.94	4.07	3.7	4.07	5.7	5.86
SMU_679	3.58	5.72	2.99	1.75	3.53	3.05	9.55	9.96	12.59	1.88	1.34	1.31	70.04	38.53	68.65
SMU_680	71.98	66.43	84.01	70.2	72.9	67.49	68.5	76.89	68.41	145.55	152.45	138.16	144.85	156.68	210.18
SMU_681	202.96	215.84	246.21	320.06	257.51	295.54	261.78	306.39	333.54	353.3	399.88	271.96	435.21	438.75	487.77
SMU_682	8.59	10.06	13.09	17.89	16.33	19.84	13.3	18.3	18.91	14.64	16.11	12.25	15.05	13.74	14.1
SMU_683	24.66	24.87	31.05	31.76	37.09	39.23	31.59	28.73	34.87	21.21	17.7	13.32	10.1	9.83	11.27
SMU_684	203.41	185.33	212.05	141.37	115.94	178.76	130.36	104.44	113.22	210.78	122.41	152.3	154.47	161.23	213.38
SMU_685	1025.95	873.44	635.64	517.46	851.76	488.78	852.74	852.73	725.54	279.91	307.01	202.52	288.77	303.62	328.89
SMU_687c	4280.15	3459.28	3015.06	2632.88	3561.08	2731.48	3409.26	2993.93	2715.78	1076.88	1259.08	816.27	1392.61	1505.8	1678.83
SMU_688	2.66	1.35	1.45	0.46	1.02	1.94	1.27	1.74	2.45	0.11	0.32	0.46	0.28	0	0.69
SMU_689	0.22	0.32	0.37	0.44	0.09	0.22	0.17	0.45	0.29	0.11	0.07	0.15	0	0.04	0.09
SMU_690	173.71	148.06	168.49	96.59	127.82	135.25	113.95	138.21	131.64	432.68	295.36	342.47	213.66	167.38	232.08
SMU_691	34.41	33.59	33.11	22.11	22.12	24.49	26.49	25.74	25.23	82.94	57.28	69.51	32.82	39.16	55.43
SMU_692	2562.7	3336.57	2912.07	5998.05	2425.01	3785.9	3129.34	2970.82	2886.63	165.31	138.92	176.28	1519.19	1557.31	2704.64
SMU_694c	6334.5	5781.34	6256.17	4181.24	5512.12	4815.47	5906.04	5263.32	5910.38	2855.77	3093.07	2397.87	4741.23	5127	5566.92
SMU_695	1566.37	1362.9	1614.36	1173.03	1418.89	1741.19	1542.65	1438.29	1655.8	732.33	611.37	516.48	974.8	880.29	1071.08
SMU_696	358.4	333.15	445.82	356.14	472.29	563.7	441.06	484.5	567.71	286.08	213.16	197.3	425.18	338.86	386.69
SMU_697	270.72	300.27	419.52	389.03	455.32	545.89	423.6	526.6	586.47	375.29	318.41	280.44	643.98	470.01	585.93
SMU_698	1574.64	1884.93	1578.07	2326.28	660.37	2020.53	860.07	807.09	891.3	6406.24	3328.23	5679.58	1509.13	1168.87	2751.55
SMU_699	1027.68	973.3	1092.6	799.37	895.22	577.31	798.85	741.1	809.59	857.2	563.8	726.7	297.24	184.23	353.54
SMU_700c	1041.98	866.36	1046.42	588.47	869.13	452.34	709.21	603.54	630.32	596.26	371.2	456	165.26	144.87	174.56
SMU_701c	4199.31	3854.17	3752.18	2491.67	3030.28	1913.42	3361.22	3033.1	3113.84	1473.16	1920.95	1129	2471.24	3271.98	3071.4
SMU_702c	9251.69	8146.46	8094.32	7057.28	8729.82	5116.11	8094.16	6825.28	6781.07	2486.3	3052.98	1842.02	3880.77	4534.08	4622.48
SMU_703c	1.37	2.86	3.15	0.72	3.93	2.9	1.66	3.52	3.58	1.2	0.63	0.88	1.51	0.39	0.24
SMU_704c	1.99	2.52	3.74	2.55	3.88	2.55	2.71	3.69	6.2	1.37	0.54	1.15	0.67	0.78	0.77
SMU_706c	369.61	561.78	225.85	260.23	329.75	114.85	434.54	607.84	407.24	148.38	174.07	126.84	90.17	123.91	111.84
SMU_707c	219.68	260.19	235.66	236.06	95.43	68.77	156.6	174.1	186.74	136.25	61.62	106.86	287.81	196.55	559.83
SMU_709	786.46	792.64	587.4	584.49	741.49	562.2	670.86	653.34	597.68	553.83	941.22	406.06	384.08	777.53	568.72
SMU_711	137.52	142.12	133.21	144.26	83.62	134.01	113.88	89.9	115.25	122.19	108.15	87.63	159.44	208.83	269.38
SMU_712	50.79	46.3	54.13	45.38	48.82	33.81	41.75	37.68	42.31	19.72	12.75	15.03	29.92	21.92	31.39
SMU_713	70.06	71.01	81.16	57.29	57.41	80.28	76.31	83.66	80.96	281.66	171.62	205.99	135.66	143.39	141.87
SMU_714	97.74	95.3	86.2	88.61	76.2	68.54	54.1	48.38	45.05	121.45	77.4	97.42	34.66	25.86	35.29
SMU_715	232.69	270.38	284.04	266.65	212.81	334.28	192.45	203.77	245.78	471.74	443.23	367.94	492.3	411.31	583.12
SMU_716	224.86	204.49	198.19	137.38	162.2	139.29	136.34	130.45	123.34	189.96	193.08	143.06	80.03	83.72	123.41
SMU_717	149.57	132.99	119.63	72.28	110.92	57.02	82.34	91.28	78.95	135.4	133.81	98.69	53.97	47.49	46
SMU_718c	211.57	217.53	183.84	116.2	180.85	107.49	137.81	155.16	131.11	251.3	250.45	174.95	112.54	102.5	97.36
SMU_719c	108.92	124.95	112.21	75.8	108.35	92.15	87.26	110.88	94.64	177.49	175.15	130.21	93.75	95.83	80.5
SMU_720	175.78	189.4	176.69	118.07	165.21	155.36	150.54	193.45	162.23	347.11	327.89	242.85	178.14	212.82	196.13
SMU_721	470.03	498.48	395.8	291.93	547.13	288.11	445.06	519.95	403.6	834.47	797.99	681.13	496.33	606.71	556.8
SMU_722	545.41	641.54	505.49	486.17	539.26	271.74	517.24	621.27	457.15	1114.91	1157.8	1001.1	605.2	881.89	851.48
SMU_723	11.63	11.17	12.1	6.52	8.26	9.15	6.83	7.57	7.36	31.3	27.5	25.04	35.06	37.39	33.11
SMU_724	22.29	23.52	28.74	20.52	26.82	22.26	18.27	18.07	19.48	66.51	64.04	48.96	69.7	74.26	75.61
SMU_725c	18.49	20.95	22.48	19.79	20.54	19.45	17.96	16.2	16.9	53.01	47.73	42.67	62.61	60.65	60.58
SMU_727	90.22	101.4	90.35	97.21	58.38	97.84	75.46	64.82	61.15	448.19	328.27	398	269.48	246.78	324.84
SMU_728	30.89	25.52	25.36	20.7	18.42	24.83	19.98	18.88	16.63	58.87	40.56	51.06	14.35	9.25	12.48
SMU_730	671.1	661.4	694.3	764.94	570.54	1056.22	563.59	491.43	453.75	837.85	824.28	704.73	589.39	782.42	896.95
SMU_731	0.39	1.46	0.99	1.97	1.73	1.67	2.29	3.06	0.2	2.14	2.01	1.93	1.6	1.41	1.68
SMU_732	0.44	0.82	1.95	3.04	3.13	4.16	2.16	3.38	0.77	1.21	0.57	0.17	0.58	0.25	0.11
SMU_734	44.58	67.81	44.9	46.4	40.67	37.97	36.89	48.35	38.94	73.03	114.12	72.77	148.95	163.51	146.81
SMU_735	53.45	72.68	56.85	84.82	58.88	78.48	61.74	72.69	63.67	82.02	117.77	69.77	131.49	163.76	141.27
SMU_737	16.71	17.63	13.97	22.89	18.75	18.12	15.78	22.41	18.35	33.32	47.5	22.21	49.18	59.73	48.84
SMU_738	359.77	391.7	364.7	443.22	501.99	418.65	417.84	462.64	378.7	529.27	667.47	304.89	664.08	849.14	672.04
SMU_739c	10.94	11.75	12.71	16.5	15.54	18.05	10.45	13.66	12.45	16.33	17.93	9.12	16.89	21.6	17.35
SMU_741	0.38	0.63	0.74	3.45	3.37	3.71	3.05	3.57	4.14	0.58	2.39	0.59	1.51	7.42	1.23
SMU_742	4.71	2.42	4.14	22.42	11.04	26.91	28.11	29.89	27.65	8.06	36.27	10.79	13.13	111.08	15.84
SMU_743	38.01	37.75	36.33	53.55	38.12	49.47	42.68	38.18	31.36	39.01	28.83	38.4	17.28	21.05	25.36
SMU_744	158.65	127.64	139.58	127.73	144.15	111.28	129.21	102.15	111.28	108.91	50.78	88.74	35.5	26.84	38.98
SMU_745	46.08	34.17	41.42	31.75	52.45	21.91	34.8	28.42	31.3	31.94	14.35	24.87	9.23	7.64	11
SMU_746c	13.89	10.27	17.67	23.29	35.28	24.09	22.44	18.35	20.59	11.79	6.66	7.58	3.63	5.02	3.87
SMU_747c	80.03	99.94	73.66	112.37	84.92	59.39	85.57	113.62	115.95	236.16	262.42	225.96	66.4	144.96	104.38
SMU_748	1661.03	1555.12	1738.86	1591.04	1803.52	1871.43	1744.49	1656.32	1715.18	2614.41	2291.63	1887.95	3058.67	2158.51	2643.06
SMU_750c	2425.99	2440.06	3452.06	3001.76	4196.59	4855.99	3385.22	3619.84	4330.17	6175.21	4662.89	4048.77	6606.38	4196.65	4923.47
SMU_751	20.64	21.62	22.86	38.57	32.46	62.54	16.66	15.86	17.89	24.68	21.96	19.14	11.45	13.09	17.76
SMU_752	240.96	251.41	261.6	277.91	304.79	310.16	259.5	243.77	254.76	202.31	212.72	135.32	262.99	254.87	274.77
SMU_753	147.51	127.79	134.95	185.01	170.69	210.3	119.27	155.55	142.89	105.4	92.55	59.04	84.98	90.43	88.92
SMU_754	20.35	17.47	20.43	27.62	30.21	28.3	20.01	27.19	23.4	16.71	15.45	10.25	14.22	14.46	15.02
SMU_755	39.99	57.57	53.38	69.6	67.61	64.86	61.43	74.96	65.45	64.99	66.32	39.38	77.91	65.5	71.56
SMU_756	111.02	145.04	139.57	147.45	99.72	139.3	122.96	156.94	147.78	173.76	165.16	137.92	184.82	165.55	199.67
SMU_757	120.14	143.74	130.73	120.55	132.97	142.6	126.93	170.37	163.13	580.87	431.79	475.48	372.57	376.13	468.9
SMU_758c	323.3	286.93	308.39	200.11	245.92	258.45	192.7	198.76	200.2	581.95	411.49	423.04	356.04	347.99	435.98
SMU_759	67.91	74.9	64.96	65.37	61.84	63.68	60.85	73.27	64.68	250.66	205.8	214.97	99.81	86.27	110.22
SMU_761	1181.68	1327.61	1258.54	1616.12	650.28	2044.59	1058.62	900.88	1003.41	558.37	258.11	437.42	170.6	145.82	243.61
SMU_764	384.05	449.2	397.51	446.56	365.12	439.51	369.56	387.84	421.22	893.36	355.21	728.34	303.18	236.25	309.14
SMU_765	149.78	164.47	219.7	223.58	225.19	262.82	194.97	218.08	269.23	307.84	136.53	229.69	189.16	150.16	166.54
SMU_766	287.18	323.35	452.82	357.73	488.92	510.34	377.84	446.5	535.28	671.34	294.86	432.64	401.94	299.23	281.04
SMU_767	135.58	157.82	169.55	113.09	174.72	165.46	147.03	165.18	182.9	245.48	119.32	166.66	155.72	134.54	122.73
SMU_768c	859.39	979.18	868.06	627.84	680.18	726.11	694.76	779.03	823.71	1311.53	771.89	951.75	724.92	695.04	803.28
SMU_769	1964.94	2075.45	1878.95	1961.06	1916.14	1931.51	1712.17	1915.32	1856.79	1961.49	1347.94	1377.22	867.85	658.63	998.05
SMU_770c	201.69	219.16	204	160.85	218.67	197.71	181.18	225.86	223.76	217.12	136.67	141.32	80.46	61.96	77.58
SMU_771c	1754.09	1689.43	1843.63	1367.97	1994.73	2015.43	1574.18	1802.11	1831.26	1979.98	1115.57	1256.58	577.67	462.98	577.05
SMU_772	96.07	98.95	136.55	104.3	152.21	144.87	108.44	144.66	152.89	216.33	138.52	157.69	63.75	60.89	63.17
SMU_773c	59.28	81.76	137.71	115.65	139.6	157.85	104.18	162.35	182.47	354.93	227.86	249.75	93.31	107.49	89.78
SMU_774	368.92	412.89	434.32	405.91	452.83	357.12	339.22	396.26	414.28	800.99	533.25	550.57	130.79	145.38	149.99
SMU_775c	204.67	230.68	193.11	152.8	202.61	129.25	137.03	161.87	158.28	388.79	263.28	256.51	89.51	116.37	119.86
SMU_776	139.34	160.95	131.15	92.44	93.06	77.47	71.25	93.44	90.22	298.21	221.09	195.86	130.18	192.8	169.37
SMU_777	194.96	166.47	169.26	108.33	67.64	79.84	77.4	91.82	91.29	339.56	267.83	236.22	195.84	256.59	241.03
SMU_778	175.88	155.77	147.79	84.94	91.07	62.44	74.11	65.39	76.26	265.01	207.93	177.82	131.43	195.01	172.78
SMU_779	232.07	204.45	191.41	127.57	147.42	103.36	100.71	106.81	110.19	358.32	300.66	273.82	193.21	254.54	270.19
SMU_780	4.78	4.19	6.62	2.15	2.84	3.31	2.22	3.5	3.88	17.45	11.35	14.84	6.05	8.37	8.81
SMU_781	64.98	68.96	62.24	80.63	51.55	70.44	63.63	46.49	53.06	43.4	57.99	36.62	92.46	105.18	99.49
SMU_782	3286.02	2834.87	3060.43	2219.75	2151.37	2557.23	2319.79	1827.27	2057.54	1026.19	869.45	741.7	1935.22	1883.74	2598.65
SMU_784	14.43	16.34	16.54	15.51	19.44	13.85	20.16	19.11	22.98	21.43	11.39	20.52	10.7	8.04	12.92
SMU_785	65.15	185.05	158.5	401.98	215.24	309.93	216.22	227.05	374.07	58.03	37.52	45.11	36.39	30.78	53.19
SMU_786	648.91	566.39	611.71	366.23	586.12	338.31	565.7	485.08	472.51	224.77	192.4	192.41	202.23	207.43	204.98
SMU_787	401.21	318.99	348.51	206.8	331.44	173.24	296.2	259.42	262.92	140.39	112.61	104.92	82.59	82.1	79.59
SMU_788	148.24	162.66	176.47	293.69	201.6	289.86	176.38	177.79	194.87	175.26	191.65	128.28	112.14	161.43	232.53
SMU_789	69.22	77.45	96.86	102.81	112.16	132.94	102.26	119.02	124.64	44.5	60.67	39.63	41.56	37.25	39.03
SMU_790	229.94	252.73	306.21	342.77	403.38	444.67	335.6	393.55	409.58	164.56	190.25	121.35	123.67	122.37	103.72
SMU_791c	6.95	10.05	6.03	1.27	20.17	17.45	13.45	33.22	14.96	47.35	22.87	41.63	14.89	8.64	19.72
SMU_793	665.62	720.56	677.63	439.8	388.68	452.76	626.04	923.26	678.45	3647.76	1579.97	3213.8	933.36	924.48	1138
SMU_794	93.32	94.33	103.28	50.28	39.09	73.48	68.86	97.76	94.79	122.79	90.07	105.59	165	158.71	253.44
SMU_795	59.66	66.69	67.88	28.51	28.1	43.59	52.79	72.78	66.35	75.84	56.28	61.09	107.1	91.11	135.47
SMU_796	95.98	82.29	79.58	22.24	37.27	32.76	46.1	44.06	50.8	110.09	93.36	84.82	104.56	94.38	121.61
SMU_797	231.76	171.07	205.53	54.16	105.86	76.21	99.31	97.09	111.15	304.94	227.78	176.28	185.14	117.65	180.68
SMU_798c	664.68	508.11	569.23	189.78	262.67	235.3	315.45	258.33	305.03	797.25	607.67	562.45	414.21	270.4	422.62
SMU_799c	256.98	226.54	223.73	88.18	84.92	161.73	121.38	90.96	97.72	292	237.33	218.65	298.54	242.56	400.5
SMU_800	947.26	867.69	821.38	374.2	417.27	461.98	713.15	612.69	651.55	550.57	264.59	245.32	237.5	238.57	281.36
SMU_801	385.88	328.72	309.83	146.49	229.12	190.48	261.21	226.86	229.82	222.56	110.69	109	83.74	86.15	97.66
SMU_802	1656.26	1418.43	1272.02	580.4	936.93	558.16	1096.11	1071.08	976.22	1019.78	469.89	498.24	311.52	269.95	312.9
SMU_803c	211.65	191.09	157.25	71.03	120.96	66.67	133.38	134.9	119.91	143.57	73.85	73.85	71.18	54.44	62.61
SMU_804	811.52	632.09	598.3	317.57	630.94	266.69	508.79	432.27	414.39	583.59	311.42	318.12	451.82	322.45	374.65
SMU_805c	36.27	38.98	53.42	49.46	44.7	51.31	44.6	53.87	62.5	129.3	76.08	114.7	96.48	79.78	95.51
SMU_806c	5.79	7.45	12.28	11.09	12.23	17.3	10.27	11.54	14.74	21.69	11.92	14.56	19.85	16.65	13.45
SMU_807	39.12	53.22	62.51	64.68	53.28	94.77	58.7	63.19	65.39	120.8	79.99	90.73	108.01	78.91	95.47
SMU_809	219.47	209.95	165.56	121.07	93.11	36.23	150.5	203.47	159	1198.52	561.63	896.52	299.9	240.02	538.17
SMU_811	244.52	264.7	236.88	128.51	154.4	142.99	164.42	224.06	202.84	227.32	176.67	185.23	143.96	131.05	197.65
SMU_812	1271.57	1168.75	1192.45	754.29	840.29	755.81	785.3	962.58	874.24	736.33	540.84	574.21	401.04	315.55	519.13
SMU_813	172.19	157.66	154.53	76.63	91.5	73.49	107.48	106.41	100.98	136.58	143.55	119.22	121.42	134.23	154.93
SMU_814	93.06	111.56	126.77	229.89	214.22	228.81	182.87	243.79	220.66	78.04	281.99	95.35	115.52	178.91	85.54
SMU_815	108.18	107.76	106.48	146.84	200.13	186.3	142.3	185.09	161.73	60.05	203.52	54.55	87.9	118.61	62.52
SMU_816	260	214.68	212.27	241.26	306.75	357.19	243.8	240.72	222.48	96.69	264.63	71.05	143.71	190.79	115.68
SMU_817	8.11	5.26	5.47	4.19	6.56	3.95	5.33	9.33	7.22	12.13	12.16	10.16	12.16	11.04	16.64
SMU_818	53.97	42.41	38.86	22.34	44.62	24.39	51.53	27.72	36.1	64.21	62.03	43.3	53.41	50.27	55.02
SMU_819	14.69	21.64	21.84	23.96	21.89	26.52	19.92	14.64	15.52	2.93	5.77	2.81	4.65	6.68	4.11
SMU_820	2.01	2.47	1.43	5.7	10.89	5.42	6.41	6.25	6.7	5.1	9.47	6.53	5.13	15.36	5.73
SMU_821	8.22	9.42	7.5	12.39	14.32	12.5	14.2	14.62	13.44	43.2	70.89	43.53	20.09	55.39	17.85
SMU_822	4.95	7.45	7.03	12.54	15.75	12.94	12.38	15.48	12.03	70.43	110.26	58.15	37.85	84.28	35.46
SMU_823	35.97	38.1	34.66	59.51	53.83	69.81	47.61	45.33	45.09	209.64	321.12	173.19	130.61	245.16	129.4
SMU_824	18.37	20.15	16.87	28.54	28.9	26.31	17.97	19.07	14.95	77.65	113.85	56.37	56.61	101.7	50.69
SMU_825	19.92	23.69	21.77	24.85	25.97	23.26	23.9	28.25	25.19	90.36	144.84	75.85	78.39	123.21	63.6
SMU_826	19.06	20.41	22.69	30.79	32.12	29.4	31.48	33.36	25.39	82.59	133.89	67.99	75.63	106.67	60.74
SMU_827	24.94	27.72	31.21	36.7	27.68	41.69	44.87	54.33	41.22	132.25	208.22	120.84	155.39	186.14	107.94
SMU_828	74.79	75.61	68.46	57.49	51.66	73.76	75.34	86.15	78.35	23.33	20.24	20.88	20.54	16.58	18.35
SMU_829	14	14.43	15.8	16.26	16.4	15.07	15.86	13.86	14.84	20.81	22.88	12.22	19.35	24.4	14.81
SMU_830	20.1	19.66	22.35	20.92	26.03	22.36	22.15	23.75	23.77	50.9	43.96	32.53	28.32	28.66	28.69
SMU_831	17.69	18.12	18	15.59	15.84	18.72	18.69	19.55	19.98	76.63	53.93	50.61	30.67	31.21	28.31
SMU_832	264.14	322.23	275.98	353.07	286.3	279.6	331.14	404.85	319.11	256.53	280.41	208	160.43	202.35	195.78
SMU_833	34.33	42.44	41.2	45.68	38.2	32.67	26.11	34.13	28.97	42.36	37.64	34.73	40.19	50.17	76.93
SMU_834	25.25	33.83	32.71	26.64	31.2	38.84	25.18	33.15	35.48	141.34	77.69	103.63	32.46	26.63	40.6
SMU_835	4.8	8.47	13.82	13.89	13.36	22.19	11.65	13.91	18.11	84.98	49.32	57.43	24.32	28.92	23.05
SMU_836	7.57	11.56	11.81	12.04	11.06	15.45	8.5	14.5	12.21	71.81	52.56	54.52	23.85	37.03	25.21
SMU_837	130.38	157.58	109.94	179.3	103.96	72.32	167.95	179.89	180.49	36.77	22.54	27.68	18.3	24.54	23.67
SMU_838	88.89	108.98	81.12	123.12	86.99	58.73	118.02	130.02	132.04	34.31	20.44	24.92	14.77	21.87	18.96
SMU_839	151.95	186.13	214.95	270.73	275.04	273.93	219.69	242.34	308.58	94.22	54.51	77.64	58.07	58.63	48.39
SMU_840c	289.4	258.19	249.85	280.14	192.07	250.86	210.48	174.71	213.32	289.61	323.34	267.48	193.62	198.81	279.06
SMU_841	201.24	152.4	164.38	193.7	112.34	217.52	127.31	108.12	119.74	116.71	136.43	116.68	95.51	69.58	102.95
SMU_842	199.52	151.65	160.4	147.75	137.01	170.05	116.41	89.3	100.16	88.32	93.61	89.68	69.59	58.67	72.01
SMU_843	141.19	117.2	123.18	86.39	103.03	106.86	87.73	82.16	87.66	66.07	43.41	51.25	26.9	22.08	26.98
SMU_844	403.26	356.44	435.09	250.85	320.5	327.32	299.27	324.85	305.74	343.61	210.75	267.4	86.45	110.61	98.54
SMU_845	504.9	395.52	444.63	189.04	353.12	217.55	277.9	232.69	241.42	190.5	87.08	118.47	51.44	62.39	55.86
SMU_847c	756.91	604.68	659.98	269.95	418.95	266.69	393.24	284.7	311.15	320.34	171.79	212.37	127.17	202.18	169.32
SMU_846	109.79	97.23	125.85	68.79	82.5	106.59	98.45	75.77	111.01	182.54	130.21	137.52	144.54	198.42	281.05
SMU_848	188.4	190.89	348.02	263.84	261.59	335.07	276.26	306.21	356.03	1355.3	1093.61	908.88	1164.28	1285.89	1061.29
SMU_849	432.97	406.46	398.96	193.69	137.78	327.7	273.48	185.32	234.22	288.39	295.36	201.22	790.65	872.84	1228.29
SMU_850	240.85	193.74	227.91	79.74	77.97	79.54	104.03	88.34	85.32	770.2	704.51	495.54	693.24	608.38	717.78
SMU_851	16.73	15.26	19.5	16.23	12.43	22.01	17.83	15.17	12.26	75.59	39.05	47.08	26.48	32.29	29.27
SMU_852	3.37	2.89	5.99	2.18	3.66	3.84	2.87	4.63	2.69	66.51	25.93	36.66	15.57	17.83	12.79
SMU_853	5.61	1.89	8.23	3.29	3.31	5.58	5.01	9.4	8.55	160.14	50.96	79.14	40.21	29.77	30.43
SMU_854	1.68	0.98	3.12	0.85	3.72	2.53	2.44	2.29	2.18	61.12	23.34	33.32	22.91	15.62	16.09
SMU_855	4.92	5.38	4.53	3.05	5.78	5.96	6	3.48	4.39	88.47	41.92	51.62	37.92	36.49	39.85
SMU_856	149.77	127.48	121.24	24.77	40.78	26.21	108.61	135.33	105.2	152.68	96.33	111.94	150.76	138.88	219.8
SMU_857	315.23	232.3	232.15	48.58	91.36	68.57	206.16	211.75	196.41	260.11	175.08	171.4	271.55	236.5	327.98
SMU_858	386.5	296.28	305.4	82.02	131.37	90.79	221.15	219.66	202.55	348.31	263.2	224.89	360.36	341.42	439.86
SMU_859	1492.98	1403.87	1519.95	764.76	524.27	1234.38	1261.21	1097.77	1259.7	294.02	278.19	208.01	430.88	410.88	671.15
SMU_860	231.65	198.62	217.78	154.71	138.52	198.58	212.71	180.65	203.2	44.21	36.42	31.37	56.89	50.06	105.24
SMU_862	182.34	155.83	148.38	75.23	98.47	56	179.79	201	171.2	75.82	63.46	68.89	91.18	77.04	147.32
SMU_863	309.51	270.07	228.31	106.42	190.72	108.95	288.77	333.66	285.49	147.88	129.28	129.82	126.29	96.84	186.06
SMU_864	176.84	157.62	130.71	76.15	122.37	81.42	162.19	197.96	152.37	91.06	78.35	73.96	45.86	43.71	65.33
SMU_865	5663.29	7019.97	5943.41	8763.51	2723.06	9171.39	5176.08	4673.26	5207.6	3386.08	1093.43	3028.52	1274.74	1032.81	2630.96
SMU_866	8.39	10.33	8.55	7.92	2.12	3.49	9.94	7.67	2.99	79.94	97	56.77	98.38	79.83	98.01
SMU_867	23.28	22.99	33.6	13.77	21.11	17.26	16.36	24.42	22.14	33.61	21.05	18.82	143.01	40.6	98.97
SMU_868	11.86	8.71	16.36	5.57	10.57	10.25	8.73	14.92	11.42	21.71	10.88	12.49	106.56	24.01	57.19
SMU_869	9.65	7.14	11.37	6.3	4.77	10.3	7.75	8.06	7.58	15.92	9.63	7.39	70.69	14.32	35.71
SMU_870	11.68	10.92	14.06	6.86	9.9	9.37	7.91	5.96	6.21	14.88	11.91	8.32	70.73	14.23	38.15
SMU_871	11.11	8.52	8.87	4.17	5.03	6.57	5.23	4.65	6.77	19.12	8.97	12.82	51.42	10.41	35.11
SMU_872	28.6	30.89	26.55	21.79	15.66	10.28	20.86	20.1	22.26	49.94	48.31	46.88	28.27	31.73	43.45
SMU_873	18.41	14.08	14.91	5.61	9.45	7.26	10.91	9.39	9.24	27.1	23.66	22.96	8.09	6.44	7.94
SMU_874	17.14	15.95	15.47	10.28	11.8	11.87	12.32	14.09	9.74	30.54	25.47	26.26	7.17	5.94	6.68
SMU_875c	720.07	626.94	513.35	284.43	323.2	435.99	313	280.36	281.06	340.48	689.57	360.11	310.76	187.35	347.54
SMU_876	413.14	400.28	291.74	114.09	161.93	151.52	154.99	150.22	136.57	240.71	466.19	311.47	166.28	96.13	170.74
SMU_877	48.5	44.84	60.31	31.39	29.56	55.51	43.4	42.63	46.21	85.6	75.95	68.98	43.06	48.71	41.22
SMU_878	74.5	77.26	100.66	48.94	59.91	87.25	68.22	72.56	82.55	109	118.36	90.31	76.9	94.44	85.52
SMU_879	90.11	73.7	77.41	47.99	61.87	67.47	66.7	66.62	68.76	108.2	104.61	92.74	170.69	165.58	190.25
SMU_880	64.1	54.97	58.02	39.47	34.52	59.04	40.13	40.26	37.54	60.65	50.64	44.66	79.41	60.28	77.37
SMU_881	197.39	188.5	170.45	93.49	93.73	100.9	97.77	98.26	96.98	134	121.64	123.56	97.68	85.96	118.28
SMU_882	152.09	137.23	134.08	74.96	86.05	72.23	73.87	79.05	80.61	106.22	97.89	90.12	59.27	60.12	83.45
SMU_883	403.64	339.39	328.24	131.91	187.87	132.57	165.67	168.88	161.35	351.12	341.17	290.84	173.93	150.82	189.64
SMU_885	325.58	249.08	259.06	121.42	152.86	124.53	126.36	118.65	116.17	363.99	324.03	280.59	142.61	151.6	171.88
SMU_886	95.17	78.33	93.57	33.38	53.86	52.58	41.69	39.74	41.69	58.71	52.88	49.42	20.77	21.27	32.68
SMU_887	41.76	36.55	40.55	15.09	22.44	15.28	18.63	14.06	16.25	21.69	25.14	19.66	8.48	7.36	9.57
SMU_888	165.4	179.04	312.62	302.05	378.92	527.6	308.05	313.81	430.35	34.81	18.79	26.6	36.7	40.7	43.14
SMU_889	13.86	10.38	13.33	6.75	20.21	15.52	6.29	8.93	15.73	32.78	7.93	19.57	11.59	6.03	11.2
SMU_890	17.27	13.33	13.33	10.36	24.4	24.21	8.79	11.67	23.01	53.15	16.82	30.95	23.21	10.86	20.46
SMU_891	6369.58	6419.62	7539.04	8643.64	11187.4	12690.8	9188.95	9790.23	10663.4	72.77	65.75	49.38	326.38	110.98	111.56
SMU_892	250.03	279.22	248.14	171.28	199.79	121.92	200.26	211.07	173.17	1519	985.36	1411.12	231.26	455.59	341.06
SMU_893	4.87	6.49	8	3.32	11.56	8.6	7.65	4.55	7.83	11.29	7.14	11.34	2.22	5.29	3.65
SMU_895	1198.35	1222.58	1243.87	581.78	827.76	434.35	719.08	603.78	691.74	113.55	52.21	61.76	560.81	142.37	442.6
SMU_896	2383.32	2216.5	2375.42	978.57	1794.33	792.5	1364.73	1091.82	1303.28	186.33	87.98	107.24	982.7	194.67	656.51
SMU_897	53.9	55.57	50.34	69.72	63.61	63.05	75.91	87.31	77.62	18.26	18.46	19	11.28	13.34	13.07
SMU_898	1316.65	1161.52	1210.76	820.11	1281.99	776.77	1010.12	930.21	898.41	696.14	629.65	503.24	657.88	620.55	759.63
SMU_899	398.27	347.78	386.13	249.3	405.94	249.55	296.4	280.32	281.53	257.17	207.97	158.51	214.55	159.76	208.32
SMU_900	357.27	315.56	366.81	253.23	423.29	304.77	282.92	303.93	301.89	315.15	255.69	225.32	168.55	120.4	160.55
SMU_901	90.09	83.92	104.36	81.83	94.64	91.16	84.53	102.52	93.06	139.35	116.17	105.87	72.74	71.97	88.7
SMU_902	79.28	77.92	87.26	65.62	95.15	64.79	69.56	75.37	71.04	97.35	77.42	73.45	37.1	34.76	35.63
SMU_905	59.43	59.27	61.1	40.66	52.36	40.59	46.41	50.43	45.64	61.25	41.97	40.37	16.9	13.23	14.45
SMU_906	70.82	70.05	69.42	52.92	51.87	54.01	55.48	57.97	53.46	63.15	43.71	45.28	13.34	12.62	12.96
SMU_909	127.21	113.08	118.91	74.05	97.92	74.8	82.73	92.62	72.74	155.65	124.09	111.02	77.17	82.74	81.38
SMU_910	38.1	36.86	36.82	20.13	31.64	22.57	26.34	23.88	23.66	51.38	38.14	36.27	18.75	20.16	19.44
SMU_911c	222.96	193.44	186.81	123.88	212.31	170.59	133.44	135.99	123.76	253.51	162.4	175.55	58.1	52.45	71.13
SMU_913	59.63	59.62	55.73	42.07	59.26	59.05	44.28	48.57	41.22	83.85	51.54	55.72	17.91	16.86	17.17
SMU_914c	93.36	117.81	131.52	80.39	93.55	98.68	88.61	133.63	114.44	258.6	149.15	191.76	53.53	55.01	45.72
SMU_915c	75.2	89.09	88.47	69.19	47.93	58.78	58.97	82.57	69.01	115.74	63.04	91.95	27.13	38.29	31.83
SMU_916c	281.21	247.76	243.24	958.47	1284.28	561.86	780	669.25	533.13	66.18	81.85	77.71	23.33	75.02	47.78
SMU_917c	11.46	16.19	17.28	51.2	47.88	60.84	49.91	55.91	66.5	4.28	5.55	4.83	4.1	5.37	3.99
SMU_919c	6.78	8.3	11.16	21.74	20.65	27.89	25	24.15	25.8	1.81	2.42	1.48	1.44	2.59	1.47
SMU_921	243.28	277.33	237.46	211.48	224.9	131.26	216.45	199.04	212.61	107.09	92.23	67.34	99.59	86.84	117.76
SMU_922	135.77	213.7	155.88	369.4	184.12	109.44	177.95	191	194.38	65.31	149.84	50.88	25.28	40.12	41.15
SMU_923	129.65	146.26	135.22	187.32	193.8	113.28	164.63	147.42	147.74	58.44	77.75	39.5	37.2	47.9	57.56
SMU_924	5.68	8	12.54	13.45	7.34	16.18	11.55	13.67	17.73	33.57	21.83	24.77	69.68	47.4	34.29
SMU_925	804.06	1088.56	871.11	1328.02	690.74	839.96	939.19	1083.84	1117.76	2162.78	1750.39	1681.02	1976.91	1456.24	1942.1
SMU_926	216.54	206.11	200.35	145.11	137.18	107.3	151.34	142.93	150.4	328.73	247.27	258.57	179.25	163.41	219.13
SMU_927	1175.72	1018.88	1078.25	784.2	979.76	519.02	784.22	628.58	651.15	749.82	752.7	556	518.08	645.83	602.01
SMU_928	589.58	498.25	553.45	403.53	462.45	306.36	378.6	300.64	307.67	324.72	337	241.02	234.91	255.27	260.91
SMU_929c	5549.84	5892.89	5777.91	9751.93	4504.52	9207.45	5877.45	5814.35	6389.11	1875.7	1599.56	1232.19	1907.3	1677.59	4024.46
SMU_930c	179.77	192.91	184.72	134.47	132.41	95.82	156.71	180.06	168.57	85.93	47.06	66.48	204.18	154.3	255.95
SMU_932	139.13	148.74	135.4	78.52	67.99	59.97	107.61	152.01	131.5	125.08	96.52	104.59	230.61	170.04	240.76
SMU_933	157.63	183.03	155.82	100.04	88.5	93.09	130.64	149.39	133.28	119.83	92.67	101.53	157.23	104.9	172.52
SMU_934	130.95	110.83	137.83	116.73	102.2	160.04	92.13	90.64	100.82	221.31	209.85	144.6	154.28	150.37	183.16
SMU_935	92.76	82.11	119.69	110.16	114.36	144.55	91.16	93.74	100.42	218.54	154.37	112.87	92.82	68.82	93.97
SMU_936	29.64	36.01	55.6	57.54	51.95	58.55	50.63	58.99	61.67	125.91	84.11	73.69	61.12	33.89	45.72
SMU_937	23.01	33.33	37.19	44.98	41.23	43.45	42.11	43.66	54.49	93.53	55.56	62.01	58.93	37.8	40.5
SMU_938	30.82	41.06	31.17	69.71	25.76	53.67	41.51	43.44	44.85	25.34	32.76	23.75	22.08	36.12	54.09
SMU_939	27.04	33.24	25.99	63.59	20.46	49.17	37.4	39.21	41.45	22.03	29.36	19.04	19.98	32.77	48.26
SMU_940c	1.31	0.71	0.55	2.43	2.33	2.55	2.35	1.4	2.08	5.65	4.5	5.1	1.58	3.32	2.51
SMU_941c	209.99	221.84	272.4	181.63	173.57	241.19	190.99	253.91	239.14	1248.61	370.28	854.09	391.14	312.2	385.39
SMU_942	63.33	57.52	65.6	38.96	55.95	50.59	47.37	47.17	40.93	223.77	75.65	148.26	68.58	75.72	81.34
SMU_943c	56.08	50.66	57.67	39.89	49.61	84.01	41.34	36.64	40.97	27.27	20.33	26.79	46.96	30.96	34.17
SMU_944	221.35	174.89	223.97	215.33	222.92	308.03	209.98	171.65	195.15	489.14	469.12	463.99	651.62	613.85	752.29
SMU_946	9.37	10.91	7.81	3.7	4.9	4.87	7.29	11.93	9.11	17.89	16.04	18.27	22.31	25.26	33.06
SMU_947	28.49	35.27	30.93	27.71	23.84	26.26	26.67	39.65	27.15	74.36	61.84	56.22	104.98	121.52	135.55
SMU_948	609.45	753.3	632.3	590.9	397.79	443.2	619.54	651.28	626.92	605.39	634.99	420.99	499.52	640.36	762.75
SMU_949	61.42	77.24	69.59	64.99	58.68	46.67	68.11	97.62	77.57	81.68	78.82	59.08	43.68	42.41	57.62
SMU_950	4.26	4.4	2.64	4.61	1.29	4.45	2.13	7.14	7.74	15.63	13.33	11.47	10.29	12.59	8.08
SMU_951	3.13	3.85	3.02	2.76	1.85	3.37	3.36	4.08	3.75	7.07	7.4	6.18	4.1	4	3.93
SMU_952	3.45	5	3.74	2.96	2.14	4	4.5	4.3	4	9.35	9.05	7.58	7.81	7.58	6.27
SMU_953c	6.06	4.88	5.16	5.78	6.86	9.85	6.78	5.71	7.9	5.97	8.32	3.69	3.65	8.73	5.81
SMU_954	8.24	9.99	10.34	12.05	9.87	10.89	16.06	14.28	15.09	36.58	38.54	26.92	65.03	65.29	70.83
SMU_955	33.62	32	36.38	27.19	37.69	35.36	43.36	41.25	37.11	94.61	105.57	69.96	157.49	156.2	158.6
SMU_956	14.48	14.13	13.78	13.14	16.69	16.03	15.26	14.34	13.88	32.94	37.67	22.51	49.38	47.43	53.21
SMU_957	12.67	12.5	13.89	8.75	17.19	10.74	13.92	10.45	15.1	31.48	39.07	20.39	49.74	39.53	44.9
SMU_958	32.45	27.77	26.88	20.37	18.25	29.11	33.44	40.28	34.67	85.18	93.41	59.07	126.16	101.18	103.18
SMU_959c	66.57	72.28	70.75	53.97	74.93	68.74	72.91	102.22	85.32	204.31	235.78	138.93	221.9	217.71	205.46
SMU_960	96.07	108.8	81.92	86.54	125.66	90.64	117.88	100	95.35	184.18	222.74	145.86	157.04	196.45	167.26
SMU_961	29.19	31.45	23.61	22.59	31.38	16.93	31.52	34.54	21.59	53.2	62.92	39.8	46.27	56.76	39.01
SMU_962	62.29	65.14	60.28	57.24	70.37	46.4	69.11	64.41	45.58	72.28	79.13	49.17	62.98	75.7	63.5
SMU_963c	0.7	0.37	0.34	0.68	0.57	0.43	0.31	0.4	0.64	0	0	0.06	0.16	0	0
SMU_965	1.39	1.72	0.23	1.65	1.39	0.8	1.53	1.03	1.56	8.48	4.43	7.32	5.59	7.21	5.43
SMU_966	4.05	4.64	2.57	4.74	4.11	4.09	4.37	3.18	3.81	15.96	9.99	12.77	13.18	14.67	16.37
SMU_967	24.27	32.78	25.31	32.84	21.33	14.32	23.83	28.03	30.4	46.05	30.61	35.41	31.39	20.16	34.61
SMU_968	138.25	150.13	146.83	148.78	105.16	98.73	115.72	135.23	141.38	224.17	142.95	196.01	140.05	79.38	146.86
SMU_969	0.79	1.09	0.6	0.19	0.95	0.48	0.18	0.83	1.08	0	0	0	0.06	0	0
SMU_970	1.59	2.03	1.99	0.42	2.81	1.42	1.16	1.97	1.98	0	0	0	0	0	0
SMU_971	0.12	1.54	1.13	0	0	0	0.29	1.28	0.3	0	0	0	0	0	0
SMU_972	5	6.33	4.72	5.28	7.75	7.56	6.25	7.49	11.46	1.41	0.92	0.49	2.04	2.9	4.32
SMU_973	551.7	734.45	701.11	1095.68	604.38	756.54	643.77	742.1	742.84	32.44	23.13	28.07	24.56	17.63	25.77
SMU_974	5.65	6.49	6.22	6.79	9.29	12.48	7.68	8.1	8.31	2.62	1.86	2.07	1.18	0.55	0.6
SMU_975	7.63	7.16	7.07	5.87	7.21	9.79	9.39	7.43	4.9	1.38	1.36	1.97	2.24	1.26	1.68
SMU_976	113.75	118.38	116.4	166.78	115.29	133.33	144.96	166.04	172.96	57.94	61.98	46.31	84.09	66.28	55.36
SMU_977	82.87	107.13	134.89	179.2	154.37	206.89	164.23	201.87	240.84	96.94	106.59	64.85	156.16	139.26	96.51
SMU_980	57.25	68.23	67.48	77.21	75.57	79.4	86.04	99	96.85	37.54	44.96	25.41	74.99	72.33	60.18
SMU_981	208.99	220.91	218.04	235.2	166.69	203.06	230.86	225.05	239.59	98.9	105.04	76.91	210.02	243.61	270.83
SMU_982	221.42	264.84	203.29	359.98	281.25	147.83	298.24	332.4	296.61	244.71	222.97	177.44	187.89	212.68	293.72
SMU_983	191.25	194.04	186.07	342.89	311.29	315.18	229.3	232.99	205.9	255.6	227.81	180.03	186.69	175.45	296.03
SMU_984	87.53	102.47	149.34	157.83	152.56	258.16	166.79	190.77	228.31	542.18	1067.34	549.49	479	1441.39	461.14
SMU_985	27.61	29.69	45.84	31.52	39.1	71.69	39.66	46.39	59.84	76.66	49.71	60.44	57.55	56.48	50.86
SMU_986c	69.48	85.72	119.27	104.32	133.8	208.82	124.28	145.9	187.3	237.69	141.48	170.87	185.77	169.69	171.04
SMU_987	24.72	27.51	43.5	36.17	36.48	70.74	40.49	52.95	67.8	97.82	66.78	76.74	78.98	72.9	75.02
SMU_988	15.45	20.94	17.98	13.44	9.01	17.2	10.83	11.65	11.19	29.84	37.4	38.26	27.66	28.63	35.52
SMU_989	14.16	19.35	19.5	18.92	14.19	20.64	18.76	22.64	23.8	34.58	25.93	27.2	44.72	34.82	39.16
SMU_990	181.64	176.9	175.06	146.97	128.54	139.48	146.92	144.81	141.57	373.1	387.59	287.79	367.54	399.01	420.94
SMU_991	333.11	375.25	311.17	309.68	310.69	321.87	373.81	532.02	393.85	782.02	716.28	559.12	525.43	483	551.39
SMU_992	194.68	300.55	211.62	325.61	162.99	205.74	214.98	300.31	251.83	174.38	154.65	140.46	83.12	80.3	94.98
SMU_993	70.58	83.62	82.08	93.16	82.23	70.34	87.37	74.69	73.32	111.6	82.9	87.23	62.94	61.06	81.94
SMU_994	77.83	75.41	83.76	70.69	77.76	43.95	63.26	55.29	59.06	157.86	105.84	111.95	49.02	33.67	60.43
SMU_995	7.95	10.37	17.73	10.82	13.76	17.87	10.86	9.23	13.94	16.3	9.15	16.63	3.08	2.89	4.34
SMU_996	6.04	6.69	8.5	7.67	5.77	7.23	8.95	5.26	7.9	3.24	0.81	1.64	0.34	0.22	0.92
SMU_997	76.3	79.23	89.42	81.21	85.24	132.16	78.07	83.16	86.66	146.47	131.09	107.99	92.5	99.98	142.84
SMU_998	63.23	58.57	72.25	69.42	59.77	78.3	75.03	81.74	84.16	136.23	147.78	94.84	86.81	89.22	113.82
SMU_999	190.19	263.33	287.56	374.22	208.69	322.91	248.55	261.53	297.91	320.61	318.41	264.54	206.99	174.41	204.27
SMU_1000	750.84	870.74	1304.91	1232.16	1186.89	1536.94	1104.19	1283.44	1493.06	1774.02	1864.74	1354.9	1539.12	1384.18	1347.56
SMU_1001	69.29	78.39	83.31	87.12	53.49	71.71	70.91	80.82	82.71	103.85	113.4	82.97	79.79	75.37	111.2
SMU_1002	88.95	99.74	129.33	57.72	80.59	116.6	95.3	111.05	143.2	168.31	170.33	106.34	287.66	214.64	191.16
SMU_1003	163.59	191.52	188.56	80.02	97.14	137.48	147.52	187.17	206.81	196.68	254.96	144.68	333.13	292.15	308.51
SMU_1004	4.04	3.68	4.43	4.24	2.47	3.68	3.63	4.49	3.89	14.47	12.6	12.43	4.06	3.77	3.93
SMU_1005	2.82	3.68	3.25	2.63	2.8	3.23	2.52	3.14	3.6	18.97	17.78	16.04	7.49	6.84	7.47
SMU_1006	284.67	232.75	255.45	105.21	150.9	98.51	154.39	122.58	125.97	587.12	564.68	442.27	263.66	300.7	297.89
SMU_1007	73.31	68.89	74.79	61.61	60.51	70.88	68.06	58.02	70.01	45.79	60.8	32.92	112.64	67.47	98.48
SMU_1008	220.68	203.36	231.11	159.75	225.58	159.19	231.26	212.5	238.28	143.92	192.22	100.54	336.04	220.62	286.34
SMU_1009	78.9	74.47	86.2	60.89	80.12	65.53	95.02	96.54	101.23	76.67	109.17	57.43	167.58	153.41	189.48
SMU_1010	53.33	57.96	63.1	50.54	65.75	53.34	66.95	82.21	85.48	75.93	104.22	62.72	173.85	169.17	211.67
SMU_1011	86.16	112.6	127.11	101.88	78.92	112.76	147.33	150.69	190.59	163.67	83.89	149.99	137.68	106.05	197.18
SMU_1012c	41.28	47.89	65.5	36.25	42.83	56.79	63.75	67.26	86.79	7.26	2.91	3.78	10.29	4.03	6.46
SMU_1013c	2788.04	2623.04	2602.4	2017.11	2281.11	1501.17	2673.78	2140.85	2368.35	109.24	90.42	93.65	328.92	215.71	380.73
SMU_1014	52.11	54.36	62.08	52.68	67.54	66.98	55.24	57.42	63.13	200.98	251.33	163.61	298.02	278.38	269.8
SMU_1016	77.46	63.78	79.99	71.77	106.32	92.65	62.66	64.9	64.31	186.25	259.77	153.56	244.52	262.8	243.94
SMU_1017	64.06	69.47	67.87	56.72	35.2	85.7	53.53	41.09	45.05	129.12	151.54	118.05	163.03	165.27	186.23
SMU_1018	1109.88	1187.68	855.48	2860.83	3847.19	3732.77	4175.34	5158.18	3658.1	6279.9	20001.9	6797.38	5233.76	23222.9	6945.79
SMU_1019	190.52	177.64	173.01	101.13	111.31	96.56	146.68	159.95	148.72	1003.42	533.17	682.56	359.54	473.62	484.24
SMU_1020	57.74	58.49	58.87	29.05	38.09	45.53	56.1	48.56	58.6	295.45	152.28	185.35	78.97	97.69	78.98
SMU_1021	6.26	5.93	10.33	6.68	4.48	9.1	11.28	10.78	17.67	74.91	32.3	46.57	19.57	19.48	15
SMU_1022	39.78	40.02	65.4	42.6	45.33	60.62	60.83	67.42	93.68	401.31	208.02	247.41	124.28	124.02	103.77
SMU_1023	30.22	27.54	43.95	18.95	34.96	33.47	39.82	40.39	50.24	164.46	105.16	103.68	57.54	58.59	54.68
SMU_1024c	175.12	136.94	242.47	99.5	237.47	199.3	241.66	250.82	316.91	825.17	472.81	462.6	312.41	299.56	266.26
SMU_1025	48.9	48.3	109.91	50.51	72.96	85.47	78.72	76.19	96.92	348.53	214	220.7	140	128.14	112.04
SMU_1026	49.84	54.53	117.51	63.06	72.22	112.14	67.21	76.87	100.45	380.98	237.06	243.04	135.06	108.46	102.95
SMU_1027	38.9	42.48	50.61	28.56	19.14	39.03	28.77	29.43	37.19	291.96	235.52	243.97	121.75	147.45	181.69
SMU_1028	8.01	5.5	6.88	4.41	3.94	4.92	4.47	3.65	6.04	39.57	45.9	27.43	48.35	65.24	59.96
SMU_1029	88.82	80.73	93.63	220.85	218.37	260.85	247.03	280.46	265.9	1022.16	2747.75	1317.71	911.08	3511.93	1088.76
SMU_1030	58.79	75.43	77.58	170.82	262.49	303.25	182.23	194.71	207.33	862.67	2278.31	899.52	782.51	2443.43	730.28
SMU_1031	437.52	457.65	411.42	616.44	620.68	809.34	582.6	561.46	553.31	2080.84	5023.34	1970.36	1951.3	5563.08	2271.73
SMU_1032	21.01	19.18	31.75	20.59	27.07	30.92	22.61	26.98	29.78	32.88	21.35	24.86	38.29	31.25	40.25
SMU_1034c	6.93	7.57	8.96	2.34	1.43	6.26	21.62	21.76	36	0.95	1.13	0.32	243.39	122.12	165.84
SMU_1035	1.83	2.2	3.97	0.95	1.16	1.32	8.91	7.88	15.88	1.08	0.78	0.26	112.63	42.89	76.12
SMU_1036	138.68	153.05	183.53	242.19	276	350.63	277.25	242.84	334.51	44.69	54.63	35.41	205.47	209.32	229.6
SMU_1037c	80.13	60.16	86.7	90.65	115.94	126.98	132.18	97.45	139.77	32.2	44.86	23.06	220.25	285.6	234.98
SMU_1038c	69.92	79.79	78.8	80.97	78.67	79.6	114.5	117.12	142.16	45.54	53.85	32.77	262.67	426.62	300.23
SMU_1039c	139.73	140.07	150.63	107.48	101.72	117.45	212.84	184.52	236.42	93.97	93.17	79.37	530.42	903.24	749.56
SMU_1040c	232.92	208.51	223.95	150.25	106.15	241.75	149.79	118.31	130.79	292.69	208.99	239.63	167.99	169.97	290.45
SMU_1041	127.03	127.67	111.87	85.6	78.78	84.98	88.01	92.16	83.82	141.14	128.12	101.23	89.54	85.5	104.84
SMU_1042	22.94	20.42	19.36	15.46	20.28	14.43	18.11	20.34	22.24	18.23	21.27	14.12	14.07	13.92	13.09
SMU_1043c	45.82	42.46	43.62	27.63	34.79	34.16	36.84	37.36	40.44	38.24	43.62	29.3	37.45	33.76	34.91
SMU_1044c	38.36	43.55	43.14	36.01	28.88	37.83	38.98	37.34	43.44	40.54	41	27.53	45.61	51.34	52.26
SMU_1045c	15.59	21.22	24.74	22.7	19.25	26.97	18.26	26.66	31.34	32.58	30.44	23.28	30.68	31.48	35.69
SMU_1046c	85.28	97.31	106.45	71.92	63.88	60.57	76.06	82.19	79.24	68.76	63.25	57.71	77.69	82.7	92.98
SMU_1047c	1308.64	1133.77	1464.29	792.68	912.92	1253.68	733.43	594.39	868.96	2944.35	1563.09	2063.29	1334.86	1246.41	1516.28
SMU_1048	51.25	46.81	93.64	74.55	84.47	112.64	68.92	84.64	109.04	140.31	124.75	105.34	75.49	73.46	65.43
SMU_1050	18.71	23.23	40.96	34.1	38.44	50.39	27.11	34.39	47.5	50.76	40.3	37.15	26.32	30.33	25.38
SMU_1051	33.65	41.53	72.89	75.03	79.17	100.91	63.55	76.14	99.8	94.19	93.2	66.66	59.92	84.86	55.6
SMU_1052	817.06	808.68	957.24	931.36	1151.58	1175.92	959.26	1012.22	1035.59	963.72	1007.36	755.51	627.55	737.56	705.07
SMU_1053	6648.37	6931.25	6243	7563.52	5781.08	3720.9	7348.99	5646.1	5664.12	2978.79	3462.59	2397.3	1678.35	2353.2	2119.86
SMU_1054	219.19	248.15	262.33	895.1	877.04	1087.68	666.02	860.87	786.44	307.42	420.71	324.98	309.45	719.2	335.59
SMU_1055	456.72	465.96	420.06	2173	3017.98	2211.05	2477.99	2568.17	2235.72	394.9	645.85	461.67	367.4	1223.01	503.54
SMU_1056	2463.45	1831.91	1919.22	1327.35	1760.02	2129.88	1356.43	1116.34	1068.68	2448.78	1854.6	1827.62	848.22	1648.99	1269.22
SMU_1057	429.72	321.12	328.66	195.02	382.15	306.59	219.04	212.68	195.08	450.01	293.19	290.1	111.47	189.21	115.41
SMU_1058	482.65	429.88	379.52	252.18	472.6	282.44	277.91	292.83	258.77	690.53	450.63	519.7	92.38	129.82	87.33
SMU_1059	365.55	442.49	360.31	347.17	407.72	445.86	403.95	473.35	385.13	1142.17	1210.41	847.4	428.05	661.77	485.74
SMU_1060	69.42	79.98	68.39	74.76	84.59	81.98	71.52	91.68	67.22	165.08	153.5	127.16	59.26	62.79	69.86
SMU_1061	441.01	510.81	454.07	625.59	428.44	509.94	434.87	499.44	437.72	1180.31	1274.19	1039.65	448.75	609.15	696.05
SMU_1062	19.15	20.48	19.66	32.85	43.42	36.34	27.8	35.25	32.44	106.51	94.44	106.13	24.29	38.35	29.75
SMU_1063	11.32	14.84	10.68	26.47	27.26	23.6	23.44	24.78	21.39	64.09	61.43	84.06	14.75	31.05	20.88
SMU_1064c	46.91	70.62	49.28	80.35	77.68	64.44	88.67	103.11	82.58	80.17	115.92	73.63	55.21	123.66	69.66
SMU_1065c	308.72	326.09	347.18	357.42	367.03	323.33	395.67	479.81	538.27	182.71	181.7	145.06	732.66	456.22	590.89
SMU_1066	68.84	71.85	81.65	77.06	74.76	82.73	97.16	116.69	134.04	46.23	51.97	33.9	297.35	188.07	270.86
SMU_1067c	42.74	47.65	47.8	34.5	28.09	27.69	82.96	87.32	107.11	4.49	3.95	4.82	412.41	285.32	488.37
SMU_1068c	762.34	820.52	687.88	462.01	527.88	494.07	489.73	615.58	531.23	1367.59	882.49	1054.29	743.29	736.45	897.14
SMU_1069c	16.86	16.64	31.45	20.92	6.84	21.05	17.27	17.49	23.29	302.58	239.61	225.31	100.91	120.78	99.72
SMU_1070c	17.98	16.12	29.14	16.56	16.89	23.8	12.76	21.49	23.39	270.01	235.04	195.59	97.64	108.76	82.47
SMU_1071c	22.15	23.21	24.22	14.81	15.55	21.94	14	18.24	18.88	177.7	162.39	126.47	66.91	72.59	57.31
SMU_1072c	58.95	69.34	74.56	36.93	38.32	73.22	47.06	44.77	54.73	360.1	316.19	237.59	128.39	139.13	124.33
SMU_1073	25.48	25.35	24.77	15.33	20.43	24.3	15.03	18.6	17.45	107.07	90.13	73.49	41.6	45.96	44.2
SMU_1074	51.52	49.56	59.81	34.75	39.68	57.32	40.34	53.49	45.47	255.35	237.58	212.71	123.31	154.39	144.84
SMU_1075	83.23	85.39	95.53	40.27	67.47	78.65	57.69	79.32	68.35	158.68	113.98	92.2	37.37	34.57	37.34
SMU_1076	120.52	124.45	116.15	53.07	72.92	70.29	92.57	117.12	94.61	209.92	179.74	168.24	140.12	110.51	157.74
SMU_1077	63.52	69.29	69.34	69.25	46.62	58.44	50.29	58.08	54.1	133.74	123.51	98.06	86.97	105.33	160.97
SMU_1078c	157.91	164.41	157.89	199.13	92.22	152.62	121.76	126.46	128.47	339.11	341.18	261.4	212.93	292.85	397.2
SMU_1079c	47.92	54.03	54.6	31.31	47.46	39.88	41.23	56.89	48.9	117.84	72.94	87.48	30.49	19.42	28.79
SMU_1080c	131.93	119.88	148.05	95.44	86.99	111.28	113.51	134.88	131.23	260.91	182.82	203.28	109.98	91.07	112.29
SMU_1081c	6	8.98	8.21	9.64	7.55	11.14	10.04	12.75	11.09	31.52	29.58	23.28	26.88	22.72	30.15
SMU_1082	4.78	7.38	5.97	6.08	4.84	6.07	6.83	8.34	7.22	16.93	15.09	12.09	18.51	19.58	23.24
SMU_1083c	1.07	1.13	1.33	1.8	2.16	3.27	3.21	2.33	0.85	1.52	1.07	1.54	0.8	0.18	0.46
SMU_1084	0.28	0.08	0.29	1.18	0.3	0.23	0.59	0.55	0.69	0.74	0	0.47	0.28	0.39	0.25
SMU_1085	0.21	0.74	0.28	0.35	0.71	0.54	0.26	0.76	0.8	0.78	0.34	0.05	0.17	0.35	0.19
SMU_1086	1.28	1.15	1.13	1.3	0.87	1.1	1.08	0.61	1.1	0.58	0.09	0.29	0.48	0.09	0.82
SMU_1087	799.46	821.19	798.01	682.22	794.44	750.81	866.06	913.94	762.43	681.79	730.23	497.53	822.62	923.87	929.82
SMU_1088	26.87	28.78	29.65	25.42	28.31	32.08	29.16	36.2	30.46	26.75	28.93	20.8	36.33	38.14	43.3
SMU_1089	33.4	42.79	48.83	58.63	76.47	73.21	53.75	68.57	71.57	70.91	61.98	57.34	32.76	40.83	26.73
SMU_1090	10.64	11.7	12.98	15.75	25.68	20.51	12.97	14.12	18.52	20.67	19.19	13.74	10.49	13.56	8.33
SMU_1091	1.1	0.35	0.59	0.35	2.17	0.42	0.37	0.37	0.57	0.41	0.48	0.3	0.25	0.25	0.18
SMU_1093	7.78	9.02	10.4	12.85	16.88	13.28	12.55	12.29	14.89	17.6	15.6	13.51	7.76	9.41	7.18
SMU_1094	53.34	71	70.26	97.79	98.49	88.67	76.03	94.6	114.65	177.95	150.89	145.61	67.87	71.37	63.25
SMU_1095	6.81	10	11.98	22.94	17.59	25.21	16.97	16.73	24.74	15.61	12.63	11.2	8.66	5.81	5.41
SMU_1096	5.17	7.88	10.6	14.93	9.51	12.03	9.12	10.46	15	9.8	6.43	8.17	5.53	4.61	5.5
SMU_1097c	33.36	53.56	61.09	74.77	56.44	49.77	55.78	62.01	82.8	66.98	58.69	57.71	37.4	29.72	37.34
SMU_1098c	16.85	24.92	22.43	32.29	22.22	18.4	19.74	28.13	29.53	31.14	35.52	27.83	15.04	13.55	17.45
SMU_1100c	14.48	14	15.45	17.17	11.55	19.48	23.89	21.72	21.13	52.56	32.14	35.43	53.52	38.77	42.36
SMU_1102	22.75	17.91	19.23	15.34	24.29	19.37	23.14	25.25	24.43	58.57	39.6	38.64	82.52	74.34	105.99
SMU_1104c	23.65	23.52	26.01	21.34	27.46	15.34	36.75	41.12	50.57	90.67	91.68	79.4	259.94	343.26	557.88
SMU_1105c	32.66	37.82	39.73	34.74	38.94	50.93	43.81	39.48	38.76	39.52	19.4	24	22.1	20.59	16.39
SMU_1106c	4.53	5.95	8.99	7.51	4.27	13.28	10.58	10.36	13.71	14.32	5.31	8.46	7.09	3.93	3.91
SMU_1107c	47.36	43.28	35.3	31.68	17.25	27.52	45.8	46.05	39.89	35.65	21.17	25.13	26.54	25.87	23.93
SMU_1108c	25.34	19.37	25.31	26.84	37.29	24.97	27.79	28.42	26.67	57.44	44.48	36.87	33.56	30.42	32.73
SMU_1109c	32.54	37.68	36.57	51.66	43.27	56.32	32.9	29.88	33.44	68.24	47.4	44.32	37.1	30.51	60.92
SMU_1111c	20.49	16.41	24.29	17.8	18.57	11.4	15.59	15.02	18.1	57.74	39.04	43.75	26.69	24.59	34.66
SMU_1112c	160.84	122.29	120.97	129.91	128.33	132.87	146.21	124.68	115.95	260.19	255.99	200.18	175.37	210.67	180.84
SMU_1113	98.94	79.86	89.16	47.4	91.45	50.36	85.88	77.6	77.91	243.42	207.52	153.23	152.34	184.9	137.8
SMU_1114	21.99	17.15	24.54	15.56	19.12	18.44	15.09	17.9	16.08	101.03	72.43	73.84	45.29	41.55	43.95
SMU_1115	43.96	35.17	37.84	9.17	8.26	14.17	10.95	4.71	9.97	124.89	14.92	43.08	62.1	7.69	64.62
SMU_1116c	102.79	102.09	67.55	30.83	42.13	30.95	70.41	68.33	60.25	116.18	83.43	90.88	110.04	118.92	161.34
SMU_1117	14.91	16.19	19.98	17.21	9.64	11.87	17.26	21.24	17.3	213.79	188.67	206.06	54.57	62.14	65.98
SMU_1118c	20.93	19.33	22	15.57	15.44	18.59	18.11	16.08	18.98	245.39	181.03	198.44	56.57	54.13	49.01
SMU_1119c	28	23.46	24.76	16.24	19.4	25.97	15.37	14.85	17.07	230.16	171.84	169.85	50.14	52.51	55.46
SMU_1120	13.81	19.67	17.79	23.46	12.46	14.25	11.81	13.1	11.33	85.11	75.82	71.36	24.39	24.57	32.39
SMU_1121c	20.72	28.4	21.72	30.63	36.4	35.54	27.8	33.1	30.43	61.94	383.09	65.8	64.24	242.52	73.54
SMU_1122	14.42	21.13	18.71	28.29	33.57	53.95	30.82	35.92	29.69	75.45	489.95	76.43	74.63	374.49	86.12
SMU_1123	26.04	47.21	40.95	83.02	83.39	121.5	58.31	84.18	57.18	157.07	1211.08	157.82	144.58	937.62	201.07
SMU_1124	9.68	5.3	8.59	73.29	81.33	123.85	57.42	63.99	50.06	40.77	759.18	61.66	59.37	562.27	81.08
SMU_1125c	620.57	699.29	537.47	399.89	489.9	430.17	492.65	680.62	477.97	1354.61	3256.02	1204.98	253.3	422.62	238
SMU_1126	1047.83	1283.08	1121.25	1806.47	765.69	533.96	1027.11	1053.23	1094.52	343.92	294.37	255.14	359.28	346.07	580.1
SMU_1127	300.82	309.09	285.6	183.37	157.86	139.76	211.31	201.03	208.94	208.06	143.25	121.56	388.09	339.94	487.29
SMU_1128	367.76	389.47	393.81	278.95	268.99	329.61	305.48	409.35	366.54	1604.83	1177.87	1058.86	1030.08	888.5	1164.32
SMU_1129	774.02	736.64	775.08	394.79	377.43	562.62	422	482.94	490.29	1646	1200.19	1075.58	1022.67	750.72	1052.81
SMU_1131c	1841.04	1933.2	1982.21	2207.45	2093.15	2036.34	1959.7	2000.47	2138.34	920.64	902.18	675.04	846.47	890.56	1012.27
SMU_1132	8.78	8.99	8.02	6.11	7.79	4.95	5.56	5.57	5.89	6.02	3.81	3.05	4.09	2.25	3.47
SMU_1133	107.26	106.68	118.74	85.33	104.01	81.29	67.91	70.49	75.43	85.08	53.92	49.22	62.5	44.65	73.71
SMU_1134c	95.61	102.25	105.97	86.75	84.59	93.4	54.35	61.28	63.48	122.01	86.03	65.08	87.13	66.17	103.9
SMU_1135	95.62	109.53	109.79	113.38	111.22	106.28	104.63	127.65	145.66	109.86	66.51	100.98	135.49	98.31	169.56
SMU_1136	75.3	77.21	84.19	70.64	72.01	103.13	51.75	46.74	49.57	69.19	61.53	42.26	60.49	67.43	94.06
SMU_1137	65.35	85.71	72	67.58	49.81	21.34	46.47	49.69	53.24	130.74	86.79	124.77	54.98	41.12	82.86
SMU_1138	270.01	256.06	260.48	146.96	102.91	159.17	150.15	123.99	131.31	176.6	222.94	140.75	266.48	375.79	363.28
SMU_1139c	14.13	15.49	22.41	20.47	21.57	27.82	18.94	24.33	26.4	209.81	161.38	144.21	93.39	122.17	75.01
SMU_1140c	5.56	8.7	10.1	9.22	8.09	13.11	9.72	10.03	7.67	61.62	42.2	48.34	35.02	38.2	26.32
SMU_1141c	13.61	16.82	25.52	22.62	30.13	29.33	15.34	26.56	25.48	126.44	87.6	83.43	67.44	85.5	45.47
SMU_1142c	7.37	9.71	21.42	15.61	22.15	33	12.88	24.94	26.36	80.99	48.45	52.11	38.29	53.8	31.14
SMU_1143c	6.06	6.26	9.11	5.94	7.19	14.06	9.22	9.05	12.86	32.25	16.16	19.85	19.25	17.13	13.18
SMU_1144	17.22	26.14	25.17	23.36	14.73	25.72	20.05	24.74	27.52	87.65	50.81	61.99	43.04	43.69	37.48
SMU_1145c	16.47	18.11	26.22	15.1	13.57	16.14	12.97	11.9	15.79	109.18	65.8	72.72	39.95	33.07	38.72
SMU_1146c	202.16	196.4	181.8	223.68	129.23	321.01	143.57	129.85	142.88	241.27	206.94	190.07	138.99	160.99	249.85
SMU_1147c	975.19	991.98	1183.06	1275.74	1388.89	1300.66	1314.93	1400.59	1308.68	1978.22	1845.86	1378.12	1273.26	1174.21	1124.86
SMU_1148	130.68	116.59	159.56	129.88	158.23	133.59	140.96	155.66	142.58	249.15	230.6	168.84	197.51	167.1	186.71
SMU_1149	103.05	91.35	108.54	95.42	101.08	106.71	87.2	84.08	87.99	153.3	124.88	104.05	116.23	97.46	122.16
SMU_1150	109.01	105.63	122.41	87.4	87.37	121.73	87.77	81.54	77.12	229.14	195.87	156.46	151.69	159.72	203.66
SMU_1151c	9.46	12.44	13.01	30.18	20.49	43.86	31.18	38.93	31.86	45.32	52.56	46.56	23	45.05	24.31
SMU_1152c	83.37	93.08	133.31	169.28	125.21	219.77	124.13	145.9	162.33	152.19	85.95	86.86	158.8	127.14	104.04
SMU_1153c	1.77	3.16	7.08	7.42	6.15	12.15	5.39	7.68	9.29	12.95	7.35	7.03	11.55	10.47	9.1
SMU_1154c	112.96	110.8	134.49	151.04	141.54	128.02	137.25	107.9	128.62	307.45	220.93	174.53	248.96	284.52	349.8
SMU_1155	64.11	69.37	91.17	96.54	83.81	76.88	87.39	84.62	94.32	224.31	145.74	134.09	142.96	131.44	118.5
SMU_1156c	81.19	67.21	108.71	72.53	103.22	93.15	82.46	85.77	82.53	301.52	176.56	161.67	119.08	122.19	135.38
SMU_1157c	9.23	7.26	10.45	4.92	5.28	8.6	6.8	6.11	6.76	23.84	9.46	10.55	6.05	4.99	5.81
SMU_1158c	20.19	18.93	20.21	9.68	7.9	16.87	15.46	12.16	14.85	36.3	17.26	18.61	10.22	9.16	10.69
SMU_1159c	493.15	463.87	487.45	394.43	239.33	317.92	381.42	308.83	289.39	450.09	433.5	338.92	277.66	285.51	375.29
SMU_1160c	275.24	240.31	253.73	288.59	307.81	157.36	254.03	218.33	219.13	139.97	133.8	105	89.52	96.31	101.15
SMU_1161c	320.63	257.86	306.53	285.49	436.55	180.74	321.5	263.83	263.47	175.41	155.75	119.85	138.84	132.56	133.66
SMU_1163c	121.42	102.11	112.93	112.43	178.02	94.05	125.01	107.84	105.11	70.73	69.51	43.7	62.28	58.71	62.92
SMU_1164c	92.63	77.57	88.86	84.26	123.58	86.87	92.12	88.7	82.05	66	69.01	43.64	59.05	53.91	60.03
SMU_1165c	151.86	139.08	163.46	153.67	208.14	154.9	187.55	189.83	164.26	126.86	149.22	91.47	122.66	110.96	115.64
SMU_1166c	24.16	17.07	24.24	22.31	27.76	18.94	24.64	21.73	22.35	16.75	19.76	12.67	17.48	14.96	15.83
SMU_1167c	108.37	90.89	108.21	106.03	132.83	101.72	115.63	106.15	110.16	80.06	99.11	53.05	83.28	72.08	77.37
SMU_1168	527.35	417.87	499.73	408.81	542.02	441.6	486.26	401.16	404.8	320.35	368.74	196.28	322.57	312.61	313.15
SMU_1169c	236.1	197.85	217.92	194.52	204.18	261.32	220.43	174.45	182.44	129.98	152.75	88.98	134.19	133.08	138.12
SMU_1170	148.62	128.69	167.83	140.98	147.01	183.77	157.22	165.79	185.14	93.85	103.06	68.78	90.58	104.74	92.01
SMU_1171c	22.24	21.99	18.16	16.86	28.09	24.41	25.39	31.02	31.11	25.39	20.61	16.86	13.73	19.19	17.43
SMU_1172c	10.64	10.22	10.75	8.72	8.25	11.31	10.42	12.83	14.83	16.17	8.76	10.65	8.89	10.9	7.22
SMU_1173	112.25	103.13	99.09	99.17	94.81	111.72	119.39	106.97	102.08	80.71	85.49	56.21	101.45	126.87	102.55
SMU_1174	123.43	105.68	108.32	92.22	147.98	109.13	126.3	111.97	108.75	120.72	132.45	84.03	155.42	218.05	161.54
SMU_1175	71.12	65.84	70.68	72.46	75.78	76.48	73.04	66.76	74.28	86.27	93.55	59.77	106.41	173.44	129.62
SMU_1176	39.48	44.57	63.38	54.13	55.62	69.31	44.65	55.75	67.04	70.29	79.38	54.34	59.28	59.31	63.16
SMU_1177c	64.38	52.07	48.76	58.8	65.68	77.12	38.19	31.99	34.78	42.3	27.91	26.75	24.76	28.08	23.76
SMU_1178c	158.57	166.6	165.59	198.64	145.99	141.16	134.08	154.06	151.24	187.81	158.78	162.84	125.73	108.22	163.17
SMU_1179c	45.45	51.68	54.51	43.11	57.94	46.98	50.6	62.97	61.18	52.49	43.25	36.26	35.17	34.95	41.02
SMU_1180	3501.15	3209.57	3196.59	2369.25	2594.34	2890.31	2827.89	2966.24	2694.91	13296.3	16257.7	9626.9	7337.76	11356.1	8971.44
SMU_1182	30.15	42	32.51	40.76	30.16	23.39	35.48	42.04	48.62	109.1	54.63	100.11	203.33	162.38	251.68
SMU_1183	41.78	57.53	39.95	50.17	27.34	26.34	43.41	44.93	48.2	123.7	65.44	108.62	266.43	280.16	416.78
SMU_1184c	3.71	4.46	3.03	3.82	3.52	2.54	3.84	5.52	3.93	4.32	4.3	4.68	7.27	7.3	5.23
SMU_1185	77.27	64.08	64.5	77.76	57.51	76.81	64.74	49.23	53.5	9.41	12.93	9	14.94	10.25	13.8
SMU_1187	25.75	26.44	25.66	34.81	28.78	29.22	25.94	23.6	23.5	5.95	7.56	3.88	10.42	13.14	12.24
SMU_1188	78.08	83.69	65.88	54.39	57.84	45.75	72.06	52.22	54.6	38.52	43.56	39.79	22.88	16.43	33.98
SMU_1189c	305.97	303.94	279.09	408.31	237.99	394.36	321.64	303.51	275.1	170.17	214.19	142.52	161.24	193.86	219.27
SMU_1190	21.4	29.07	21.56	32.88	24.07	24.91	26.89	30.81	26.42	24.41	29.85	25.61	28.57	27.64	30.34
SMU_1191	40.97	46.8	36.54	56.01	36.68	76.39	45.8	50.4	49.57	64.81	60.34	70.66	65.87	52.38	66.95
SMU_1192	0.54	0.3	0.35	0.86	0.41	0.54	0.36	0.38	0.3	1.85	1.17	1.35	0.65	0.67	0.8
SMU_1193	17.33	19.82	16.87	11.65	17.81	3.98	14.15	17.17	15.06	2.12	0.28	2.14	4.43	2.93	4.98
SMU_1194	22.6	29.72	29.91	36.3	24.47	15.75	37.16	35.08	31.03	30.67	34.07	22.05	20.93	24.6	23.54
SMU_1195	25.86	30.61	31.53	38.62	26.13	17.47	38.98	40.31	33.93	34.07	40.28	20.59	23.55	30.53	26.46
SMU_1196c	50.78	44.79	50.04	63.05	59.9	35.18	46.21	63.54	57.12	56.26	66.73	29.53	42.72	58.37	51.24
SMU_1197	32.66	29.42	27.57	24.35	31.07	25.36	34.68	30.33	28.37	23.14	36.05	19.85	22.26	24.5	25.65
SMU_t37	469.96	497.07	460.91	431.89	541.38	498.55	571.02	451.47	518.58	364.14	581.39	299.64	384.13	357.85	343.83
SMU_1200	28.39	23.12	27.91	25.85	33.54	23.95	29.35	28.03	23.7	22.22	34.4	13.81	23.64	27.61	20.74
SMU_t38	550.14	411.96	417.53	322.37	618.24	496.65	480.83	440.23	446.14	387.08	586.29	234.66	405.76	433.06	415.11
SMU_t39	355.93	258.98	256.25	264.7	418.32	384.28	351.67	281.42	261.51	215.32	435.33	152.8	286.28	305.28	268.38
SMU_1201c	224.15	174.17	199.63	184.44	257.91	229.14	225.64	182.67	179.51	194.14	338.56	101.63	220.66	255.41	203.61
SMU_1203	36.12	31.49	35.52	21.56	32.78	27.07	32.48	29.24	26.38	33.01	61.23	21.3	37.18	41.5	34.35
SMU_1204	21.78	20.08	20.82	13.68	15.04	17.07	19.13	17.27	18.27	20.65	37.4	12.89	22.23	27.3	23.36
SMU_1205c	64.49	59.48	59.97	34.21	41.68	46.13	44.05	53.93	50.81	66.27	113.46	41.8	60.41	75.24	73.62
SMU_1206c	87.76	80.11	75.91	37.88	63.92	45.27	60.86	65.31	65.24	72.29	144.46	52.91	72.07	79.14	75.7
SMU_1207	77.87	74.98	73.88	33.87	55.07	43.07	61.94	63.17	58.3	52.83	122.74	45.44	65.2	57.38	64.16
SMU_1208c	317.42	356.03	404.32	440.99	415.51	494.16	346.9	424.09	445.54	1476.94	1343.63	1284.38	560.89	644.43	659.27
SMU_1209c	136.29	146.34	194.91	181.14	204.42	262.77	162.4	176.31	217.29	273.25	298.7	201.52	129.85	124.48	116.29
SMU_1210	66.64	70.6	72.53	85.43	61.14	79.61	57.06	59.58	61.86	86.15	89.52	68.65	53.81	59.32	78.35
SMU_1211	334.56	303.12	311.13	227.14	166.66	348.04	178.64	137.89	157.88	359.93	326.72	326.25	390.64	502.05	582.3
SMU_1213c	12.35	12.52	14.21	6.08	9.76	4.14	7.46	5.53	7.03	1.76	0.7	0.81	0.49	0.44	0.68
SMU_1214	5.03	4.91	5.18	6.29	4.82	5.54	4.15	6.08	5.26	6.92	4.95	5.37	4.15	2.45	3.4
SMU_1215	278.76	224.74	261.92	108.46	160.11	84.45	134.53	117.77	141.19	22.88	10.49	16.32	5.68	7.68	9.54
SMU_1216c	422.97	327.83	388.87	174.03	274.25	151.16	206.08	188.89	225.07	46.28	10.9	28.13	14.38	17.53	16.99
SMU_1217c	177.3	229.93	126.84	185.52	110.94	82.82	191.7	289.15	202.6	115.1	106.81	89.56	80.22	78.23	101.74
SMU_1218	154.33	126.52	131.55	123.55	141.42	124.56	121.21	91.06	94.84	61.41	66.14	42.37	23.14	19.44	24.9
SMU_1219c	646.64	584.38	573.55	653.59	710.67	772.95	576.05	467.32	471.13	394.16	416.28	294.66	262.96	302.46	365.13
SMU_1220c	120.49	132.04	132.12	172.39	157.13	172.75	135.28	116.91	120.96	109.72	117.27	91.22	104.21	122.79	153.3
SMU_1221	283.71	263.51	278.51	311.6	274.58	276.8	227.3	186.51	201.28	284.61	250.61	260.35	244.66	252.31	388.59
SMU_1222	427.73	367.99	409.39	442.68	516.89	250.34	391.9	342.51	355.7	324.74	518.66	299.02	371.33	562.57	535.54
SMU_1223	189.35	188.02	181.14	160.72	121.9	118.84	139.94	116.4	122.68	178.28	156.38	166.23	167.36	150.5	253.8
SMU_1224	189.67	185.54	145.76	62.04	98.04	52.75	130.21	119.98	124.48	77.4	45.72	70.51	109.81	141.28	171.22
SMU_1225	113	109.64	108.26	90.33	64.74	84.3	93.86	70.68	74.33	62.33	40.01	55.4	172.62	121.24	181.59
SMU_1226c	354.04	367.13	335.23	231.55	212.97	279.76	344.13	380.13	346.02	146.44	107.29	120.57	224.58	268.46	287.96
SMU_1227	99.01	106.57	97.05	133.08	114.19	47.81	123.8	138.83	119.57	81.24	85.66	66.52	111.49	126.75	149.02
SMU_1228c	87.82	86.82	79.6	108.11	89.94	44.14	103.61	114.44	99.78	89.42	83.75	70.91	122.78	136.74	146.51
SMU_1229	10.66	11	14.08	10.33	11.95	11.62	8.83	9.65	10.81	49.38	30.43	33.57	52.49	42.32	44.19
SMU_1230c	15.56	19.25	17.58	12.43	18.16	15.4	11.18	18.64	17.91	160.29	89.86	136.28	65.57	61.68	61.39
SMU_1231c	501.73	481.02	496.52	423.71	459.11	435	536.43	531.87	448.77	2659.52	2492.01	1817.33	1618.82	1935.57	1586.52
SMU_1232c	101.5	121.63	129.61	115.8	92	134.26	125.38	165.64	135.63	733.48	678.66	470.22	436.39	433.16	386.37
SMU_1233	28.16	32.96	34.4	21.96	30.27	29.88	29.29	35.47	28.26	161.73	161.85	111.81	110.64	112.69	109.94
SMU_1234	58.31	51.4	60.51	36.44	43.59	46.86	41.08	49.3	38.97	234.09	255.14	157.59	182.59	188.64	178.92
SMU_1235	16.87	15.87	20.47	15.34	18.25	15.88	13.59	17	15.85	65.64	79.72	45.4	58.73	55.9	60.55
SMU_1236c	20.11	24.59	24.77	24.68	15.84	24.37	18.24	21.93	21.26	81.38	99.21	60.09	118.58	130.29	145.51
SMU_1237c	91.16	85.92	97.12	79.06	58.07	94.55	73.76	70.33	77.94	307.27	355.07	230.49	422.79	454.43	349.72
SMU_1238c	0	0	0	0	1.3	0.66	0	0.26	0.37	0	0	0	0	0	0
SMU_1239	87.48	81.49	86.9	63.06	77.71	85.1	63.21	71.22	70.28	321.2	271.82	225.81	156.29	177.4	177.14
SMU_1240c	116.81	137.93	139.69	126.46	150.83	156.03	111.12	150.7	136.46	562.33	468.43	403.25	311.55	290.5	318.65
SMU_1241	52.24	65.11	60.54	62.25	66.54	78.93	55.05	81.21	61.36	149.53	138.91	124.37	33.75	32	34.36
SMU_1243	130.67	133.73	126.59	129.98	97.53	109.27	102.52	99.6	89.44	159.33	160.04	125.95	126.04	143.88	182.61
SMU_1245c	43.42	44.92	43.25	39.1	37.44	20.33	20.75	24.64	25.86	565.03	353.62	438.52	141.28	116.32	228.58
SMU_1246c	76.15	72.89	91.22	72.45	90.07	38.19	35.91	42.16	49.56	1081.85	674.15	801.52	370.11	332.67	599.63
SMU_1247	14.71	15.22	17.79	15.39	11.57	7.29	7.94	10.82	9.89	187.36	118.13	131.12	83.68	84.72	127.65
SMU_1249c	170.13	149.91	167.38	188.53	153.97	146.96	138.35	114.88	124.82	95	113.47	62.52	112.53	118.19	123.48
SMU_1250c	392.38	356.7	380.12	339.04	339.69	231.76	327.93	271.07	283.49	260.68	340.38	193.87	269.67	311.96	368.53
SMU_1251	447.16	446.22	431.55	441.91	283.45	320.8	368.92	327.76	330.65	402.4	378.72	326.1	770.85	727.71	1105.84
SMU_1252	149.68	150.24	150.11	139.35	84.69	174.05	118.19	104.42	109.03	66.93	74.79	66.21	88.7	80.04	120.95
SMU_1253c	1656.95	1689.21	1720.88	1489.36	1500.5	1654.98	1739.84	1748.67	1730.37	1322.27	777.68	947.95	784.04	840.59	1159.02
SMU_1254	542.72	622.1	618.43	407.73	659.63	500.87	754.25	869.43	846.51	542.9	299.05	362.56	294.69	250.59	287.06
SMU_1255c	1138.88	1369.26	1551.22	1034.36	1259.03	1469.48	1855.43	2337.41	2382.61	1480.02	734.93	1088.59	822.95	558.57	795.53
SMU_1256c	108.81	152.32	133.84	145.15	112.72	132.79	192.2	227.36	215.41	274.49	216.91	180.99	349.49	301.39	367.4
SMU_1257c	6.25	7.28	7.18	9.16	3.03	7.77	7.41	5.7	8.23	10.47	5.73	4.73	3.15	2.84	3.88
SMU_1258c	1.3	2.53	3.09	0.92	5	3.69	3.28	3.16	2.6	6.11	3.26	3.77	1.28	1.07	1.97
SMU_1259	6.86	4.92	10.33	5.35	14.8	16.95	12.66	12.04	15.15	23.92	16.47	16.67	4.75	6.68	9.23
SMU_1260c	10.23	8.19	10.06	5.07	18.4	14.68	6.63	18.17	18.35	18.13	19.94	21.13	8.88	9.7	10.29
SMU_1261c	167.69	291.15	205.99	246.07	201.35	141.02	181.44	283.58	260.96	1952.21	1734.04	1549.97	1393.13	1607.98	1673.83
SMU_1262c	13.43	23.94	19.48	27.27	23.75	27.63	20.72	29.35	35.13	378.56	302.75	276.33	268.61	290.16	285.19
SMU_1263	64.87	108.66	93.8	114.04	83.38	76.36	81.64	112.91	132.29	1245.42	951.61	866.57	873.59	946.51	937.61
SMU_1264	16.14	25.89	22.43	29.16	25.27	28.3	21.44	31.64	37.23	461.77	334.74	328.02	325.46	370.34	370.82
SMU_1265	67.38	82.38	84.81	149.84	102.26	185.46	75.62	82.98	107.71	705.69	502.73	478.71	453.18	521.69	594.99
SMU_1266	98.95	165.23	127.64	199.36	163.12	138.67	134.99	190.1	211.5	2928.75	1544.6	2296.04	1965.81	1773.37	1696.39
SMU_1267c	171.85	298.18	244.51	362.55	315.83	257.24	249.14	355.8	424.49	5730.45	3067.34	4685.12	3524.98	3362.76	3081.55
SMU_1268	98.37	157.3	137.07	171.68	155.04	109.72	123.05	174.39	196.14	3853.18	2683.68	3270.43	1874.85	2251.33	2346.69
SMU_1269	111.54	200.03	161.18	204.15	175.74	127.1	149.09	215.33	238.46	7673.77	5743.4	6592.44	3468.33	4008.46	4527.89
SMU_1270	10.35	18.74	13.35	20.01	14.48	11.59	15.9	21.5	27.12	492.46	257.44	413.86	391.93	264.73	260.36
SMU_1271	25.84	48.82	28.68	42.12	36.96	20.69	27.07	38.02	43.44	521.81	471.99	475.83	413.16	556.15	555.38
SMU_1272	13.62	21.09	17.79	21.55	17.46	9.7	16.39	20.33	20.88	471.71	620.07	453.54	355.87	515.55	431.89
SMU_1273	5.92	11.62	8.56	12.82	11.89	10.68	6.28	10.71	11.08	299.04	492.63	275.97	212.29	361.52	303.5
SMU_1276c	203.66	278.03	260.59	394.47	340.87	337.13	273.32	339.88	368.14	678.43	957	568.13	759.91	1010.99	920.26
SMU_1277	49.5	76.36	67.72	97.71	73.18	80.28	75.12	96.25	103.2	232.31	302.78	238.34	221.45	291.77	258.99
SMU_1278c	969.73	1557.07	741.17	988.9	815.26	387.22	893.73	1313.06	1012.5	409.51	266.82	341.12	193.69	190.92	306.19
SMU_1279c	4.74	7.32	5.7	11.22	3.95	7.62	7.32	11	10.48	16.55	5.59	13.19	2.15	2.45	1.68
SMU_1280c	2.88	2.64	2.64	5.16	1.82	4.2	4.33	5.98	4.81	3.82	3.25	3.86	0.55	1.07	0.67
SMU_1282	5.48	5.56	4.79	7.24	2.7	5.91	6.93	8.92	7.85	6.35	4.56	6.21	0.75	1.73	1.45
SMU_t40	78.33	84.71	72.91	180.57	219.38	201.39	120.83	154.75	173.53	42.2	37.39	35.48	24.82	25.78	4.76
SMU_1284c	4.19	5.99	7.04	14.4	19.69	22.95	10.42	11.62	21.11	4.43	1.6	2.84	2.42	1.32	0.94
SMU_1286c	2.05	3.35	4.3	7.22	8.21	10.06	6.31	5.85	10.54	3.05	1.12	2.22	0.56	0.09	0.52
SMU_1287	5.25	5.92	6.53	3.68	11.61	6.43	7.6	15	17.8	1.76	3.16	3.4	3.35	0.62	4.1
SMU_1288	3.31	3.27	4.16	2.4	13.18	5.37	7.46	14.54	13	1.29	3.34	3.26	3.92	1.73	4.14
SMU_1289c	0.24	0.22	0	0.56	0.83	0.21	0.23	0.46	0.53	0.28	0.09	0.23	0.12	0.31	0.34
SMU_1290c	146.01	201.28	178.64	250.26	175.06	191.22	188.07	262.5	246.87	158.6	167.14	133.87	146.5	133.67	145.63
SMU_1291c	964.37	1515.22	1301.11	1676.27	1411.02	1429.34	1436.87	1994.99	2093.62	1800.78	1910.4	1745	1663.32	1416.87	1581.76
SMU_1292c	217.37	309.8	319.04	471.43	383.28	478.48	399.23	464.14	501.67	351.84	383.68	277.42	545.22	484.92	494.19
SMU_1293c	148.38	192.19	190.87	283.17	272.27	248.41	219.1	259.62	271.28	393.18	563.56	338.92	536.71	645.06	593.68
SMU_1294	97.98	155.02	137.93	219.18	155.5	159.95	151.7	209.74	197.46	373.68	413.14	352.4	430.95	497.8	413.77
SMU_1295	127.26	146.87	140.79	165.38	116.95	148.47	138.78	154.35	172.19	186.31	147.4	140.53	273.48	303.82	246.28
SMU_1296	0.73	0.93	0.3	0.96	0	0.24	0	1.03	0.45	0.36	0.4	0.22	0.24	0.14	0
SMU_1297	1.05	1.01	0.91	0.33	0	0	0.75	0.88	0.62	0.78	0.4	0.37	0.15	0.23	0.29
SMU_1298	22.26	36.13	35.01	39.74	17.82	33.15	21.37	17.25	20.68	8.57	9.12	2.57	6.77	6.29	8.47
SMU_1299c	8.88	9.52	9.31	14.31	15.73	14.52	12.78	13.72	17.06	4.86	1.63	3.5	0.44	0.84	0.85
SMU_1300c	4.3	4.81	8.15	6.99	14.64	11.11	10.08	8.37	10.11	5.5	2.12	3.92	0.68	0.63	0.79
SMU_1301c	1.52	0.71	1.6	2.41	3.03	0.6	1.76	0.95	1.52	2.68	1.26	0.98	0.62	0.58	0.63
SMU_1302	22.78	26.88	24.71	24.29	22.61	22.46	36.03	37.9	38.57	20.49	14.06	14.45	14.84	10.55	14.07
SMU_1303c	109.75	121.46	99.48	118.47	89.29	105.48	122.44	113.89	103.58	236.41	262.96	233.98	115.22	110.62	134.8
SMU_1304c	0.13	0.29	0.4	0.17	0.84	0.28	0.31	0.78	1.34	1.05	0.17	1	0.26	0.54	0
SMU_1305c	0.47	0.14	0.74	0.23	0.26	0.53	0.36	0.47	0.51	0	0.32	0.12	0.05	0.06	0.14
SMU_1306c	1.23	0.68	0.74	1.19	1.14	1.16	1.1	0.92	1.29	1.14	1.13	0.25	0.16	0.55	0.69
SMU_1307c	342.24	291.31	243.1	104.68	208.45	104.27	183.3	176.97	154.49	86.73	60.58	48.62	88.99	54.87	83.66
SMU_1308	1599.42	1279.43	1246.49	569.82	1032.55	580.17	856.77	788.29	742.35	351.71	277.48	213.73	484.3	286.22	471.5
SMU_1309c	514.49	429.75	443.8	204.21	393.35	186.13	314.18	260.93	259.8	118.81	99.19	71.43	206.06	135.72	214.96
SMU_1310	5323.02	4555.49	4794.17	2655.53	3507.67	2354.55	3657.98	2984.03	3004.32	1287.49	1071.81	820.33	2482	2052.96	2638.17
SMU_1311	48.87	49.71	53.35	35	26.86	22.15	25.94	24.17	28.2	122.17	87.59	92.14	32.58	34.89	46.63
SMU_1312	49.37	53.7	55.13	60.01	49.36	62.86	67.19	68.15	64.51	90.91	102.85	71.57	124.95	150.09	127.75
SMU_1313c	39.67	44.38	37.46	53.9	35.69	41.42	47.88	53.52	48.04	47.24	48.87	37.18	56.24	59.09	55.8
SMU_1314	336.7	309.04	354.97	398.6	421.26	367.92	372.75	291.34	325.43	349.41	594.55	303.7	394.44	767.81	508.6
SMU_1315c	30.8	28.28	29.25	19.07	28.83	28.38	22.21	15.55	19.21	144.44	58.52	102.78	12.3	15.36	11.22
SMU_1316c	84.59	113.99	131.47	126.51	110.68	118.06	112.43	154.17	140.86	373.77	379.03	317.99	240.83	269.21	367.33
SMU_1317c	113.07	105.23	226.26	169.07	196.66	268.8	148.94	197.94	251.31	258.11	222.96	193.98	145.85	148.68	132.94
SMU_1319c	176.96	146.31	219.87	168.77	182.13	221.3	156.14	161.38	205.12	173.49	136.42	110.65	103.95	111.57	96.39
SMU_1321c	323.41	296.68	350.87	300.18	368.65	294.73	290.28	257.33	312.43	207.2	199.33	156.45	141.39	157.47	149.83
SMU_1322	136.98	138.51	158.69	89.65	69.94	74.55	88.04	94.94	115.64	3.97	0.69	2.08	1.17	1.28	0.45
SMU_1323	455.69	474.08	682.97	600.62	663.03	902.82	656.91	710.51	905.36	53.62	28.42	41.23	68.38	32.63	70.4
SMU_1324	60.87	63.87	68.97	96.09	52.8	115.05	61.54	58.54	67.58	208.34	197.67	152.91	109.35	201.9	210.42
SMU_1325	218.31	296.13	179.01	250.47	166.9	104.06	224.96	303.2	278.72	162.05	245.05	159.1	183.94	237.41	241.15
SMU_1326	4.59	4.66	3.27	5.44	6.25	6.19	4.09	4.13	6.46	2.24	1.35	4.12	0.96	1.12	0.77
SMU_1327c	288.35	339.59	278.56	343.56	205.04	266.97	285.96	272.04	254.45	59.32	61.91	48.02	54.92	68.26	67.05
SMU_1329c	23.07	39.45	21.89	23.42	12.9	9.38	19.54	25.77	21.06	99.35	113.48	101.81	42.07	84.18	50.93
SMU_1330c	53.06	76.05	54.77	44.76	70.47	37.02	61.2	91.35	52.96	333.58	402.46	339.03	191.15	318.23	173.14
SMU_1331c	20.45	23.45	22.43	16.71	36.4	18.29	21.46	33.79	26.3	152.71	166.29	139.85	91.14	127.27	83.65
SMU_1332c	63.43	76.92	84.56	147.45	122.56	121.08	126.77	139.59	144.15	797.89	827.4	701.06	373.26	593.84	336.64
SMU_1334	17.85	21.08	15.85	15.36	18.01	11.16	15.49	20.65	23.73	37.75	41.67	27.03	48.12	59.63	65.31
SMU_1335c	2.81	2.45	2.88	3.09	5.44	3.27	3.28	5.09	5.33	3.77	3.38	2.94	1.53	2.72	2.16
SMU_1336	2.21	1.64	1.29	1.21	1.09	1.92	2.76	2.56	0.99	1.98	1.52	1.51	1.15	1.63	1.02
SMU_1337c	115.4	164.69	118.26	157.13	102.25	72.52	145.65	131.66	131.26	36.61	61.3	37.77	26.21	33.04	24.41
SMU_1338c	5.38	3.37	7.21	5.27	5.96	9.32	9.6	10.05	10.51	4.14	12.07	3.2	4.6	8.55	5.7
SMU_1339	1.95	1.43	1.98	0.91	0.64	1.81	1.49	1.44	1.89	1.15	2.89	0.75	1.27	2.17	1.66
SMU_1340	9.96	10.49	11.59	9.29	10.69	11.47	9.73	9.8	12.39	32.11	19.84	24.85	83.05	71.8	73.82
SMU_1341c	24.72	26.14	24.15	36.04	30.79	52.62	33.2	26.07	29.34	25.02	24.32	20.49	8.96	10.38	11.65
SMU_1342	9.74	7.96	10.36	11.72	13.4	15.32	13.48	11.96	13.17	11.99	10.81	8.26	6.21	6.91	4.98
SMU_1343c	8.82	8.09	13.54	14.91	17.06	19.19	17.91	19.2	19.62	21.04	18.77	12.93	13.98	13.4	10.07
SMU_1344c	23.58	19.37	26.65	33.65	42.46	37.83	35.37	37.89	40.09	40.79	37.27	23.63	30.74	30.88	28.88
SMU_1345c	28.47	29.63	30.87	37.66	38.44	38.49	37.74	35.85	38.02	37.09	38.58	27.46	35.91	33.44	32.77
SMU_1346	69.77	73.91	64.44	24.39	12.38	19.33	44.43	41.31	33.01	60.95	47.51	59.93	75.78	58.15	86.67
SMU_1347c	28.42	29.12	23.85	14.54	8.16	10.29	15.81	15.99	15.57	17.6	13.54	14.34	24.13	21.9	33.45
SMU_1348c	68.86	60.15	49.25	145.99	144.44	193.06	142.32	129.3	132.56	1.44	23.01	2.02	24.39	10.96	11.33
SMU_1349	57.85	48.29	49.34	196.01	190.63	304.21	150.06	167.71	162.81	1.56	21.35	2.27	22.7	15.64	11.19
SMU_1351	106.98	78.28	92.55	457.41	552.34	650.9	298.51	368.71	336.45	2.29	39.05	3.85	32.63	47.63	11.71
SMU_1352	124.15	91.64	80.08	1257.77	1081.98	1238.76	724.77	801.04	672.39	1.22	53.76	7.53	31.21	93.34	21.38
SMU_1353	81.89	59.29	51.44	2089.84	2366.4	2416.25	1965.38	2583.69	1963.56	126.23	2452.92	252.57	226.13	4664.76	302
SMU_1354c	1212.88	1064.12	1267.31	1314.93	1521.77	1499.5	1200.25	1306.74	1359.32	1439.3	1473.8	1208.77	888.82	946.18	1182.6
SMU_1355c	441.19	422.19	512.04	702.11	876.09	1006.78	607.81	651.22	713.64	625.57	689.29	455.92	431.96	447.28	412.15
SMU_1356c	733.27	696.93	786.25	1030.45	1069.85	1413.57	788.64	744.35	815.5	594.32	711.45	408.73	563.95	702.32	728.17
SMU_1357	638.59	613.94	557.04	461.63	540.71	380.68	510.66	577.74	468.69	1143.51	1012.76	887.29	645.21	690.29	823.77
SMU_1358	1005.93	975.09	887.31	598.55	774.29	640.02	786.89	814.26	671.58	1595.18	1229.64	1132.12	682.94	604.21	785.26
SMU_1359	1324.6	1325.93	1692.7	1474.02	1535.49	1488.02	1472.1	1642.9	1731.06	1404.51	998.68	1112.45	774.19	721.44	751.86
SMU_1360c	269.44	293.02	434.52	241.64	323.89	373.68	307.29	353.02	387.96	947.72	499.64	684.36	331.08	438.81	357.76
SMU_1361c	201.02	181.72	226.63	118.62	172.91	141.51	144.54	142.88	153.97	285.56	145.21	187	92.94	86.29	81.54
SMU_1363c	165.7	162.32	181.65	85.47	125.58	88.9	115.69	116.54	125.27	133.27	70.57	89.79	40.53	37.94	48.15
SMU_1365c	53.43	51.79	55.78	24.57	33.66	26.67	36.31	41.57	38.38	37.72	17.6	23.14	16.04	10.91	18.47
SMU_1366c	305.11	337.4	288.88	149.24	171.66	144.22	204.18	248.78	221.14	231.46	113.55	189.24	173.4	93.23	191.07
SMU_1367c	143	173.14	142.9	92.63	78.98	64.66	78.81	85.7	103.28	173.38	87.01	190.19	210.33	149.3	334.76
SMU_1368	1835.24	2794.22	2017.27	2935.38	1836.45	1790.48	2286.63	3412.47	2732.74	2134.65	2409.3	2029.64	2388.65	2463.7	3749.36
SMU_1369	1077.94	1388.92	1267.08	1811.73	1377.4	1566.57	1542.38	1675.42	1775.25	1177.37	1119.69	942.99	1278.39	1724.6	1895.02
SMU_1370c	908.91	815.64	853.8	643.42	948.16	631.2	768.01	742.34	744.18	791.57	674.28	562.77	257.86	271.26	295.38
SMU_1372c	443.55	359.65	359.54	210.25	285.17	207.39	271.4	269.22	268.6	620.73	502.24	445.54	385	328.2	425.85
SMU_1373c	609.11	473.91	518.63	333.62	348.04	358.14	363.84	344.37	358.63	886.35	742.77	631.33	666.99	695.61	821.41
SMU_1374	252.19	290.42	328.01	364.87	253.52	294.42	298.87	323.2	320.65	1363.51	1192.37	1132.68	758.57	947.78	1087.12
SMU_1375c	27.06	32.85	47.79	70.63	105.94	91.56	62.29	60.64	73.94	36.86	33.71	28.11	27.71	25.67	29.08
SMU_1377c	283.85	250.86	278.04	262.91	243.75	304.51	227.8	182.66	210.3	435.42	307.05	357.9	215.01	199.04	271.77
SMU_1378	878.19	644.25	728.88	611.21	552.23	483.27	562.33	468.37	538.46	168.37	163.28	143.68	327.76	232.48	371.87
SMU_1379	2085.3	1605.41	1825.34	1326.78	1903.64	1424.23	1503.51	1302.97	1414.49	361.53	349.07	250.5	621.53	556.71	758.29
SMU_1380	24.06	28.19	37.56	37.61	33.18	36.96	27.41	31.26	39.55	82.01	81.8	54.87	120.88	94.04	111.18
SMU_1381	74.88	58.97	80.86	70.24	79.75	88.43	51.17	59.76	70.22	111.76	118.08	75.7	194.99	174.75	221.16
SMU_1382	16.57	17.5	21.42	19.75	15.62	17.02	14.17	16.34	18.75	23.83	23.58	19.01	43.88	53.6	69.37
SMU_1383	3.78	5.37	7.99	5.29	2.95	5.73	4.75	5.88	6.59	8.05	7.5	4.5	11.13	15.29	19.81
SMU_1384	33.99	32.91	62.19	59.72	76.79	96.91	56.45	62.73	77.95	144.39	114.31	96.83	80.77	107.75	75.71
SMU_1386	43.3	43.08	61.1	69.39	97.05	97.18	60.03	66.44	77.84	189.68	175.54	123.37	128.34	176.85	129.42
SMU_1387	56.67	53.9	75.71	80.37	121.02	102.22	69.66	78.25	82.49	236.69	237.84	161.47	174.24	235.04	181.68
SMU_1388	178.38	171.48	195.5	240.58	456.84	305.98	181.33	186.74	212.56	342.3	379.36	240.93	255.03	375.05	306.03
SMU_1389	17.08	16.09	22.58	15.43	15.21	20.3	17.79	18.63	16.41	41.21	33.78	30.96	12.35	11.24	7.98
SMU_1390	61.05	49.07	47.39	28.7	56.61	43.45	44	53.76	44.15	93.26	61.14	67.49	18.11	20.11	12.94
SMU_1391c	93.93	78.69	75.5	51.19	64.01	64.76	66.01	69.15	70.27	117.79	82.34	81.2	29.19	30.48	38.51
SMU_1392c	270.48	247.43	192.02	138.19	230.73	146.18	218.13	213.23	189.67	257.13	230.96	204.72	127.89	126	178.84
SMU_1393c	268.41	244.93	202.65	125.98	217.54	114.41	200.91	184.63	173.09	251.14	220.71	197.06	116.91	100.34	122.41
SMU_1394	129.42	113.75	106.74	86.38	98.38	88.7	89.31	81.31	85.65	82.8	79.67	68.15	64	66.54	75.19
SMU_1395c	11.6	23.9	26.66	38.31	77.02	59.45	39.16	36.85	48.98	64.11	54.42	45.33	86.42	67.28	86.12
SMU_1396	5.06	5.81	5.41	7.33	2.91	4.78	4.32	5.22	5.2	6.29	6.69	6.22	7.2	9.1	9.08
SMU_1397c	867.99	710.42	726.06	444.46	562.61	488.7	453.99	432.73	452.96	1007.08	648.85	796.48	245.57	232.91	277.44
SMU_1398	135.08	118.84	125.54	82.79	95.35	124.59	95.19	100.79	107.08	172.86	141.14	122.91	134.23	113.45	128.17
SMU_1399	269.98	239.27	309.2	233.06	318.26	355.95	256.16	284.05	304.66	418.37	344.02	283.69	329.69	236.03	263.41
SMU_1400c	73.38	82.62	155.95	131.54	196.13	216.69	136.42	176.18	214.65	254.07	203.19	167.17	189.76	199.14	166.54
SMU_1402c	389.97	378.62	424.78	402.84	491.31	486.76	396.47	522.97	541.35	770.77	697.94	634.12	760.37	932.08	986.15
SMU_1403c	128.87	133.43	114.27	108.75	119.66	83	106.09	95.41	103.79	156	121.25	123.7	107.47	91.47	147.96
SMU_1404c	138.39	172.07	138.91	143.82	60.83	153.94	121.55	109.06	105.59	86.18	83.9	156.57	117.35	144.31	254.37
SMU_1405c	46.34	49.91	47.43	45.3	36.15	31.18	43.77	43.44	41.7	9.22	5.86	8.35	4.92	4.34	7.73
SMU_1406c	17.72	18.4	15.59	16.66	24.98	17.76	14	23.29	16.07	56.33	47.86	38.7	26.37	26.13	25.23
SMU_1407c	14.03	18.1	15.5	10.36	18.57	11.86	16.18	20.15	16.3	46.51	46.67	35.88	24.67	25.24	23.84
SMU_1408c	53.89	56.56	51.85	51.42	85.9	50.04	50.69	70.71	58.66	146.02	152.16	108.51	97.43	93.82	98.7
SMU_1409c	24.23	25.97	25.47	28.68	22.63	29.06	20.8	32.13	29.15	58.27	61.49	46.1	40.74	34.94	43.58
SMU_1410	2.09	2.9	3.37	2.76	5.15	4.4	3.87	2.39	4.61	3.92	3.75	2.3	4.26	6.66	4.11
SMU_1411	36.6	30.55	34.27	17.46	12.78	27.24	24.94	23.12	22.96	44.16	62.53	24.43	40.16	48.74	47
SMU_1412c	1.73	2.49	2.1	1.77	2.01	1.89	2.14	3.4	2.41	0.98	0.94	0.97	1.62	1.17	0.79
SMU_1414c	6.71	11.17	8.41	9.1	10.04	5.18	11.69	16.11	11.42	6.05	3.52	5.85	8.34	5.54	3.22
SMU_1415c	51.6	46.93	42.72	47.25	63.86	38.22	62.82	62.67	51.39	26.31	24.28	17.97	26.92	24.26	23.21
SMU_1416c	43.49	40.99	44.81	62.99	82.45	73.62	69.02	58.06	56.23	37.42	28.02	18.56	33.64	28.09	22.64
SMU_1417c	6.71	5.52	11.34	18.67	20.27	16.18	15.11	14.44	14.97	7.56	6.08	3.27	5.48	4.19	3.86
SMU_1418	7.05	6.98	10.35	20.49	17.83	21.54	20.62	22.27	21.8	7.38	7.8	5.27	5.35	7.55	3.54
SMU_1419	13.11	13.7	19.2	34.77	48.65	43.07	33.85	41.09	44.38	8.48	7.78	5.61	11.58	13.53	4.94
SMU_1420	9.64	11.7	14.26	22.93	34.6	26.48	24.01	31.28	28.37	5.56	5.12	3.1	10.2	12.61	3.14
SMU_1421	3.67	4.65	3.75	9.16	7.11	6.63	9.4	12.68	9.62	2.56	1.35	1.49	2.7	3.31	1.26
SMU_1422	79.46	103.71	81.85	98.13	94.06	54.14	98.17	131.49	116.68	17.94	10.08	11.77	21.06	11.32	22.66
SMU_1423	24.92	29.02	41.18	42.19	28.23	62.58	44.23	49.25	56.89	194.71	137.77	127.98	117.94	130.72	89.07
SMU_1424	55.18	48.94	54.88	42.9	43.6	57.51	53.54	51.26	59.19	127.62	73.62	79.94	91.72	95.51	100.61
SMU_1425	7.2	7.81	5.79	5.27	3.45	7.31	5.73	5.4	4.92	48.03	7.83	42.82	6.72	3.13	9.13
SMU_1426c	0.51	0.99	0.4	0.11	0.94	0.43	0.73	0.45	0.48	1.96	0.7	1.64	1.53	0.65	1.27
SMU_1427c	0.48	0.7	0.32	0.56	0	0	0.07	0.37	0.53	2.53	0.88	1.25	1.43	1.31	1.65
SMU_1428c	11.58	11.84	12	8.8	8.94	10.02	8.53	7.59	6.72	42.05	21.42	33.27	18.32	15.58	25.02
SMU_1429	4.88	4.84	4.58	2.21	1.71	2.88	3.5	2.7	3.26	18.21	9.82	13.14	9.83	6.05	13.22
SMU_1430	12.4	14.19	11.93	5.78	3.87	5.47	9.16	10.75	10.47	57.76	28.23	54.18	36.13	23.66	51.71
SMU_1431c	21.62	33.93	22.29	25.7	19.97	12.59	25.07	32.36	25.36	40.65	29.4	36.9	89.72	87.78	156.5
SMU_1432c	166.55	150.8	197.79	116.44	176.16	164.3	169.79	176.58	175.87	419.11	365.47	321.78	174.69	248.65	182.48
SMU_1434c	31.84	30.23	40.38	26.52	38.74	34.71	33.69	32.41	38.86	83.81	66.57	61.07	22.67	26.68	20.97
SMU_1435c	296.26	252.36	348.61	255.78	305.09	374.73	288.44	366.61	397.58	1047.43	831.24	801.48	201.21	216.66	218.85
SMU_1436c	184.82	183.9	294.27	292.36	309.34	393.12	256.1	270.97	345.28	165.29	136.48	142.26	65.58	79.84	81.96
SMU_1437	67.26	64.86	81.81	72.92	61.86	75.61	52.57	56.27	69.05	73.35	69.74	62.41	22.97	20.43	31.09
SMU_1438c	150.82	165.97	202.42	160.76	141.05	192.32	152.47	219.8	223.83	301.43	212.81	241.47	126.51	137.37	112.53
SMU_1442c	465.27	482.14	500.62	291.31	421.38	423.67	361.22	441.85	451.77	630.9	466.29	440.51	376.97	354.32	386.73
SMU_1443c	368.89	408.13	350.67	189.31	245.44	183	263.01	263.62	266.73	399.8	263	292.97	255.61	203.39	324
SMU_1444c	77.77	82.32	106.07	96.44	99.15	114.68	98.01	106.92	121.7	155.3	126.69	98.75	112.24	53.87	82.41
SMU_1445c	362.18	364.07	404.08	363.82	458.51	345.83	399.51	405.18	436.12	354.91	305.74	220.81	347.41	188.65	271.41
SMU_1446c	653.31	581.08	626.95	584.38	754.35	502.59	591.6	502.82	517.73	337.5	294.21	196.29	356.07	218.29	286.28
SMU_1447c	706.35	689.01	727.84	799.52	697.69	848.39	682.76	564	598.65	282.21	266.36	179.44	298.74	204.57	281.15
SMU_1449	60.93	49.23	65.42	52.53	59.45	60.69	62.89	65.33	59.92	49.13	32.82	39.43	13.91	11.78	13.55
SMU_1450	73.44	58.3	66.94	46.34	78.54	58.27	60.02	61.97	58.5	48.01	43.01	33.06	41.62	37.91	58.03
SMU_1451	643.04	532.06	549.68	378.88	553.6	430.17	471.94	452.72	459.06	366.99	315.91	250.85	381.8	396.42	486.63
SMU_1452	18.81	17.83	17.24	24.53	15.16	20.94	13.49	14.79	14.49	23.41	23.47	14.6	21	22.61	35.35
SMU_1453c	71.23	68.18	66.16	67.07	74.57	50.3	77.72	69.34	61.15	501.44	478.52	388.59	240.49	348.1	274.16
SMU_1454c	176.03	166.35	166.37	158.3	201.42	162.32	186.73	170.8	151.71	1283.1	1219.03	915.46	614	889.82	631.89
SMU_1455	151.9	165.6	156.88	151.58	193.2	144.73	183.29	221.27	201.65	1767.9	1589.01	1149.66	831.75	1202.51	791.19
SMU_1456c	777.54	782.43	860.15	880.53	1052.64	928.7	946.34	1025.38	956.27	10127.5	9574.57	6534.2	4459.67	6411.67	3891.79
SMU_1457	26.16	25.35	26.22	30.43	34.55	31.14	32.17	36.71	30.79	497.81	490.92	360.49	213.39	325.65	200.75
SMU_1459c	278.8	240.35	266.32	257.36	224.02	267.41	239.51	288.74	263.69	3591.67	3507.33	2656.27	1540.56	2323.41	1573.69
SMU_1460	333.44	333.36	342.3	251.46	167.09	281.91	172.82	172.14	173.29	2167.28	2089.9	1754.19	886.35	1358.66	1029.97
SMU_1461	79.37	81.81	81.84	54.27	27.23	61.7	26.85	29.49	31.28	418.02	394.27	384.3	159.76	259.26	209.19
SMU_1462c	360.34	335.53	286.71	236.08	383.77	201.1	347.94	299.95	286.17	340.27	1082.81	274.04	593.15	635.02	569.35
SMU_1463c	162.94	129.12	112.64	107.64	191.16	91.32	151.7	113.95	112.67	224.48	1232.24	201.98	471.37	849.32	457.87
SMU_1464c	87.68	70.86	64.91	75.59	116.63	58.27	84.61	79.12	64.92	147.29	1123.79	139.78	357.31	955.24	366.62
SMU_1465c	60.69	52.1	45.25	78.43	100.3	73.8	72.08	73.07	51.07	121.74	1181.95	133.45	319.12	1167.27	344.85
SMU_1466	39.89	32.2	32.82	98.88	79.8	92.34	97.41	108.17	80.16	95.5	1229.42	130.25	241.65	1632.19	266.54
SMU_1467	772.83	801.28	731.6	721.33	718.16	739.68	785.14	1044.27	812.12	613.35	950.07	495.54	476.7	1289.27	529.44
SMU_1470c	248.91	211.97	282.91	246.23	316.35	354.7	302.03	352.52	340.42	252.95	287.54	189.96	154.48	162.12	139.97
SMU_1471c	483.2	401.01	483.77	396.37	442.16	487.91	429.77	410.93	410.72	301.06	320.83	223.81	194.73	200.76	194.07
SMU_1472	71.35	78.97	70.74	80.41	43.91	100.54	45.79	35.35	43.15	158.78	61.02	127.09	13.78	10.92	15.27
SMU_1473c	83.65	86.91	89.05	82.49	42.29	124.51	66.49	56.25	56.6	83.84	64.72	67.76	51.65	64.58	70.91
SMU_1474c	22.28	17.73	21.6	10.95	15.34	17.25	20.82	21.43	19.22	58.92	43.88	39.01	325.36	115.81	336.46
SMU_1475c	89.49	62.17	85.1	48.18	42.06	73.16	71.59	65.5	66.95	196.3	160.11	126.04	1282.32	576.86	1403.1
SMU_1476c	14.85	12.03	18.42	11.03	11.84	15.23	18.05	17.69	18.93	26.1	20.56	15.1	865.95	480.31	1115.23
SMU_1477	5.98	6.21	15.68	7.04	10.36	10.19	17.28	20.5	25.96	9.6	7.58	6.48	1093.84	673.3	1180.58
SMU_1479	23.73	21.2	49.09	24.48	15.83	43.69	73.73	73.92	85.19	23.2	18.19	15.72	2429.4	1614.8	2424.94
SMU_1480	6.1	5.64	10.53	4.38	6.35	8.93	16.94	16.88	20.36	2.19	3.54	3.18	460.54	329.73	572
SMU_1482c	5.42	5.45	7.41	3.64	6.5	7.5	12.98	12.06	14.2	2.33	3.28	2.08	288.82	216.43	395.48
SMU_1483c	610.8	532.49	566.59	490.69	549.2	627.06	458.19	416.28	453.66	383.22	273.08	234.44	204.13	188.78	207.98
SMU_1484c	166.14	147.04	157.01	102.24	135.49	120.34	126.18	128.9	120.22	117.64	96.94	90.84	93.89	83.2	91.28
SMU_1485c	81.32	75.87	105.13	84.91	92.55	110.55	94.21	107.47	101.89	50.62	45.57	41.18	44.58	32.68	38.19
SMU_1486c	47.92	54.16	79.3	74.06	66.9	94.17	77.8	78.3	80.3	31.84	22.69	24.72	17.28	14.56	11.2
SMU_1487	16.37	17.66	15.11	12.87	6.89	21.43	16.1	13.6	16.1	7.12	7.23	4.56	11.08	14.72	16.4
SMU_1488c	1703.58	1572.51	1294.34	1192.54	1514.45	882.17	1585.1	1499.05	1329.44	261.51	347.42	225.2	502.24	443.37	488.92
SMU_1489	561.8	503.89	442.2	386.59	606.1	355.7	534.45	498.4	426.82	85.43	116.23	62.98	172.1	152.02	164.37
SMU_1490	1158.98	952.97	906.81	855.4	1331.24	877.49	1057.04	877.49	865.58	172.14	254.82	132.07	436.06	560.11	475.25
SMU_1491	84.75	109.5	102.12	223.14	345.96	487.16	267.65	405.62	323.56	394.88	403.25	382.01	218.04	513.48	294.59
SMU_1492	852.96	831.27	829.59	2164.79	3108.97	3171.68	2421.3	2993.93	2600.44	1114.33	1047.03	1106.99	467.82	1284.45	565.15
SMU_1493	836.48	819.19	738.97	669.81	599.67	444.59	758.13	616.56	622.3	210.09	167.21	174.38	180.02	204.9	223.26
SMU_1494	19.24	19.68	19.21	68.78	80.01	115.42	52.41	63.22	68.34	216.72	182.75	248.57	112.88	218.58	118.63
SMU_1495	32.68	33.25	38.35	59.67	81.47	107.16	51.67	66.27	69.99	175.54	178.21	156.02	127.71	271.88	110.04
SMU_1496	30.72	27.96	29.82	45.19	65.92	56.78	42.68	41.58	40.67	177.7	169.68	142.26	104.05	261.87	125.48
SMU_1498	15.6	18.17	18.04	24.34	35.05	37.93	25.52	32.45	26.78	136.41	149.84	114.3	93.39	216.04	105.86
SMU_1499	239.09	202.32	215.38	129.16	166.41	141.98	153.91	118.41	122.57	101.38	61.07	80.99	23.94	20.6	25.61
SMU_1500	121.18	102.2	116.9	67.73	65.44	73.47	100.32	82.11	87.97	96.51	73.44	65.91	60.99	65.24	84.18
SMU_1502c	394.87	567.23	488.58	620.6	567.53	582.36	530.48	763.54	732.63	536.54	422.08	438.49	1155.63	1021.18	1476.88
SMU_1504c	37.13	51.65	49.45	87.65	66.22	74.3	50.85	81.28	106.28	44.56	31.32	31.42	38.69	27.88	30.83
SMU_1505c	282.94	387.05	511.86	623.44	639.04	581.07	509.83	685.3	934.05	319.75	237.98	183.57	226.56	189.69	208.01
SMU_1506c	103.73	143.3	106.64	160.37	109.78	72.04	110.47	140.6	149.44	195.97	196.44	164.29	151.1	172.37	199.78
SMU_1507c	274.59	229.61	202.24	190.54	182.43	197.91	219.14	215.48	205.66	181.29	183.94	126.69	303.7	312.7	339.07
SMU_1508c	22.84	22.1	14.22	14.1	15.52	8.6	22.07	23.17	20.07	22.69	21.19	13.07	31.36	30.23	35.52
SMU_1509	193.43	202.55	265.54	288.61	290.1	349.49	255.29	299.39	304.79	330.62	353.02	265.47	147.69	131.95	126.04
SMU_1510	35.06	35.54	39.7	39.66	36.11	50.22	35.98	37.01	36.59	42.89	47.04	31.12	32.9	36.07	37.57
SMU_1511c	13.01	17.72	18.38	18.35	23.43	20.25	16.4	25.56	24.76	6.9	5.97	5.22	7.39	4.39	6.04
SMU_1512	28.39	37.81	32.94	43.33	24.65	13.33	23.45	22.18	24	47.15	38.98	41.66	33.88	29.86	65.09
SMU_1513	41.49	35.3	43.09	42.65	55.68	39.97	50.94	51.33	49.55	85.23	82.46	64.85	29.1	42.47	29.88
SMU_1514	70.53	70.49	80.88	93.94	88.58	116.76	76.01	79.9	85.53	206.94	183.92	145.36	40.35	43.37	46.41
SMU_1515	260.68	243.83	273.39	240.29	235.44	270.68	282.12	323.64	270.6	380.53	433.59	328.78	308.72	385.1	321.55
SMU_1516	169.15	162.77	158.36	135.88	160.05	138.99	143.59	159.75	139.31	228.54	259.76	204.18	209.39	265.59	259.96
SMU_1517	125.33	108.58	112.75	141	209.43	190.15	214.44	253.39	197.16	160.76	210.11	155.16	171	393.06	222.97
SMU_1519	365.86	382.95	337.05	631.64	649.77	595.39	591.39	667.24	533.99	473.16	1317.93	626.97	474.2	1599.06	645.38
SMU_1520	69.01	75.1	59.52	66.58	63.93	60.96	71.37	61.99	72.42	132.73	151.48	91.83	112.12	128.65	134.37
SMU_1521	970.86	961.87	913.1	2201.95	782.73	2644.5	845.8	789.56	833.64	297.51	278.91	267.04	257.73	279.83	418.26
SMU_1522	3.89	4.84	4.08	6.19	3.52	4.06	3.66	4.08	3.53	41.31	19.3	35.67	20.16	17.78	24.44
SMU_1523	1.83	1.37	2.12	3.36	0.29	2.12	0.8	0.81	1.55	4.72	18.61	6.18	5.92	9.1	7.08
SMU_1524c	0	0.71	1.28	1.21	0	0	1.48	1.62	0.76	4.76	30.72	9.91	9.21	13.29	4.72
SMU_1525	0	0	0	0.12	0.2	0.2	0.22	0.04	0.23	0.27	2.53	0.58	1.11	1.85	0.65
SMU_1526c	0.55	2.55	0.86	0.72	2.43	5.22	0.67	3.89	2.74	8.57	57.06	9.73	18.14	43.41	10.12
SMU_1527	0	0.16	0	0.18	0	0.46	0.34	0.49	0	0.67	4.05	0.68	1.92	6.41	0.99
SMU_1528	15.83	16.43	18.05	21.13	16.3	11.31	16.9	13.95	15.41	13.24	15.49	8.84	36.44	23.39	35.77
SMU_1529	286.22	264.27	253.91	249.71	265.2	254.26	351.68	333.82	293.34	236.57	290.48	161.08	631.64	646.23	658.14
SMU_1530	217.77	209.56	199	255.2	198.77	239.98	246.21	228.84	227.09	126.94	156.85	95.53	274.91	273.95	280.59
SMU_1531	35.79	52.29	45.62	55.78	29.89	17.16	36.19	60.82	52.42	107.28	107.93	100.33	132.87	123.81	196.66
SMU_1532	10.05	5.65	6.3	9.01	12.79	13.46	17.47	10.06	9.66	23.95	8.69	7.98	15.02	16.11	15.01
SMU_1533	12.31	12.19	27.07	17.85	29.02	35.27	22.12	26.69	25.13	18.91	11.66	14.04	6.34	8.64	5.24
SMU_1534	632.16	541.1	776.69	392.82	595.71	576.52	446.41	487.3	485.03	614.74	330.96	482.29	128.43	97.4	105.55
SMU_1535	96.46	119.53	104.94	128.4	68.13	138.08	70.77	71.28	70.94	121.23	68.07	107.81	20.33	21.43	43.83
SMU_1536	108.78	97.6	108.49	94.84	107	118.85	83.25	70.65	76.02	113.27	59.32	81.69	13.28	15.75	15.96
SMU_1537	51.41	44.03	70.29	59.94	71.22	71.15	55.81	57.83	62.12	80.27	66.47	52.87	31.44	36.68	29.03
SMU_1538	22.6	21.87	42.44	37.02	52.47	56.91	39.55	41.79	42.48	48.26	36.8	28.54	17.94	22.29	12.21
SMU_1539	31.59	27.31	39.87	32.15	49.95	41.19	37.4	37.03	39.08	33.07	29.51	21.18	18.2	17.68	15.15
SMU_1541	17.56	15.4	21.46	18.94	26.14	25.47	19.93	21.11	19.78	19.01	18.9	13.4	11.61	12.13	9.31
SMU_1542c	50.77	41.79	52.42	42.68	57.84	57.28	43.75	53.02	51.79	38.48	36.05	27.14	26.85	24.37	22.6
SMU_1543	48.56	35.96	44.32	38.11	53.58	51.32	40.54	47.38	41.78	38.02	41.2	28.75	28.57	32.71	34.38
SMU_1545c	233.77	212.43	215.47	246.02	283.07	267.32	237.7	222.97	220.87	149.26	176.06	114.99	101.32	130.67	141.7
SMU_1546	279.83	283.42	263.7	323.17	354.12	273.08	320.54	300.87	283.77	170.38	200.11	146.94	139.47	171.61	172.26
SMU_1547c	276.26	255.06	253.88	166.96	259.89	117.77	185.33	149.22	146.37	330.31	380.3	318.1	418.05	474	518.39
SMU_1548c	36.03	27.58	33.84	22.64	22.68	24.6	20.13	21.38	25.21	56.65	59.84	48.52	95.98	112.68	157.23
SMU_1550c	86.79	69.75	88.38	57.18	50.4	61.3	56.38	52.98	63.24	142.18	147.7	122.39	236.2	278.93	370.85
SMU_1551c	116.72	109.5	142.09	111.54	82.03	148.62	104.37	116.48	122.44	235.76	133.94	192.46	46.66	44.68	55.51
SMU_1552c	266.03	332.72	371.25	344.83	272.17	361.84	341.41	382.21	407.08	858.68	698.93	665.77	379.5	394.79	405.83
SMU_1553c	913.36	865.09	1067.5	782.91	802.19	1102.16	909.56	862.06	945.97	2162.75	1862.72	1632.16	1210.88	1265.02	1386.98
SMU_1554c	224.95	207.83	210.27	378.61	213.59	509.37	246.62	215.28	254.94	265.68	210.35	190.68	115.69	198.5	203.3
SMU_1555c	416.82	321.31	349.02	315.45	466.39	492	350.72	310.88	302.15	350.65	321.36	266.16	158.55	148.55	183.53
SMU_1556	3.48	5.76	3.99	4.95	2.07	3.59	2.53	3.26	3.59	9.34	9.87	11.08	21.25	16.04	20.07
SMU_1557c	37.47	45.67	49.11	36.53	27.18	46.28	38.25	39.33	40.66	117.78	97.76	104.08	48.57	49.15	66.28
SMU_1558c	34.32	51.44	56.21	42.6	36.26	58.99	46.01	67.96	66.11	173.55	143.81	140.55	86.95	76.32	97.61
SMU_1560	80.06	96.48	135.39	100.27	87.38	145.23	102.36	145.55	146.38	352.38	292.24	282.77	211.89	199.76	224.61
SMU_1561	124.94	143.38	189.24	140.08	152.09	214.81	154.78	194.22	205.84	518.63	420.06	422.19	313.72	300.97	369.16
SMU_1562	150.11	152.69	230.09	184.15	252.04	269.7	215.95	257.43	239.24	233.39	166.51	146.01	78.39	97.82	61.24
SMU_1563	23.9	23.95	33.96	29.02	34.75	40.84	32.13	37.09	35.43	36.52	26.74	23.05	11.47	15.03	10.83
SMU_1564	27.62	24.64	35.72	25.41	43.3	46.08	37.07	40.52	37.81	43.68	31.25	25.51	13.78	13.93	14.43
SMU_1565	481.58	411.76	501.78	353.51	577.14	519.72	465.3	465.07	451.05	352.17	281.88	227.76	140.99	178.39	151.85
SMU_1566	3374.35	4617.56	3634.71	7242.27	2312.14	1405.83	3458	3572.36	3823.7	2178.75	2663.85	2511.55	1148.46	1423.6	2230.18
SMU_1568	12.17	18.74	19.87	22.18	23.27	28.5	18.89	24.49	31.36	5.86	2.79	5.32	4.6	4.51	4.45
SMU_1569	9.51	13.38	15.2	16.36	11.22	17.27	14.37	13.96	17.5	4.3	1.74	2.71	3.8	2.48	3.93
SMU_1570	30.32	50.21	45.34	56.95	39.27	57.75	38.89	47.32	59.28	74.14	61.81	65.46	42.6	38.28	57.51
SMU_1571	698.93	776.06	627.21	616.01	424.39	531.92	714.59	847.56	686.82	255.56	182.89	235.45	154.88	174.35	217.22
SMU_1572	167.2	162.55	157.45	237.56	170.65	252.71	146	135.6	141.84	76.98	61.71	62.27	40.28	48.65	69.23
SMU_1573	81.6	77.85	74.28	90.29	71.48	104.92	71.57	63.87	64.71	41.09	30.42	36.71	20.29	27.02	26.07
SMU_1574c	13.86	14.81	13.79	19.89	9.86	13.69	14.97	13.66	13.97	7.17	6.08	9.27	7.24	12.94	11.53
SMU_1575c	3633.89	3251.58	3557.55	2213.93	2645.11	2491.62	2720.98	1939.86	2077.02	731	657.53	569.53	660.15	647	783.93
SMU_1576c	59.79	61.59	51.59	53.36	41.53	42.55	55.27	48.92	49.69	7.66	7.42	7.31	12.72	18.57	20.55
SMU_1577c	26.67	34.23	27.43	40.95	19.43	11.58	31.79	30.99	28.01	13.8	11.88	12.9	12.39	11.19	13.95
SMU_1578	35.9	42.53	38.81	39.56	39.74	27.61	39.65	50.13	42.12	54.88	53.75	42.52	47.69	45.84	46.74
SMU_1579	668.79	712.89	570.05	600.29	640.09	457.84	596.19	642.57	590.15	1555.73	1694.45	1219.35	1651.64	1568.64	1875.42
SMU_1581	46.46	43.08	41.59	26.79	32.97	26.78	37.99	39.29	34.04	103.57	115.99	71.09	118.36	93.26	104.6
SMU_1582c	90.48	83.04	78.03	50.69	81.85	57.33	71.57	68.56	64.59	200.98	239.77	143.53	261.72	226.02	257.78
SMU_1584c	78.42	71.94	67.29	47.25	59.01	43.44	60.29	50.04	50.02	187.98	226.27	149.47	236.48	256.31	282.13
SMU_1585c	101.72	94.72	89.99	78.64	68.91	68.99	82.05	59.77	55.94	18.22	11.76	8.87	21.05	3.85	19.85
SMU_1586	66.81	58.88	57.58	51.97	57.22	57.21	50.26	40.34	39.73	10.56	6.44	7.6	16.62	2.41	10.02
SMU_1587c	65.65	78.14	66.47	57.35	53.03	50.02	55.89	69.59	63.04	230.5	222.22	191.11	81.78	75.69	82.2
SMU_1588c	16.47	16.12	19.07	12.81	11.26	14.24	12.82	16.88	17.16	64.14	62.55	54.94	29.6	29.4	29.69
SMU_1589c	26.9	31.06	37.75	25.11	28.56	35.09	28.79	37.04	34.79	138.94	136.75	107.86	68.84	71.91	72.28
SMU_1590	48.41	52.75	56.58	63.07	42.72	33.74	45	52.4	54.8	107.94	114.17	83.9	81.19	82.83	81.62
SMU_1591	74.95	68.09	78.88	61.08	40.43	50.68	49.15	46.26	48.59	117.52	139.87	92.53	136.84	161.04	163.09
SMU_1592	156.92	145.46	154.64	121.01	121.96	102.22	105.5	91.86	98.4	260.89	237.2	225.15	203.52	253.93	264.71
SMU_1593c	395.31	294.21	364.79	214.55	328.46	230.95	231.76	191.28	213.01	768.11	591.46	537.29	398.35	574.85	472.17
SMU_1595	340.65	266.52	321.41	198.01	300.04	235.54	210.48	185.95	198.93	612.23	469.75	410.3	357.38	483.43	381.21
SMU_1596	198.55	157.17	190.2	129.35	219.52	212.4	137.53	121.4	138.96	344.81	247.78	210.55	177.66	253.25	198.56
SMU_1597c	385.64	315.99	445.49	330.63	482.05	577.14	320.25	297.01	361.23	690.96	484.75	416.45	373.57	530.62	384.76
SMU_1598	640.94	744.97	886.3	1003.98	1072.96	1186.23	889.37	967	1047.6	1613.55	1245.58	1159.12	975.39	1408.95	1093.03
SMU_1599	15.74	16.05	22.41	21.56	23.79	25.17	20.64	29.38	29.56	19.09	16.99	15.76	22.03	22.69	32.74
SMU_1600	154.72	181.88	201.88	190.31	179.46	164.35	200.55	251.69	260.57	166.84	153.88	148.18	211.51	206.33	346.76
SMU_1601	1580.91	1713.95	1480.19	1158.52	711.54	477.4	1452.96	1246.39	1233.58	373.9	345.22	290.68	554.07	399.62	586.86
SMU_1602	171	163.02	143.87	113.82	141.92	109.15	145.69	148.04	126.47	335.63	439.26	322.65	388.08	487.76	548.71
SMU_1603	61.35	62.42	58.03	39.85	40.84	53.46	51.59	64.77	55.91	187.68	172.73	136.08	67.14	68.75	63.69
SMU_1604c	71.68	82.44	84.8	59.58	52.15	78.01	64.55	64.56	67.46	120.2	119.67	92.19	42.45	34.69	42.64
SMU_1605	159.57	133.88	134.42	112.29	104.42	147.62	99.79	85.24	88.03	152.7	156.95	121.7	75.83	71.78	101.24
SMU_1606	96.28	109.55	91.41	85.94	61.51	68.99	73.76	86.49	99.42	222.88	246.68	169.83	116.69	121.89	127.63
SMU_1607	13.67	15.14	14.51	20.5	13.19	14.7	12.19	16.84	16.01	33.66	41.29	25.65	17.53	19.32	23.59
SMU_1609c	145.44	161.76	170.32	187.03	141.9	177.83	207.52	232.48	239.04	319.76	349.02	197.39	599.36	642.84	577.83
SMU_1610	498.34	589.97	572.18	565.31	414.21	485.74	639.08	742.32	676.03	706.9	819.82	546.1	1484.99	1586	1415.36
SMU_1611c	65.66	78.76	69.72	81.68	42.9	84.88	68.78	70.64	68.31	53.28	67.99	38.82	125.63	143.14	138.21
SMU_1612c	1.86	2.72	1.95	2.27	1.83	2.62	2.26	3.05	3.43	7.73	3.66	3.32	2.3	4.17	3.77
SMU_1613c	104.97	116.98	91.67	82.02	102.85	55.38	103.65	110.27	107.65	160.49	136.17	133.61	94.62	90.52	140.37
SMU_1614	55.17	61.88	52.7	36.9	56.41	25.95	47.11	65.54	53.55	92.06	85.54	80.74	67.12	75.44	103.86
SMU_1615c	697.02	881.61	727.15	928.86	733.24	473.2	975.02	1134.75	998.14	1428.61	1329.44	1202.51	1133.34	1475.1	1768.86
SMU_1616c	296.77	317.18	450.8	383.22	516.03	508.99	506.76	600.95	663.61	1358.4	1013.05	1041.45	446.99	420.94	449.45
SMU_1617	122	123.02	153.46	148.68	192.77	143.93	164.17	170.48	184.54	287.5	245.93	224.82	128.72	115.24	154.29
SMU_1618	967.58	886.82	1054.29	963.59	1159.99	1002.93	1118.32	1153.19	1240.26	1627.1	1359.21	1105.84	820.74	684.05	1031.28
SMU_1619c	1592.57	1520.5	1541.58	1150.27	1467.36	1149.32	1827	1818.29	1833.97	1330.5	1263.17	1034.88	1306.84	829.51	1523.62
SMU_1620	1115.12	1359.85	952.28	1604.18	1170.98	1208.5	1989.9	2653.82	1896.56	329.41	517.93	389.07	219.94	535.19	395.91
SMU_1621c	4375.1	4475.21	4304.04	2372.05	2747.01	1882.01	3189.03	2787.17	2885.45	2503.63	1689.93	2129.26	2099.85	1895.14	2541.1
SMU_1622	181.67	167.29	181.72	177.25	129.38	171.47	142.8	122.36	141.78	262.33	255.45	192.69	329.53	330.41	437.54
SMU_1623c	56.94	65.62	55.08	65.87	51.78	56.21	73.34	63.93	68.47	52.08	57.57	45.56	34.2	45.71	34.73
SMU_1624	89.72	95.01	81.1	73.03	77.16	69.41	95.18	93.98	80.68	94.07	63.67	71.53	62.88	41.19	66.24
SMU_1625	130.45	119.69	112.25	86.33	100.46	81.3	106.76	109.56	91.85	121.37	82.04	87.16	103.7	77.81	112.62
SMU_1626	93.32	85.09	82.02	80.77	74.21	108.71	74.43	58.89	57.96	48.03	17.83	27.32	32.86	12.66	41.34
SMU_1627	76.46	64.03	72.38	62.47	49.04	90.31	47.76	41.87	42.31	44.24	14.37	24.79	37.32	13.45	46.2
SMU_1628	359.26	308.03	309.18	457.25	369.92	590.37	323.45	249.05	245.03	237.76	141.66	177.86	144.83	167.77	226.07
SMU_1629c	91.31	83.83	85.3	169.92	86.49	232.96	81.96	77.98	86.53	89.64	69.57	81.98	58.23	44.66	88.63
SMU_1631	20.59	18.89	19.49	25.54	29.51	29.28	18.6	20.98	20.98	33.24	24.19	22.65	153.03	103.62	127.62
SMU_1632	52.09	52.1	59.56	81.05	91.15	111.76	46.47	52.29	60.25	82.29	54.76	57.59	349.19	195.29	259.82
SMU_1633c	152.39	174.38	187.16	240.06	251.62	284.43	130.79	146.23	178.62	303.01	179.05	235.33	1012.73	413.28	721.31
SMU_1634c	368.32	452.27	377.11	316.38	214.61	215.63	293.22	246.2	260.16	154.72	69.71	121.77	17.3	19.48	27.08
SMU_1635	359.58	327.04	289.75	195.86	223.2	147.01	230.56	219.18	227.07	266.67	266.88	216.44	231.53	317.87	368.82
SMU_1636c	689.96	614.53	605.02	477.88	540.02	499.25	550.97	435.79	444.45	376.42	328.82	257.95	281.57	292.72	318.38
SMU_1637c	421.73	434.83	446.84	542.86	398.77	583.73	496.54	493.33	504.71	344.09	239.46	286.06	90.21	85.18	82.82
SMU_1638c	869.94	890.72	1093.89	1265.28	1159.03	1316.73	1075.79	1226.96	1270.75	1153.36	733.48	851.25	254.05	237.22	189.64
SMU_1639	16.4	21.24	40.25	42.33	48.67	64.6	38.54	53.78	59.62	63.68	41.1	47.59	13.06	10.65	7.74
SMU_1641c	173.21	243.74	395.04	440.29	468.97	651.18	405.95	559.67	590.15	674.58	471.15	523.39	156.32	140.68	108.49
SMU_1642c	128	153.1	183.58	248.39	221.76	275.59	210.26	253.86	252.62	273.22	202.39	203.5	75.94	75.37	65.33
SMU_1643c	288.34	350.71	377.98	553.93	549.97	586.65	453.81	559.37	562.65	475.24	381.1	350.4	153.92	167.52	167.08
SMU_1644c	168.27	188.98	220.94	316.98	329.87	374.48	267.2	355.61	351.07	313.5	240.63	240.51	101.56	108.29	107.81
SMU_1645	148.24	169.76	225.96	315.5	371.46	455.27	318.9	463.88	435.06	374.25	269.98	278.78	125.96	125.02	119.35
SMU_1646c	328.44	370.45	386.48	602.05	576.12	673.49	630.34	792.89	710.17	526.51	404.46	420.34	264.18	249.61	289.54
SMU_1647c	963.02	1408.88	1133.64	2037.81	855.62	1002.23	1258.35	1461.32	1387.95	1016.54	857.27	1148.08	489.92	479.55	623.82
SMU_1648c	1389.06	1263.59	1368.37	1055.45	1551.39	801.89	1367.55	1405.12	1419.73	1317.8	1042.87	951.53	865.19	910.9	1205.09
SMU_1649	996.84	1044.33	1012.54	1251.83	1132.3	1290.21	1151.37	1074.98	1097.78	524.9	633.32	436.5	1057.97	1196.9	1768.88
SMU_1650	804.54	859.67	792.89	892.49	1052.14	671.91	1128.29	1079.46	1040.24	299.43	377.13	288.05	845.67	1026.4	1148.31
SMU_1651	92.01	91.63	89.14	75.17	74.85	57.16	66.79	74.21	70.38	171.64	151.95	151.4	192.53	204.63	317.31
SMU_1652	23.6	25.32	22.18	13.67	12.35	10.81	13.89	18.59	11.46	19.32	35.51	19.04	62.81	84.58	91.57
SMU_1653	338.7	354.89	300.2	296.08	350.68	416.71	405.88	452.6	392.37	315.44	231.25	240.4	339.16	293.95	339.98
SMU_1654c	78.3	113.14	112.91	115.01	102.8	126.38	114.33	138.69	139.55	279.44	118.95	259.74	98.84	72.57	84.22
SMU_1655c	797.48	1002.46	1185.34	1319.46	1328.04	1490.9	1299.2	1534.4	1750.28	2113.99	1042.27	1750.71	1159.22	900.11	1287.86
SMU_1656	15.81	18.72	21.27	24.44	33.36	26.56	23.13	25.56	27.55	37.82	23.11	31.19	13.05	9.85	13.82
SMU_1657c	266.53	270.24	323.21	319.68	355.33	376.49	319	297.99	338.44	899.85	708.93	739.05	363.36	281.08	326.03
SMU_1658	10.75	13.99	22.94	22.14	27.62	30.5	22.14	30.06	36.13	50.75	30.02	48.09	39.01	25.39	31.51
SMU_1659c	267.55	257.8	271.55	203.45	199.82	186.2	199.88	186.05	207.21	258.01	250.79	223.75	280.86	283.7	316.62
SMU_1660c	530.01	456.07	364.92	202.75	267.77	163.72	266.52	275.35	243.23	3085.08	2769.99	2279.79	1117.56	2040.55	1597.42
SMU_1661c	299.28	243.75	213.76	105.71	165.43	88.32	156.93	146.24	136.31	1407.37	1297.18	965.43	625.17	997.25	743.28
SMU_1662	398.82	338.01	293.08	139.13	195.73	135.29	207.36	201.64	183.28	1677.76	1542.59	1067.35	805.68	1261.93	963.27
SMU_1663	244.23	212.92	196.59	85.43	122.8	73.32	118.8	116.94	110.8	1015.35	936.71	653.47	543.09	893.64	646.48
SMU_1664c	280.49	225.54	204.69	91.47	141.28	97.25	142.34	130.56	119.24	974.34	922.82	605.93	566.71	952.88	669.65
SMU_1665	528.44	462.36	356.51	168.63	219.65	177.2	253.21	251.45	209.86	1722.5	1614.43	1092.82	911.02	1646.45	1166.84
SMU_1666	268.4	262.92	186.22	75.43	115.23	87.95	129.68	135.09	122.11	933.57	816.1	577.83	404.26	678.59	451.79
SMU_1667	259.95	245.18	201.63	78.41	129.91	92.32	141.35	141.8	130.7	838.63	757.56	543.53	355.01	575.36	385.01
SMU_1668	263.32	259.46	210	113	120.94	99.85	139.11	154.68	131.31	905.36	870.81	644.34	449.22	641.68	483.34
SMU_1669	70.79	83.19	71.19	75.45	48.87	55.71	40.55	48.19	47.38	414.84	344.45	415.8	209.96	252.41	369.24
SMU_1670c	398.2	379.52	297.08	118.78	133.01	129.41	212.45	201.57	157.16	2408.39	2054.68	2198.2	483.58	593.01	573.67
SMU_1671c	197.95	197.72	161.86	49.65	53.15	37.12	94.5	98.05	76.53	1534.62	1268.57	1198.55	263.02	371.34	416.43
SMU_1672	1113.63	1167.03	1037.98	719.9	600.06	477.61	769.39	741.4	756.43	846.97	984.11	800.4	504.18	768.84	782.64
SMU_1673	258.68	276.49	249.68	103.06	130.21	125.1	157.69	209.63	209.94	52.06	50.53	39.65	30.76	34.31	35.92
SMU_1674	74.5	71.63	62.57	53.36	47.71	27.74	51.11	66.17	57.62	130.12	171.51	106.13	114.52	123.48	164.78
SMU_1675	30.9	27.54	33.45	24.79	17.68	21.25	17.68	13.72	15.93	21.37	24.59	17.99	19.12	18.15	18.66
SMU_1676c	54.44	51.86	51.85	54.64	32.36	48.31	30.39	30.72	29.45	50.23	59.62	48.37	44.88	52.29	57.57
SMU_1677	40.94	32.08	33.62	21.42	25.27	23.21	19.33	20.56	21.02	17.44	22.98	13.76	16.04	21.05	18.28
SMU_1678	63.98	63.01	65.31	39.36	54.95	51.24	43.2	38.43	36.68	35.25	41.04	25.21	33.94	36.87	28.3
SMU_1679c	100.2	86.6	110.62	62.46	90.42	102.35	64.79	61.53	68.85	54.94	60.96	33.51	59.49	60.8	43.83
SMU_1680c	82.84	64.75	81.62	46.77	61.54	70.05	43.72	45.68	54.69	42.58	46.84	24.14	51.35	52.39	36
SMU_1681c	158.67	136.37	176.83	90.42	108.7	166.87	92.24	104.81	115.65	92.57	97.97	49.66	103.1	93.45	68.76
SMU_1682c	53.75	54.8	109.36	58.74	70.77	133.92	45.8	58.48	80.53	36.82	49.3	29.77	42.71	39.23	29.41
SMU_1683c	24.79	30.1	67.78	44.76	51.84	102.94	30.45	39.6	57.66	17.17	17.77	12.6	22.19	16.42	11.8
SMU_1685c	21.13	24.3	40.78	30.72	23.09	72.86	22.2	23.87	38.16	15.99	13.05	9.42	17.92	15.01	5.9
SMU_1687	33.8	33.91	59.95	41.8	33.04	92.9	35.64	32.38	49.1	22.25	20.37	12.9	21.73	19.72	11.32
SMU_1688	79.73	84.44	108.14	102.03	70.63	143.45	72.88	83.08	104.3	46.53	54.08	39.73	53.31	51.14	41.93
SMU_1689	543.09	790.85	584.51	871.81	613.56	309.6	608.35	696.8	698.29	125.42	133.51	98.17	165.8	146.02	250.01
SMU_1690	159.29	192.1	184.55	324.71	145.44	278.85	171.09	172.43	180.62	29.44	22.49	22.3	14.38	15.04	22.48
SMU_1691	177.54	206.55	206.84	317.16	174.61	257.24	191.84	188.69	204.21	44.44	34.75	29.8	23.87	25.06	29.98
SMU_1692	219.58	243.97	280.66	304.5	272.78	290.49	272.93	252.26	295.74	72.32	62.92	55.41	45.61	49.76	53.34
SMU_1693	353.49	332.85	585.42	523.17	813.43	900.1	544.24	539.87	741.49	145.28	118.87	101.37	63.52	64.13	60.38
SMU_1694c	20.18	29.01	53.61	61.66	76.78	99.17	52.03	65.3	94.62	35.76	23.33	21.78	10.44	3.54	5.95
SMU_1695	36.38	55.12	95.71	109.53	109.98	160.08	83.51	113.84	161.49	77.89	53.39	63.01	18.86	6.41	11.56
SMU_1697c	109.61	151.47	196.7	201.21	216.04	277.02	187.35	252.28	295.76	239.99	166.77	200.16	36.78	19.4	35.42
SMU_1699c	287.67	440.7	329.43	643.93	360.72	473.07	394.64	412.06	398.04	155.4	96.3	159.85	60.9	52.72	96.8
SMU_1700c	418.7	570.74	444.12	670.17	674.99	274.44	447.37	556.63	508.4	65.4	49.3	52.78	44.94	41.02	81.68
SMU_1701c	536.76	669.23	478.81	699.83	758.34	299.42	577.49	752.61	659.04	128.64	111.59	105.74	113.6	116.52	207.93
SMU_1702c	155.05	170.69	160.99	167.94	99.01	138.69	110.14	132.53	142.39	178.38	176.61	123.14	57.08	70.18	95.75
SMU_1703c	227.71	238.26	268.77	138.48	125.15	144.51	123.54	194.33	178.99	210.24	215.27	168.06	93.17	86.28	107.73
SMU_1704	40.12	56.36	56.28	53.48	56.1	62.47	65.23	56.58	83.22	35.96	35.35	26.39	67.32	57.93	61.03
SMU_1705	1698.82	2372.57	1845.08	2344.69	1342.97	780.67	1656.34	1967.79	1841.16	984.34	894.11	909.23	668.35	652.76	1140.17
SMU_1706	255.13	355.42	265.32	246.09	185.84	126.86	272.25	347.9	299.88	119.18	82.62	119.1	94.58	74.63	170.2
SMU_1707c	907.43	712.82	737.45	338.46	546.2	432.21	437.7	362.8	361.37	1044.78	674.12	820.37	470.7	598.47	614.43
SMU_1708	328.47	239.02	256.83	110.12	184.5	163.3	148.65	133.24	137.94	252.18	151.67	174.72	94.56	102.49	87.08
SMU_1709	248.21	178.49	206.03	92.34	131.81	143.34	126.24	104.99	115.78	179.68	126.03	126.56	62.26	60.01	59.43
SMU_1710c	927.28	768.25	823.9	404.6	527.52	578.99	590.72	516.52	513.89	601.45	426.03	445.06	276.68	211.5	295.01
SMU_1711	1033.36	1073.82	949.87	990.8	736.82	488.19	890.73	821.58	828.18	1396.18	667.33	1154.62	482.79	694.38	786.2
SMU_1712c	1543.62	1625.91	1355.21	1206.16	915.8	800.21	1332.69	1137.1	1156.2	547.44	407.44	441.92	713.81	878.42	991.19
SMU_1713c	260.01	236.94	234.7	221.97	146.82	190.51	176.49	143.87	137.02	389.22	326.64	360.61	216.64	176.48	332.8
SMU_1714c	10.45	10.44	27.06	15.76	24.51	30.65	18.35	18.28	24.13	11.51	11.87	8.92	11.73	13.46	10.22
SMU_1715c	84.45	60.35	136.08	62.04	82.17	118.01	71.37	72.68	91.23	49.2	27.99	30.72	20.57	21.15	21.52
SMU_1716c	32.38	22.73	54.29	23.88	27.98	38.62	28.39	20.29	29.33	21.57	12	12.03	8.7	6.73	8.72
SMU_1717c	18.18	16.72	27.95	14.77	18.23	20.89	16.07	12.39	16.96	13.69	5.83	8.07	5.53	3.57	5.47
SMU_1718	36.55	31.95	61.93	33.76	42.94	56.58	33.54	28.16	46.33	32.77	15.87	21.5	12.25	8.58	9.23
SMU_1719c	268.78	212.37	296.11	237.55	187.24	339.56	215.55	206.08	247.71	456.87	340.04	383.73	116.36	132.19	160.84
SMU_1721c	70.61	63.75	92.02	70.38	52.95	88.76	59.95	67.58	78.81	140.63	104.39	103.7	45.31	45.55	44.57
SMU_1722c	97.58	92.28	144.9	118.78	120.37	165.78	111.34	135.55	141.63	219.66	167.7	172.29	85.28	85.44	71.26
SMU_1723c	67.94	68.48	126.3	100.47	110.7	137.33	90.34	117.33	117.96	200.26	148.73	152.41	74.19	76.68	54.42
SMU_1724c	233.14	195.91	284.59	197.41	269.55	272.04	229.51	231.27	250.01	341.21	254.82	242.34	203.63	200.45	203.41
SMU_1725	611.14	524.16	627.16	454.82	504.06	605.87	518.28	450.28	501.08	681.39	605.45	445.03	731	975.53	1026.42
SMU_1727	169.86	211.62	134.13	187.26	210.53	75.77	198.52	247.23	204.33	300.66	362.72	252.71	86.06	109.29	129.65
SMU_1728	60.17	63.55	37.73	89.09	114.46	49.1	67.98	88.04	68.68	197.9	258.47	166.56	46.55	59.56	80.36
SMU_1729c	2.31	3.71	3.24	4	3.73	3.35	5.44	7.73	6.69	3.93	2.26	3.51	16.55	19.26	19.66
SMU_1730c	44.68	51.76	45.01	47.9	48.16	40.21	64.03	67.42	55.02	33.05	20.6	18.35	108.79	121.71	108.16
SMU_1731	32.73	28.11	30.37	32.84	32.24	40.78	26.23	23.73	23.72	43.43	31	24.73	25.72	26.71	37.85
SMU_1732c	11.1	7.6	8.07	6.95	12.93	5.56	12.46	10.03	11.54	5.81	3.04	4.71	4.46	1.94	3.36
SMU_1733c	11.54	10.12	10.55	7.64	6.42	6.9	9.12	8.3	9.01	4.51	2.94	4.59	3.12	2.86	3.53
SMU_1734	17.02	15.13	13.54	9.66	7.27	9.45	12.65	11.73	8.94	20.72	12.6	14.87	7.87	7.08	5.16
SMU_1735	12.68	10.44	13.01	6.31	9.4	10.48	10.52	11.85	9.69	22	13.88	16.83	7.11	5.29	5.14
SMU_1736	2.39	1.66	3.08	1.61	10.78	3.53	3.48	4.51	5.34	0.94	0.58	0.79	0.75	0.52	0.25
SMU_1737	0.27	0.16	0.57	1.26	3.01	1.37	0.5	1.33	1.53	1.46	0.25	0	0.22	0	0.65
SMU_1738	407.56	430.7	496.15	595.73	812.83	808.9	626.88	719.09	674.06	296.53	399.68	202.64	482.58	549.77	523.96
SMU_1739	167.64	168.61	159.53	189.55	173.77	199.19	190.68	190.72	174.47	66.16	86.22	48.49	128.21	165.93	159.68
SMU_1740	0.39	0.91	2.46	0.93	1.39	2.19	0.38	1.88	0.49	0.69	0.07	0.54	0.38	0	0.19
SMU_1741	0.37	1.16	1.31	0.33	0	1.12	0.61	1.11	1.09	0.61	0.4	0.12	0.05	0	0.15
SMU_1742c	22.52	39.69	31.98	55.33	27.43	34.42	26.44	41.27	39.02	27.37	18.91	15.57	15.68	22.15	23.71
SMU_1743	235.04	313.36	322.87	438.94	425.74	503.81	363.9	464.54	494.33	989.2	743.72	639.9	692.37	897.9	496.49
SMU_1744	64.78	71.68	68.36	72.76	94.56	96.27	80.71	75.99	83.04	240.12	224.86	156.5	127.69	166.27	135.96
SMU_1745c	68	62.86	63.8	56.1	64.42	75.7	68.39	66.85	76.1	251.04	258.48	190.16	138.4	165.77	146.14
SMU_1746c	116.47	106.71	112.37	70.56	98.11	94.79	108.78	109.32	113.51	222.63	264.07	176.63	65.33	64.37	57.41
SMU_1747c	504	445.66	427.78	349.03	500.45	242.49	469.15	402.31	367.26	478.88	600.63	389.49	420.26	508.47	486.73
SMU_1748	271.47	252.5	239.93	201.68	260.77	128.75	243.06	217.57	211.77	314.43	395.58	244.93	283.7	338.53	326.23
SMU_t41	1941.01	1927.31	1847.62	1890.47	1686.97	1666.84	1561.53	1430.4	1455.48	4063.74	4052.5	3334.28	5984.38	6778.41	8401.42
SMU_t42	150.09	109.59	106	76.03	75.74	87.09	97.66	112.58	89.27	118.61	85.6	68.28	104.24	95.16	126.03
SMU_t43	10668.8	12932.7	11136.4	22477.4	8398.44	13778.3	13859.9	11967	11693.2	6127.91	8099.8	6589.65	7591.94	11402.4	13557.2
SMU_t44	3041.15	2798.13	2664.88	1994.72	2169.06	1577.99	2608.59	2752.15	2273.79	2556.77	1713.39	1916.88	1788.68	1529.96	2020.12
SMU_t45	2595.09	2712.06	2553.99	2304.84	2415.06	2191.1	2373.91	2116.53	2108.87	2010	1888.78	1605.2	1386.6	1748.29	2045.05
SMU_t46	640.03	796.08	689.46	761.22	512.64	782.76	681.07	517.34	605.08	430.88	366.94	393.95	182.98	276.93	326.15
SMU_t47	2782.66	2343.97	2673.09	1430.56	2406.88	1310.93	1978.33	1963.71	2114.44	1439.85	1335.66	983.07	1548.48	1457.34	1681.9
SMU_t48	13939.6	13134.3	13122.9	11651.3	15687.4	8902.13	12483.7	11158.2	10698.8	4447.73	2757.96	3215.85	3286.72	2851.25	3188.29
SMU_t49	4908.76	4688.72	4836.88	4130.59	6083.01	3058.89	4597.88	4361.88	4328.89	2397.66	1529.39	1507.21	1719.07	1426	1747.27
SMU_r07	4409.47	4428.98	4737.46	4268.43	4917.01	3714.67	4442.3	4725.58	4680.42	4898.96	3687.2	3797.66	3569.64	3680.09	3971.09
SMU_r08	22.71	29.41	35.52	37.77	35.3	35.25	34.97	50.53	50.37	61.96	44.78	48.3	54.77	56.19	55.98
SMU_t50	10292.9	10869.4	12651.8	12356.4	11408.7	12586	11250.6	13829.2	13322.1	16170.9	12271.3	13436.6	13491.6	11246.5	13816.5
SMU_r09	300.56	295.25	260.75	214.13	384.12	211.94	277.97	270.8	251.27	129.92	128.36	94.82	193.75	198.37	213.28
SMU_1750c	3615.55	3530.98	3029.9	2731.59	4165.79	2634.08	3276.03	3107.6	2830.75	1704.06	1715.35	1213.21	1873.81	2020.71	2017.73
SMU_1752c	3477.67	3142.94	2906.41	2239.98	2429.97	2157.94	1799.13	1556.62	1502.84	1250.91	2964.12	1275.24	391.97	1596.44	480.83
SMU_1753c	150.52	161.17	140.79	256.79	246.1	203.2	244.61	284.76	250.58	469.61	1127.21	525.25	277.42	852.79	364.1
SMU_1754c	125.26	166.54	128.44	173.56	165.98	138.82	172.03	195.92	174.61	216.95	451.63	215.48	94.55	253.22	108.06
SMU_1755c	796.25	864.35	779.55	557.8	531.61	587.3	535.32	590.67	563.18	1266.63	797.97	1006.02	454.37	366.1	538.09
SMU_1757c	834.52	830.59	754.74	483.92	522.05	510.13	597.71	674.3	593.58	1596.64	1020.37	1176.1	719.4	651.22	822.91
SMU_1758c	227.6	244.29	225.54	144.28	161.95	164.76	199.71	262.84	234.67	631.09	427.62	490.8	304.6	290.37	327.25
SMU_1760c	197.34	238.32	207.8	377.11	236.45	394.39	182.53	192.01	205.99	123.89	105.03	105.25	66.74	92.91	146.31
SMU_1761c	87.09	69.73	78.05	52.36	60.35	57.41	53.64	57.2	53.01	76.89	56.57	55.65	54.71	61.98	49.56
SMU_1762c	492.71	414.72	426.75	268.26	425.97	315.71	321.82	341.01	315.22	388.14	303.15	251.45	296.81	270.32	271.38
SMU_1763c	1334.23	1118.89	1159.52	717.31	1084.97	775.22	897.39	896.82	855.23	629.45	484.52	431.78	428.28	386.26	444.28
SMU_1764c	30.89	35.22	34.46	21.84	24.32	26.16	24.99	27.67	25.28	95.92	67.25	70.8	38.6	26.22	44.32
SMU_1765c	99.81	99.4	111.08	66.75	76.56	80.04	78.29	72.03	73.65	136.7	93.12	99.16	62.38	55.65	65.41
SMU_1766c	812.04	857.26	955.14	1016.21	794.27	1096.82	1999.33	1889.08	2216.06	430.6	610.33	328.02	3679.26	9367.96	6675.13
SMU_1767c	648.89	663.58	795.69	613.38	701.94	723.32	1367.02	1366.4	1606.61	286.29	385.46	184.51	2799.62	4997.29	3296.62
SMU_1768c	339.26	329.85	411.91	274.8	429.61	435.1	306.32	362.95	494.88	209.6	57.27	150.65	20.75	28.54	25.32
SMU_1770	311.75	356.81	377.95	308.13	262.84	260.52	311.62	520.41	421.67	2137.81	915.32	2083.63	429.02	551.43	478.66
SMU_1771c	62.57	79.38	62.68	204.71	238.28	293.86	187.77	253.4	230.52	398.38	135.81	318.41	412.67	228.42	610.52
SMU_1772c	82.05	83.65	93.52	62.16	58.89	50.49	56.5	54.34	64.29	8.49	5.14	4.97	87.43	50.2	112.29
SMU_1773c	107.35	102.54	106.11	124.04	98.26	128.06	138.9	131.49	143.07	70.63	52.9	46.83	55.23	44.61	64.25
SMU_1774c	4127.48	3101.93	3628.17	1749.86	2712.58	2104.68	2945.36	2541.06	2559.34	721.37	689.71	557.61	1107.35	957.6	1151.96
SMU_t51	21164.8	24039.8	20182.3	25831.9	10685.9	22059.9	13735.5	14867.4	17329	12956	11744.8	10447.1	15947.9	18824.1	34388.2
SMU_1775c	669.13	676.54	779.02	637.38	713.35	808.42	635.73	633.2	745.56	782.66	702.37	583.82	452.07	452.77	521.55
SMU_1776c	814.77	899.88	829.76	981.59	751.87	630.56	689.62	678.98	661.12	1761.71	1688.77	1428.56	809.36	1084.64	1364.54
SMU_1777	307.54	352.66	300.9	339.99	245.94	123.17	264.39	275.8	248.21	775.24	765.53	671.2	391.76	531.22	658.44
SMU_1779c	69.64	68.09	70.26	51.84	37.48	62.95	44.64	55.22	61.09	154.19	175.58	143.87	123.55	115.62	132.98
SMU_1780	55.77	49.6	60.49	47.26	40.99	55.49	53.09	62.75	65.7	155.46	161.56	129.62	113.44	115.5	136.53
SMU_1781	47.96	49.58	92.31	62.93	85.4	123.58	75.02	91.6	123.17	239.48	180.41	191.37	112.13	120.42	117.5
SMU_1782	608.45	808.85	735.89	1124.1	513.5	776.54	551.01	613.64	663.46	2226.27	1959.05	1684.8	910.54	993.11	1581.72
SMU_t53	700.01	663.78	717.43	914.44	1214.51	1058.47	1110.07	1127.23	839.02	3693.98	12086.1	3673.15	1701.03	5708.48	1679.63
SMU_t54	1782.53	1447.49	1671.78	1641.13	2432.72	1538.02	1741.17	1393.69	1417.69	3928.01	11905.5	3475.63	2975.89	6959.87	2838.36
SMU_t55	2394.22	2022.1	2146.73	2393.93	2980.11	2014.73	2175.88	1893.77	1858.4	3995.3	11652.8	3590.16	3601.97	8767.72	3782.48
SMU_t56	1844.63	1648.9	1490.24	705.1	753.83	567.64	961.1	847.17	868.53	1350.27	467.13	854.71	1715.85	1165.03	1775.45
SMU_t57	2573.81	2523.85	2484.56	966.51	851.55	297.5	1224.44	1138.43	1234.44	2978.77	1124.44	2802.89	10833.1	7685.59	13917.1
SMU_r10	1000.34	1108.08	947.79	1146.78	590.21	480.65	817.95	811.8	868.83	1402.31	1185.52	1043.21	1004.61	1225.94	1856.11
SMU_r11	1.07	1.06	0.73	0.55	0.26	0.89	0.77	0.92	0.79	2.64	0.86	2.74	2.64	1.52	3.43
SMU_t58	5650.55	5828.08	6642.86	4991.92	5479.25	6178.7	8060.71	8773.48	8594.83	5552.92	6241.21	4202	3844.07	3876.44	3995.23
SMU_r12	1.89	2.81	4.28	3.33	2.63	8.43	3.35	5.17	6.94	1.2	1.16	1.02	0.33	0.49	0.31
SMU_1783	104.65	104.61	104.41	124.54	64.83	189.75	94.95	82.37	84.99	2.95	2.28	0.92	4.4	4.92	5.41
SMU_1784c	4.61	4.63	4.26	3.92	4.25	2.05	2.9	4.1	4.96	1.92	2.47	1.13	1.98	2.73	1.96
SMU_1785	5.94	5.31	4.48	4.3	6.41	1.78	3.62	5.4	6.5	2.55	2.92	1.57	2.96	2.88	2.67
SMU_1786	7.14	6.08	8.37	5.37	8.49	7.91	9.35	9.61	9.57	8.85	4.22	5.75	5.27	5.6	5.49
SMU_1787c	8.84	6.46	8.96	7.13	7.96	12.25	9.32	12.91	8.04	10.7	3.16	5.17	4.9	3.27	6.61
SMU_1788c	133.28	117.09	123.1	134.8	56.37	165.55	77.01	73.14	76.14	153.75	132.73	122.03	434	196.39	356.67
SMU_1789c	66.94	60.29	62.52	64.37	26.65	76.58	40.02	37.57	37.35	99.03	88.2	81.16	286.15	124.32	215.2
SMU_1790c	33.27	36.02	33.82	27.41	14.56	26.3	21.29	21.83	24.52	25.11	10.13	15.6	37.63	25.99	49.73
SMU_1791c	8.05	11.02	10.8	11.12	7.87	12.64	10.51	10.21	10.96	4.09	3.31	3.61	9.48	6.1	8.91
SMU_1792c	4.96	8.47	11.79	17.92	17.57	14.07	15.32	17.92	11.97	3.56	2.73	0.98	2.7	0.31	3.55
SMU_1794c	25.41	25.24	45.71	61.22	68.38	56.63	47.68	62.17	69.63	5.85	3.88	2.95	3.87	2.36	3.86
SMU_1795c	32.8	51.35	42.17	60.29	22.6	52.14	28.76	34.21	41.31	16.64	15.82	37.01	51.02	17.02	66.46
SMU_1797c	67.46	124.39	76.7	132.73	52.54	101.76	78.09	96.88	104.87	35.76	43.69	34.32	196.12	49.5	198.56
SMU_1798c	38.95	58.9	46.12	66.17	58.33	52.18	57.64	61.69	61.41	45.08	54.83	45.97	268.68	59.83	208.38
SMU_1799	11.45	10.06	10.29	12.97	14.09	16.19	9.31	10.42	8.73	9.87	10.92	8.61	69.18	9.83	47.13
SMU_1800c	123.1	111.48	101.73	165.1	105.53	145.99	115.34	113.14	115.26	66.82	78.58	54.75	705.54	92.04	537.29
SMU_1801c	0.05	0.12	0.05	0	0.23	0.29	0.13	0.14	0.39	0.1	0.05	0	0.55	0.15	0.93
SMU_1802c	92.97	98.12	100.68	156.52	146.2	102.04	95.27	97.09	99.95	35.7	44.39	31.72	357.76	50.87	314.43
SMU_1803c	171.24	167.44	170.37	209.64	244.87	126.39	153.38	155.98	144.3	81.11	85.42	65.96	726.55	121.01	630.27
SMU_1804c	385.12	448.53	418.49	513.69	623.85	309.41	470.88	471.13	498.02	259.31	268.67	208.9	2286.98	408	1948.69
SMU_1805	43.57	58.94	48.71	59.22	40.97	30.44	41.72	61.9	56.17	39.2	50.13	46.03	421.91	80.19	296.47
SMU_1806	32.27	44.05	34.96	50.36	31.36	41.86	34.24	35.73	39.95	21.21	22.69	22.9	231.84	42.69	147.41
SMU_1807c	18.36	12.76	12.01	24.26	4.76	35.66	12.2	11.86	14.22	8.91	13.59	20.49	279.94	14.11	81.78
SMU_1808c	159.45	164.76	158.38	258.98	124.73	49	127.9	129.37	127.15	64.47	50.04	48.49	38.22	19.33	47.86
SMU_1809	332.15	327.69	317.76	194.75	143.74	165.34	237.89	265.75	276.92	244.88	105.94	206.85	263.13	180.62	311.21
SMU_1810	468.62	460.51	416.19	115	110.97	84.64	275.61	266.89	295.51	137.48	54.19	101.26	241.3	201.97	341.78
SMU_1811	355.66	327.29	347.35	241.22	267.38	360.08	240.27	237.5	244.56	200.54	137.57	136.28	76.84	53.99	79.14
SMU_1812	196.05	189.38	209.52	123.8	141.94	171.7	143.35	162.69	169.26	170.4	121.82	126.66	65.23	47.43	67.59
SMU_1813	3275.46	3475.44	3854.5	2739.12	3454.28	4079.73	2950.51	3499.45	4022.31	3383.79	2608.93	2706.19	1739.48	1202.39	1661.26
SMU_1814	87.95	102.62	166.01	141.59	155.08	242.13	134.37	170.63	215.98	109.63	82.78	87.92	74.75	48.73	70.96
SMU_1815	255.79	316.79	392.84	402.77	367.75	523.39	364.35	440.18	520.19	327.43	259.1	281.35	279.93	269.66	382.41
SMU_1816c	854.34	1051.43	895.51	882.79	801.32	868.34	862.31	962.36	1001.88	1080.99	884.53	1034.53	735.49	730.86	1178.97
SMU_1817c	1441.71	1738.66	1456.83	1675.22	1671.37	845.25	1257.12	1351.58	1282.41	5612.82	3999.09	4739.33	2434.97	2103.59	4665.78
SMU_1818c	369.75	514.6	331.85	341.26	231.34	252.59	332.66	428.27	352.42	802.53	518.77	724.02	389.8	442.03	694.82
SMU_1819	35.45	43.42	27.74	22.6	17.52	15.17	23.68	40.18	33.41	88.18	52.09	73.77	31.68	32.26	46.57
SMU_1820c	2.86	3.06	3.29	2.8	2.08	4.22	5.12	3.45	3.87	3.91	2.52	2.98	7.44	5.54	5.66
SMU_1821c	26.78	34.51	43.21	34.38	37.84	59.77	43.99	46.39	59.48	58.86	37.63	47.4	75.29	49.72	59.98
SMU_1822	153.13	140.62	122.22	72.43	87.98	98.32	98.51	91.11	86.44	224.56	139.41	173.79	80.57	83.87	95.39
SMU_1823	450.78	420.58	289.11	141.04	177.23	145.23	269.33	279.26	235.31	1130.02	964.23	1062.13	1041.52	1050.51	1937.38
SMU_1824c	84.56	93.28	70.32	68.48	57.05	36.49	71.14	63.14	65.14	83.32	51.98	85.02	77.26	93.97	129.47
SMU_1826	38.6	35	37.4	36.7	35.98	28.89	31.34	27.02	28.3	66.47	39.87	40.32	34.68	31.28	30.57
SMU_1827	162.57	122.81	158.2	131.39	135.21	77.77	100.34	86.71	97.34	257.84	177.24	170.85	178.42	140.79	158.6
SMU_1828	59.59	42.45	58.59	45.79	43.03	35.23	38.82	31.35	32.55	129.9	73.32	85.03	81.32	72.3	75.28
SMU_1830c	24.69	22.05	25.88	19.59	22.55	12.6	16.58	10.91	16.04	56.78	30.07	31.97	37	32.46	33.19
SMU_1831	45.86	43.14	49.97	59.95	51.22	64.85	49.11	39.08	42.48	82.58	49.43	55.83	51.54	49.87	41.5
SMU_1832	133.93	125.11	158.7	143.77	149.77	181.62	153.08	133.2	128.81	469.53	264.26	270.1	257.42	232.57	202.4
SMU_1833	8.22	9.08	10.15	11.31	7.96	12.18	11.69	11.33	10.4	43.12	22.96	25.99	21.46	21.39	14.97
SMU_1834	22.59	22.04	28.71	24.93	28.08	36.21	24.52	26.15	30.75	90.84	45.5	56.11	40.17	34.14	33.43
SMU_1835	85.52	132.18	120.67	137.06	102.61	109.38	132.91	160.57	159.17	395.24	323.62	250.28	379.03	302.96	294.49
SMU_1836	46.82	78.16	52.06	71.18	32.25	27.02	55.52	72.2	62.51	442.81	303	310.58	178.01	126.16	128.27
SMU_1837	317.84	278.73	301.16	144.03	184.16	197.77	236.45	229.4	231.9	849.97	675.03	625.94	747.2	860.75	850.95
SMU_1838	5.34	6.6	6.56	4.19	3.94	7.01	4.79	5.31	7.61	17.3	4.34	10.59	70.89	27.42	43.73
SMU_1839	26.99	30.3	24.49	20.31	16.07	17.14	23.68	18.86	24.77	68.15	18.04	45.25	179.54	83.75	158.35
SMU_1840	73.92	78.95	76.21	40.6	44.77	45.89	87.18	96.31	73.68	201.19	71.52	160.21	80.53	63.07	86.61
SMU_1841	132.86	181.01	160.66	190.86	70.62	139	104.84	114.08	122.23	158.86	92.48	140.52	45.48	34.5	76.86
SMU_1843	64.62	65.53	104.17	82.37	56.44	109.38	79.37	91.71	110.85	117.09	137.94	102.15	151.5	139.01	159.87
SMU_1844	9.92	9.67	11.59	9.24	12.96	10.77	10.49	10.93	14.61	35.58	31.63	28.71	18.95	22.16	24.43
SMU_1845	160.43	190.6	518.28	390.25	450.74	588.86	407.22	459.87	676.86	37.64	7.26	24.88	62.93	27.99	50.67
SMU_1846c	47862.3	42321.2	38752	31040.3	49422.3	33570.2	42041.3	39810	37759.4	7988.68	3044.48	4705.34	13805.3	7341.43	10134.9
SMU_1847	4388.99	4321.61	3853.18	3638.44	4355.57	2982.24	4129.19	4426.65	4219.79	958.15	413.36	603.25	1722.89	917.18	1292.42
SMU_1848	1856.49	2128.04	1936.86	3079.9	2435.65	3378.07	1999.71	1819.17	1973.74	347.3	3418.08	502.58	282.28	1373.28	400.36
SMU_1849	5581.85	5535.97	5523.03	7745.12	7598.59	7844.7	5888.02	5145.11	5400.19	1296.62	13937.2	1848.7	1085.36	5063.24	1308.99
SMU_1850	1220.19	1132.5	1215.41	1415.79	1686.97	1193.52	1289.1	1119.48	1150.75	424.31	5183.77	600.52	331.42	1337.93	304.24
SMU_1851	85.69	90.47	86.44	102.37	123.61	72.32	96.15	100.34	94.95	86.82	1205.09	142.98	53.48	167.77	43.85
SMU_1852	88.72	104.26	95.65	126.96	135.61	89.88	110.77	121.1	109.64	190.87	2907.89	397.83	98.15	260.92	85.34
SMU_1853	26.73	27.5	23.57	29.01	28.44	25.18	28.89	27.06	34.44	124.23	96.02	93.51	50.73	32.77	41.48
SMU_1854	25.05	29.18	23.11	25.72	27.25	25.97	23.21	27.84	22.51	112.38	91.13	80.64	53.35	36.93	60.73
SMU_1855	28.81	34.93	31.27	28.22	21.88	27.3	23.39	27.23	28.85	108.43	90.59	85.28	63.67	52.6	79.95
SMU_1856c	18.94	24.39	17.6	22.07	12.03	14.23	15.3	17.32	18.25	71.5	67.45	73.02	60.89	65.05	83.43
SMU_1858	111.02	93.55	109.86	88.07	45.65	102.04	66.65	82.42	75.99	191.52	178.82	149.5	289.66	350.27	429.45
SMU_1859	20.34	22.2	27.06	19.05	16.98	19.27	16.16	28.91	22.92	42.62	51.4	36.24	149.09	139.83	159.04
SMU_1860	41.53	36.62	37.74	17.77	23.64	17.5	22.42	33.72	31.83	67.47	82.72	73.94	285.13	278.56	319.08
SMU_1861c	518.38	441.36	492.75	323.28	390.44	334.01	378.75	317.26	339.46	369.59	351.49	300.94	200.19	196.6	262.04
SMU_1862	567	501.02	538.6	327.97	307.22	298.84	369.03	321.95	344.59	453.12	420.49	344.26	258.93	209.79	292.45
SMU_1865	69.95	68.54	66.39	42.66	36.24	43.02	44.75	41.03	44.92	65.2	63.66	51.72	40.22	32.06	45.72
SMU_1867c	68.62	60.57	56.77	38.23	57.26	44.8	56.73	51.21	45.54	95.43	99.34	65.42	79.65	83.75	94.7
SMU_1869	230.18	227.45	197.48	196.95	226.46	122.75	227.85	190.81	185.32	195.93	186.35	143.1	130.51	125.81	152.83
SMU_1870	357.15	409.52	369.81	760.82	623.2	395.68	433.87	418.22	429.13	182.42	137.89	133.66	99.4	107.42	206.43
SMU_1871c	1198.14	1451.76	1196.35	2607.43	2079.2	701.92	1611.24	1541.55	1544.05	534.28	353.27	439.52	291.35	255.64	498.11
SMU_1872c	1457.46	1998.37	1663.21	3175.85	2063.12	884.74	1919.77	2144.63	2059.79	1024.1	715.74	905.4	539.99	460.07	837.02
SMU_1873	264.57	243.32	229.24	284.94	345.84	277.77	436.88	409.44	345.48	720.91	1143.73	661.55	436.84	1197.09	621.39
SMU_1874	89.45	100.53	101.9	85.86	84.92	76.5	106.55	130.99	111.98	221.03	190.68	151.88	105.51	105.09	141.58
SMU_1875	3.09	3.52	6.18	3.8	4.74	6.11	5.94	6.98	6.74	4.47	3.39	2.81	3.44	3.95	2.49
SMU_1876	14.78	18.07	25.49	15.82	30.29	32.15	23.39	36.79	47.26	22.93	15.13	11.57	10.39	18.54	13.54
SMU_1877	4.46	8.44	8.99	6.58	8.21	13.17	9.04	18.22	19.52	7.88	6.06	4.57	3.41	6.82	5.87
SMU_1878	11.17	16.45	17.9	15.04	16.49	23.29	19.02	30.89	28.67	11.88	8.19	10.05	9.02	11.26	9.71
SMU_1879	12.17	14.53	17.05	11.97	14.02	18.49	15.52	24.7	24.86	8.01	6.21	7.72	7.51	6.71	8.66
SMU_1881c	9.99	10.5	12.82	9.02	8.89	14.51	13.1	18.46	17.67	5.52	4.03	4.21	3.53	4.55	4.22
SMU_1882c	70.71	94.09	104.48	56.49	30.95	87.2	101.87	134.56	128.4	30.36	20.88	25.34	14.35	13.72	19.37
SMU_1883	5785.65	7679.64	6610.74	9978.22	3236.03	8178.83	6163.43	6474.39	6929.95	409.53	262.36	306.48	386.36	349.42	783.51
SMU_1884c	2312.77	2083.58	2150.22	1328.04	2044.54	1930.75	1612.18	1867.76	1664.39	2474.4	1880.39	1595.99	1928.26	2318.08	1727.86
SMU_1886	3069.22	2732.8	2300.39	1473.23	2397.72	2097.93	1986.99	2146.63	1896.66	1653.06	907.03	1060.7	930.92	761.75	751.81
SMU_1888	940.48	987.83	1100.06	902.81	934.15	1095.55	965.63	1134.8	1112.44	1258.95	1129.96	990.65	776.21	771.08	791.77
SMU_1889c	120.05	116.97	128.58	84.57	81.11	124.3	90.39	100.5	123.44	853.19	441.08	651.08	753.99	509.48	650.82
SMU_1891c	660.05	643.48	782.4	492.74	588.89	741.99	550.93	609.13	606.61	453.78	388.84	338.47	981.59	808.37	1077.72
SMU_1892c	528.43	611.48	627.7	408.35	530.08	525.26	520.54	687.52	653.18	458.56	457.77	369.94	1400.21	1187.42	1490.23
SMU_1893c	63.53	90.48	71.29	63.22	61.79	56.36	77.79	104.6	101.31	67.62	72.02	58.06	228.55	213.65	282.9
SMU_1894c	379.87	333.94	341.91	153.23	200.28	104.3	175.87	155.89	166.44	152.96	189.59	130.06	217.42	250.43	322.4
SMU_1895c	958.39	945.74	919.58	480.58	487.52	290.4	391.94	351.15	491.99	87.52	44.64	82.36	25.26	17.52	19.05
SMU_1896c	170.93	190.67	151.14	137.51	94.17	95.07	115.54	107.45	108.54	363.94	218.47	344.76	476.26	562.99	844.86
SMU_1897	320.38	345.51	612.99	546.37	770.1	1005.09	545.45	658.51	786.27	4964.4	3235.88	3531.34	1138.99	1818.33	1020.68
SMU_1898	62.08	70.48	87.91	89.61	90.48	98.37	69.93	86.98	92.27	815.75	575.67	664.34	222.52	361.35	265.64
SMU_1899	435.71	421.81	507.12	149.65	129.41	205.1	99.67	103.84	135.06	2630	2213.72	2228.12	736.52	867.33	960.06
SMU_1900	446.98	354.21	441.58	298.94	249.49	375.23	198.51	178.58	205.57	2420.18	1982.23	1775.48	1655.96	2405.18	2392.03
SMU_1902c	5311.43	7521.72	5329.77	8380.68	5799.5	8563.03	7141.71	9606.26	7684.51	397.74	596.42	315.8	769.56	853.3	607.18
SMU_1903c	765.02	852	978.41	774.71	892.52	960.35	801.57	934.35	1082.69	573.65	557.55	465.69	698.78	876.25	843.52
SMU_1904c	1325.3	1138.05	1114.61	667.02	1169.24	746.68	944.38	853.09	858	608.65	525.91	445.14	966.7	709.05	964.08
SMU_1905c	1433.48	1420.56	1370.83	807.76	1023.11	769.24	1068.36	1066.02	1067.94	487.6	386.55	330.43	1110.95	897.95	1171.23
SMU_1906c	646.52	710.49	1005.9	847.39	1105.19	1171.49	785.27	999.41	1112.12	6451.57	4124.11	4627.68	2591.18	3463.6	2741.73
SMU_1907	689.25	657.01	751.47	531.06	374.43	582.44	425.21	459.99	513.51	2127.7	1256.9	1578.47	352.41	340.34	508.6
SMU_1908c	1058.85	1048.78	1014.39	820.2	768.93	685.06	937.59	930.21	770.26	903.93	1092.54	689.54	604.06	992.5	902.7
SMU_1909c	3039.15	2560.21	2504.21	1355.39	1899.75	1467.42	2108.96	1821.04	1841.02	1746.05	1682.81	1274.38	3509.82	3194.77	4160.92
SMU_1910c	38.09	35.74	42.09	57.93	82.5	81.17	57.46	65.96	57.79	3519.69	9542.45	4686.76	1745.6	7447.39	2146.58
SMU_1912c	242.73	195.48	209.63	365.53	409.91	454	401.17	318.46	280.77	10323.2	20967.8	13457.1	4620.99	27814.7	6682.59
SMU_1913c	42.09	45.18	36.17	37.07	20.91	23.73	38.75	38.78	38.76	65.36	103.61	54.8	105.42	103.34	156.77
SMU_1914c	625.04	652.22	1092.33	1134.85	1098.48	1710.14	1077.91	1256.74	1383.86	1705.38	539.76	984.56	1219.47	445.21	1044.07
SMU_1915	324.46	289.95	411.66	395.79	406.54	617.48	396.08	449.48	479.2	319.61	273.67	195.69	175.47	158.34	123.05
SMU_1916	244.25	260.15	272.38	184.34	195.97	255.64	226.3	244.18	272.92	150.62	159.16	130.59	89.82	89.09	105.66
SMU_1917	23.46	26.79	38.38	205.57	321.42	266.68	190.91	263.7	157.63	165.12	164.11	175.75	74.4	196.89	99.72
SMU_1918	527.01	484.25	476.09	2730.4	4654.39	3580.23	2815.62	2957.68	2209.06	3199.33	3344.36	3300.93	1577.73	4424.56	2524.52
SMU_1919	1.1	0.43	0.19	0.85	0	0.82	0.22	0.24	0.11	0.72	0.51	0	1.5	1.31	0.77
SMU_1920	46	39.88	48.51	33.64	51.5	38.44	47.79	46.47	45.24	43.3	54.36	30.7	21.17	18.15	17.21
SMU_1921	70.01	64.71	74.55	52.71	67.37	60.94	67.04	75.47	77.87	62.08	87.57	48.45	40.24	42.09	42.36
SMU_1922	18.44	19.19	23.05	25.21	15.46	23.41	21.23	22.85	23.32	18.95	25.67	15.72	15.68	17.78	12.54
SMU_1923c	31.23	28.33	36.55	38.79	24.34	41.91	30.66	34.9	33.13	30.3	41.2	20.66	21.89	27.18	17.56
SMU_1924	42.68	41.39	48.15	62.86	34.92	51.8	45.25	47.28	42.48	41	59.95	39.32	32.65	45.37	51.06
SMU_1925c	101.38	104.84	94.49	79.71	70.22	89.05	68.07	63.48	71.67	86.23	103.12	88.7	156.35	183.08	198.83
SMU_1926	306.11	285.19	284.19	261.62	274.23	217.83	279.54	264.6	251.31	198.77	261.92	141.93	267.52	315.3	295.85
SMU_1927	1374.6	1314.58	1044.65	1486.87	2225.26	1523.91	2009.37	1959.81	1444.9	73.66	106.77	80.91	209.14	107.63	132.02
SMU_1928	15.86	21.49	18.59	21.68	12.19	13.56	16.94	20.52	20.88	8.91	7.31	7.32	7.83	8.5	11.89
SMU_1929	46.8	45.87	46.59	37.51	37.65	40.74	36.56	26.18	34.71	98.27	63.87	78.73	93.34	75.82	155.06
SMU_1930	186.38	220.78	225	252.48	161.67	225.73	226.61	233.05	270.83	120.35	117.52	119.52	102.2	96.14	156.83
SMU_1931	130.73	165.86	161.74	211.05	196.96	204.07	181.69	204.23	235.63	34.43	33.93	34.11	37.29	33.72	39.47
SMU_1933c	42.3	31.42	30.39	35.92	39.71	34.46	34.66	29.78	24.97	28.4	26.27	25.05	25.27	28.47	21.95
SMU_1934c	86.78	74.49	74.01	71.36	89.18	81.24	71.5	60.19	50.95	112.09	110.26	78.24	55.31	62.43	57.7
SMU_1935c	149.14	123.12	135.81	141.34	147.91	174.68	146.74	140.13	125.99	356.32	228.26	256	174.02	198.85	172.19
SMU_1936c	138.7	112.41	133.58	134.18	136.12	167.59	130.95	126.81	130.79	517.52	283.59	348.96	205.99	215.38	186.19
SMU_1937	79.69	78.49	82.62	76.71	39.02	68.59	60.68	52.95	54.89	231.42	129.49	177.11	79.73	55.92	105.03
SMU_1938c	12.34	11.75	14.6	6.94	5.17	12.89	9.76	7.63	9.78	31.88	34.2	21.23	31.02	38.61	44.03
SMU_1939c	4.43	3.71	4.7	2.86	2.63	5.14	3.82	3.79	4.05	14.74	12.64	8.37	9.05	12.71	13.65
SMU_1940c	36.69	40.44	35.39	35.25	35.04	32.22	33.5	36.64	36.37	9.42	6.07	8.64	9.72	6	9.53
SMU_1941	41.71	44.28	45.31	34.99	32.34	40.06	43.03	44.32	43.27	12.21	9.58	11.11	15.01	10.94	12.53
SMU_1942c	21.76	22.26	25.59	20.33	19.96	17.15	25.66	29.31	25.45	7.63	6.17	6.43	9.83	6.04	8.96
SMU_1943	366.39	412.28	370.87	467.24	417.79	319.41	412.77	422.32	386.63	191.02	192.08	169.28	152.01	145.59	193.61
SMU_1945	1026.2	1002.78	902.22	621.46	859.22	710.32	762.04	788.9	769.29	543.12	430.65	434.74	240.41	225.06	330.6
SMU_1946	134.77	128.8	116.83	69.53	91.94	70.7	118.76	149.26	141.11	13.7	5.97	7.65	4.84	5.3	3.78
SMU_1947	1095.09	1218.74	1107.98	840.43	1029.03	666.16	1138.37	1194.86	1163.3	502.69	361.55	443.3	482.01	370.32	623.18
SMU_1948	7725.16	8095.54	7669.28	6604.7	8518.16	4211.08	8169.08	7957.62	8037.98	4122.97	3205.42	3527.32	5038.97	4565.59	7008.65
SMU_1949	396.84	418.51	389.34	357.2	488.62	269	449.02	435.68	443.4	224.99	175.57	199.88	295.64	290.46	426.18
SMU_1950	3.25	5.02	6.19	1.93	12.93	8.77	4.77	11.2	12.26	2.66	1.64	1.83	4.12	4.53	3.64
SMU_1951c	1.65	2.24	3.05	1.7	9.57	3.97	2.59	4.32	4.59	0.99	1.18	0.53	1.96	1.28	1.45
SMU_1954	1046.29	1085.26	1058.36	955.39	1022.67	896.76	851.27	850.9	863.81	169.09	113.71	129.86	197.64	149.25	247.61
SMU_1955	12795.6	16532.1	11900.2	12496.8	10232.3	6254	13908.2	15009.9	13230.4	1736.29	1353.59	1438.65	18281	18465.3	32696.2
SMU_1956c	1260.78	1346.29	1618.54	2451.89	2990.3	3030.18	1877.31	1937.55	2391.04	1957.21	1308.49	1331.78	1143.59	794	963.75
SMU_1957	79.34	97.77	111.88	129.71	100.45	145.44	97.57	121.21	114.27	315.59	248.49	236.18	238.61	248.81	240.55
SMU_1958c	35.8	45.23	41	43.55	36.48	41	35.57	51.23	43.23	137.88	109.42	117.28	92.91	95.91	135.78
SMU_1960c	89.28	117.79	111.29	115.35	92.13	100.77	85.33	102.43	83.41	304.38	237.7	281.8	216.46	224.19	343.57
SMU_1961c	93.25	107.05	106.71	96.97	103.2	114.27	93.87	101.87	123.5	490.07	423.03	405.03	406.88	423.05	550.35
SMU_1963c	25.25	24.95	26.11	23.08	14.22	20.15	16.36	21.41	18.72	63.23	52.95	51.65	13.2	19.99	24.69
SMU_1964c	328.04	346.32	337.21	276.88	296.29	331.5	312.89	351.47	367.56	624	696.08	538.47	277.24	333.94	367.45
SMU_1965c	32.14	37.89	44.6	48.1	40.05	55.63	50.17	65.06	67.57	90.28	99.03	72.78	69.4	72.41	82.05
SMU_1966c	59.58	71.27	65.91	68.85	48.41	71.87	79.78	95.75	93.73	152.37	160.17	110.42	120.3	129.13	147.97
SMU_1967	100.12	149.44	123.26	187	113.23	70.63	109.31	137.58	128.74	86.24	93.04	62.65	90.98	111.66	165.38
SMU_1968c	80.76	101.56	79.1	107.97	72.79	28.88	68.39	95.49	79.65	26.79	31.05	24.17	52.44	60.09	69.15
SMU_1969c	127.88	156.07	138.13	167.9	122.67	101.44	159.81	207.4	156.57	278.57	247.93	237.48	111.06	59.77	156.83
SMU_1970c	236.15	288.18	297.16	283.99	263.3	287.07	298.1	331.2	314.01	464.81	414.55	352.23	226.7	197.28	223.88
SMU_1971c	328.19	310.53	302.78	292.37	222.34	390.57	213.88	227.52	216.06	436.45	406.62	333.07	256.85	257.39	248.12
SMU_1972c	378.98	368.72	363.19	326.76	341.34	402.52	312.2	295.91	299.3	698.26	632.42	470.72	423.93	426.98	422.11
SMU_1973	190.74	182.05	166.66	135.97	174.38	160.33	154.9	180.47	159	379.76	365.16	288.23	236.55	239.36	242.9
SMU_1974	1013.36	976.37	894.41	857.33	912.01	600.73	847.38	787.14	761.62	559.4	551.77	447.85	426.25	474.08	580.36
SMU_1975c	283.3	260.91	244.17	254.01	312.79	337.48	220.11	195.73	207.4	192.63	139.57	150.54	129.83	147.79	143.46
SMU_1976c	196.78	296.35	250.38	342.22	266.9	525.78	365.44	440.06	486.02	281.05	180.51	214.22	73.49	88.87	89.1
SMU_1977c	99.89	132.68	112.83	136.92	124.28	95.09	90.69	137.96	120.84	107.49	116.3	97.39	93.12	94.97	146.91
SMU_1978	22.59	29.21	21.27	22.05	18.05	11.71	19.59	27.39	22.68	29.72	33.56	26.49	27.12	28.84	44.52
SMU_1979c	58.03	65.41	59.07	51.24	44.33	36.68	40.89	47.04	42.83	63.04	78.68	59.09	79.68	86.12	134.42
SMU_1980c	501.54	492.18	512.56	316.98	330.54	491.43	319.5	337.2	384.06	68.23	30.59	32.75	15.56	20.02	16.7
SMU_1981c	39.03	55.31	51.6	72.53	28.7	27.56	47.42	60.98	46.38	13.84	7.04	9.27	11.25	10.16	17.81
SMU_1982c	499.12	485.79	490.29	617.03	487	457.03	535.98	581.68	558.31	420.43	428.94	307.81	522.84	496.86	664.06
SMU_1983	19.98	19.39	18.72	25.52	9.44	22.23	19.49	21.53	28.26	33.86	46.19	26.55	27.66	36.52	44.29
SMU_1984	25.03	25.32	18.77	26.07	19.41	17.39	25.84	32.29	36.7	49.65	67.03	44.52	41.51	55.28	65.53
SMU_1985	11.12	7.97	8.67	8.78	5.7	4.55	7.11	6.32	7.7	5.3	6.96	2.81	10.86	10.16	12.84
SMU_1987	110.82	124.72	165.83	103.79	144.96	168.91	116.86	139.39	153.9	174.46	113.36	120.36	218.15	146.61	203.11
SMU_1988c	237.83	262.15	331.07	223.14	301.87	354.28	250.49	297.88	330.78	328.78	217.75	204.03	412.79	299.23	395.2
SMU_1989	36.98	44.7	48.51	36.76	45.21	47.65	40.46	44.23	46.49	45.48	33.08	31.97	64.9	48.71	62.99
SMU_1990	66.43	64.56	69.67	70.8	48.61	95.35	59.59	53.86	55.77	45.35	34.54	31.09	52.47	47.16	66.73
SMU_1991	21.38	26.01	23.01	26.09	14.06	18.36	22.82	25.31	24.09	56.57	47.21	40.81	36.45	43.11	50.67
SMU_1992	5.49	9.45	6.32	7.31	6.22	3.66	9.34	12.85	9.17	27.22	26.83	17.45	31.1	37.77	41.66
SMU_1993	8.42	12.37	16.25	16.08	9.4	11.89	13.29	11.69	13.87	42.56	36.68	31.42	44.03	53.11	66.72
SMU_1994	3.64	4.9	8.66	7.59	6.09	5.8	5.72	6.9	6.16	22.47	20.05	14.45	24.21	31.86	36.17
SMU_1995c	5.02	6.75	14.17	11.57	15.96	9.08	10.2	13.95	10.28	41.41	44.76	28.96	40.93	58.13	56.92
SMU_1996	14.3	12.79	12.01	6.09	9.3	6	10.33	10.9	10.49	54.27	38.8	49.95	94.4	77.03	122.61
SMU_1997	331.58	257.68	252.22	758.09	1062.85	812.42	1091.18	999.46	887.66	533.49	3895.34	917.3	794.06	5081.25	1023.52
SMU_t59	7474	6534.56	6767.53	8066.33	8734.39	7604.42	8283.62	6575.97	6038.32	7173.33	10055.3	5770.15	6700.09	11039.2	8577.49
SMU_r13	1322.12	1607.95	1398.31	1310.24	439.47	828.65	1307.9	1081.41	1254.17	811.57	411.3	567.73	1365.61	1234.58	2073.27
SMU_r14	3.65	2.73	2.91	2.31	2.72	2.42	4.01	2.06	2.77	6.65	5.44	4.01	6.89	5.42	6.52
SMU_t60	31.53	21.12	48.77	34.37	27.92	15.01	40.37	25.21	23.61	86.32	50.62	47.44	103.74	41.13	32.88
SMU_r15	25.66	25.74	29.12	45.61	32.83	41.56	34.67	32.83	36.83	5.98	2.58	3.91	5.33	3.24	6.41
SMU_1999c	9.08	11.04	7.78	10.46	5.34	3.86	7.3	10.72	11.33	22.08	20.14	15.53	17.43	18.03	20.35
SMU_2000	274.79	323.33	317.74	243.81	159.31	169.19	296.05	266.65	242.13	957.75	435.8	629.49	157.39	114.11	158.95
SMU_2001	27.7	39.9	48.64	51.01	35	42.14	42.07	56.83	53.3	113.96	79.83	94.32	32.26	24.53	28.12
SMU_2002	205.46	200.02	329.03	289.86	319.12	431.81	274.79	333.95	383.14	843.48	619.43	689.56	346.89	356.38	311.8
SMU_2003	954.38	1016.67	1116.07	1085.6	1283.58	880.56	857.64	853.51	965.23	2128.56	1612.32	1902.83	1094.94	935.29	1584.36
SMU_2003a	519.88	422.18	628.12	616.68	735.99	987.04	657.23	719.48	744.43	1145.9	575.25	831.7	419.71	465.62	428.45
SMU_2004	341.6	354.69	329.51	361.05	324.57	462.59	362.33	399.78	335.08	437.25	260.32	344.53	322.16	345.47	359.79
SMU_2005	198.21	208.61	194.14	212.15	201.34	241.24	245.29	255.95	226.87	393.92	208.42	299.5	243.35	184.26	244.9
SMU_2006	120.25	99.89	117.3	42.82	24.4	38.57	46.24	33.13	38.08	182.24	93.16	132.08	268.99	176.73	288.65
SMU_2007	170.03	176.14	249.69	191.02	99.37	168.05	102.93	105.23	165.43	175.93	96.96	120.76	175.45	109.17	287.67
SMU_2008	147.48	150.89	169.14	152.06	183.77	211.29	124.98	141.04	153.81	562	500.47	416.65	120.29	97.54	147.64
SMU_2009	85.33	76.5	90.57	79.1	79.26	84.88	68.32	68.66	76.3	351.55	298.28	244.53	104.24	85.46	129.95
SMU_2010	124.44	128.22	139.6	130.55	144.87	145.32	116.54	142.74	144.41	686.48	606.98	489.33	424.11	386.7	443.15
SMU_2011	97.2	91.61	117.08	126.29	160.36	150.61	102.95	99.08	112.05	402.53	398.31	300.78	271	308.11	299.71
SMU_2012	82.64	113.72	107.97	126.91	103.44	131.8	111.66	130.66	140.91	559.09	474.56	460.59	420.97	425.21	399.59
SMU_2014	135.51	206.83	174.85	195.39	152.04	163.54	172.76	195.65	237.8	789.78	634.58	668.15	415.99	396.49	416.98
SMU_2015	118.48	171.44	125.67	146.6	72.25	76.79	100.65	140.15	130.25	342.33	341.51	349.94	241.5	256.45	363.72
SMU_2016	73.16	127.91	103.32	189.58	109.07	193.75	142.38	169.7	204.62	93.03	73.66	81.45	145.57	81.17	101.29
SMU_2017	409.68	569.77	449.18	612.98	428.06	529.53	542.08	651.14	651.88	144.24	128.75	128.62	144.8	98.67	87.72
SMU_2018	2166.91	2035.28	2005.45	1216.18	1259.2	1066.91	1516.91	1253.08	1226.44	1993.51	1231.91	1494.38	1965.78	1791.13	2689.95
SMU_2019	576.83	756.38	618.89	631.77	349.4	345.85	496.13	654.7	537.85	1609.34	1539.63	1633.45	1466.85	1662.05	2475.25
SMU_2020	382.81	493.92	354.3	389.15	315.07	344.64	346.73	465.05	367	1018.82	1089.41	851.05	834.04	828.3	1132.99
SMU_2021	61.77	76.96	59.86	57.6	49.98	57.35	51.03	57.39	59.89	152	73.41	106.39	68.57	45.1	71.42
SMU_2022	377.14	397.66	376.36	595.23	462.27	376.2	328.02	320.88	359.02	299.9	373.49	253.42	245.68	233.22	444.65
SMU_2023c	270.2	332.22	281.57	393.77	326.91	163.54	262.79	284.68	297	259.33	213.42	224.24	136.56	130.89	208.68
SMU_2167	296.5	403.88	355.77	377.7	287.83	342.24	556.44	652.14	758.39	338.64	388.62	287.52	1285.54	996.28	1625.24
SMU_2166	82.1	115.05	170.35	144.46	123.99	190.97	306.6	351.98	549.3	30.01	14.43	22.9	56.13	30.57	46.17
SMU_2024c	91.58	105.26	136.15	149.5	103.7	157.19	150.1	170.45	245.1	304.21	297.61	252.84	331.29	331.02	381.12
SMU_2025	319.39	376.9	308.23	284.6	306.78	264.15	369.26	415.89	421.66	352.1	369.6	264.49	476.81	434.61	517.21
SMU_2026c	243.15	376.16	244.07	339.74	218.04	208.43	321.09	438.35	374.54	272.18	163.12	260.85	196.62	172.12	232.29
SMU_2027	90.47	109.17	106.01	112.66	93.82	110.22	87.32	114.2	111.83	487.76	328.79	448.4	103.04	70.64	137.25
SMU_2028	6.31	7.38	8.89	12.42	13.12	13.84	9.61	10.94	12.42	26.62	14.68	23.08	4.77	2.79	3.82
SMU_2029	30.28	37.85	43.16	50.28	51.96	59.14	42.49	52.85	63.22	130.75	69.45	100.18	21.48	20.88	17.13
SMU_2030	42.57	55.49	64.23	66.55	76.7	63.06	54.77	72.76	97.44	134.18	93.2	119.53	68.78	48.72	65.04
SMU_2031	35.95	53.9	40.28	50.69	49.15	39.45	44.16	54.92	69.82	71.25	51.22	59.1	37.51	23.2	32.81
SMU_2032	26.65	42.89	21.34	33.95	25.61	25.74	32.67	38.82	43.03	32.35	21.56	25.06	18.55	9.65	11.25
SMU_2033c	34.58	54.33	48.33	73.41	46.86	54.36	46.43	52.65	56.85	81.96	66.6	68.01	29.38	24.29	29.85
SMU_t61	3463.3	4661.27	3927	5102.55	3143.33	3259.43	3068.27	3470.47	3276.68	2976.31	2220.79	2446.05	1383.26	810.35	1662.23
SMU_2035	525.49	658.73	524.43	619.04	501.02	518.45	485.26	534.82	504.8	393.54	210.27	316.2	184.21	95.26	234.39
SMU_2036	506.26	541.47	571.67	603.91	665.27	896.78	583.52	713.25	686.95	479.41	249.35	377.2	307.47	320.15	324.4
SMU_2037	97.25	84.84	99.01	73.51	86.64	91.7	52.29	47.5	59.15	106.17	39.89	82.15	15.33	11.23	19.79
SMU_2038	6.81	6.03	5.52	5.18	4.92	2.36	3.24	3.27	3.98	7.46	2.9	18.15	3.47	1.08	1.15
SMU_2040	4327.64	4186.66	4548.01	4374.26	5633.07	9459.67	4057.2	2939.49	3434.32	6799.59	4470.59	145131	122751	29262.9	1807.07
SMU_2042	44.16	49.41	51.45	27.73	24.95	28.25	33.94	32.81	41.37	64.86	50.14	56.2	8.4	19.74	11.12
SMU_2043c	66.3	60.42	83.01	42.52	39.33	58.82	50.07	47.91	70.68	99.56	79.83	64.9	14.73	31.14	18.41
SMU_2044	325.55	325.73	387.59	359.29	249.61	488.07	305.42	299.97	370.23	546.16	349.54	459.93	373.33	361.07	593.55
SMU_2046c	378.18	380.76	426.47	327.61	218.81	347.78	261.86	245.54	285.73	497.32	453.45	375.1	348.02	336.29	558.2
SMU_2047	74.99	80.03	67.56	55.93	43.74	41.82	60.87	59.84	59.74	97.16	104.59	86.56	199.87	216.11	302.7
SMU_2048	687.54	764.83	563.93	506.86	462.91	373.19	586.96	653.08	534.07	819.65	771.11	642.69	1484.55	1392.87	2003.93
SMU_2049c	474.06	511.85	369.73	231.67	230.45	176.88	339.67	380.51	340.49	445.48	315.94	333.16	857.33	735.61	1177.21
SMU_2050c	112.56	125.19	89.56	80.01	60.89	58.5	83.03	96.38	89.19	121.66	83.44	97.54	223.15	156.84	291.34
SMU_2052c	119.89	102.7	88.55	57.73	51.9	79.66	80.88	72.88	67.15	16.41	10.02	22.87	18.07	8.59	16.51
SMU_2053c	1106.99	1587.61	1219.72	1338.28	956.06	763.63	1346.62	1505.28	1609.02	197.82	145.87	147.73	550.78	260.61	722.62
SMU_2054c	1179.51	1002.9	1207.76	1035.04	1313.86	1372.76	1299.23	1189.75	1304.82	113.72	76.88	78.59	195.83	101.87	164.38
SMU_2055	57.2	50.4	122.02	159.48	168.29	232.63	128.91	152.19	186.51	10.63	5.47	4.15	13.86	6.44	5.16
SMU_2056	240.9	196.78	256.01	291.27	335.52	384.26	281.02	250.5	265.97	12.62	8.43	8.18	13.52	5.65	8.06
SMU_t62	1061.06	918.1	1169.55	1241.47	1563.5	1758.53	1185.03	1160.84	1177.39	58.57	37.6	52.88	43.81	20.94	35.7
SMU_2057c	144.14	114.12	149.77	146.09	215.87	218.24	160.39	138.96	139.63	6.75	5.25	5.43	7.08	3.52	4.02
SMU_2058	282.66	239.76	294.4	333.29	443.2	417.79	338.36	299.65	289.83	13.38	12.75	13.28	15.03	9.27	5.87
SMU_2059c	185.48	161.54	222.82	228.53	335.22	327.37	275.58	273.14	253.69	11.13	9.16	9.79	10.64	9.47	5.28
SMU_2060	941.69	788.49	912.43	963.13	1262.49	1212.67	1093.17	918.82	871.56	36.16	33.2	21.39	25.61	33.09	27.09
SMU_2061	3.26	3.18	3.41	5.35	9.35	4.83	3.22	5.31	7.8	7.4	8.8	4.51	12.23	11.94	9.23
SMU_2063	11.99	11.03	8.74	12.83	5.04	18.39	13.16	11.87	10.77	16.18	18.59	12.89	7.79	5.46	10.14
SMU_2064c	101.83	125.45	118.97	35.83	18.11	47.52	157.77	137.76	149.87	0.02	0.02	0	0.57	0.21	1.15
SMU_2065	287.33	346.51	327.61	97.11	54.11	129.84	447.38	393.35	422.35	0.06	0.05	0	1.43	0.38	3.1
SMU_2066c	121.72	154.09	124.24	61.27	48.86	43.45	163.13	161.84	161.45	28.74	13.25	24.88	6.5	4.85	8.18
SMU_2067	47.3	68.28	63.42	85.3	82	63.84	73.08	96.1	117.88	47.94	43.99	42.82	33.22	40.31	37.57
SMU_2069	34.24	40.63	48.19	74.79	60.57	71.58	62.22	79.85	101.79	31.35	21.25	19.85	21.77	15.93	15.53
SMU_2070	82.81	125.12	131.02	164.47	141.19	154.52	135.6	186.63	224.67	71.62	55.54	55.14	43.1	31.15	27.66
SMU_2071	36.18	58.39	68.2	77.28	68.95	67.21	57.77	85.1	112.33	91.26	58.36	84.04	34.69	41.08	27.84
SMU_2072c	149.74	238.18	169.87	211.47	137.88	127.39	149.88	216.62	243.21	159.81	100.47	132.78	46.11	56.05	47.56
SMU_2073c	1579.03	1200.29	1230.05	1184.79	1094.34	1978.24	1161.36	903.34	1043.88	226.32	263.94	194.41	842.37	480.12	855.63
SMU_2074	68.92	48.81	56.34	52.58	69.9	82.3	57.46	45.41	47.58	9.06	11.66	7.83	26.39	11.78	23.39
SMU_2075c	58.64	42.85	51.89	50.93	81.19	79.04	50.17	38.79	45.91	6.84	8.29	6.65	16.25	10.42	17.01
SMU_2076c	967.13	806.85	1001.41	1010.19	1572.05	1596.12	1043.15	797.96	932.34	127.35	121.94	128.95	230.08	136.68	188.72
SMU_2077c	69.82	71.71	127.91	158.4	193.62	262.29	140.32	121.81	166.35	19.69	14.08	17.6	18.81	6.73	14.17
SMU_2078c	26.44	33.35	55.17	65.53	84.32	109.25	54.12	58.29	77.96	12.06	7.79	8.52	9.86	5.85	7.84
SMU_2079c	102.94	117.66	182.8	194.86	264.2	326.76	181.12	176.24	240.94	44.38	31.09	28.6	28.05	25.88	19.81
SMU_2080	37.97	41.29	61.72	73.23	81.41	93.18	61.29	68.03	87.16	16.43	12.62	11.22	11.68	5.65	4.26
SMU_2081	33.34	37.63	48.05	56.3	74.66	61.13	39.4	63.92	64.25	15.48	14.17	11.56	7.16	5.98	3.68
SMU_2083c	123.6	189.58	209.34	262.18	263.14	255.21	204.55	282.79	274.74	75.02	68.77	58.11	43.72	42.93	34.29
SMU_2084c	842.42	758.4	798.9	882.82	1025.45	1038.86	873.04	776.77	755.29	209.25	184.56	156.8	138.4	179.08	128.21
SMU_2085	30.42	28.8	25.35	32.34	26.98	30.49	28.75	31.81	26.12	13.04	16.27	11.98	13.56	10.47	14.35
SMU_2086	482.62	548.22	485.1	545.63	459.68	256.96	384.01	380.38	369.53	176.3	86.01	165.22	56.77	36	85.98
SMU_2087	126.79	139.9	241.46	156.4	218.89	276.5	181.34	207.63	266.61	273.58	143.4	171.13	180.93	148.49	289.83
SMU_2088	261.38	226.11	249.78	158.59	237.18	163.61	193.59	147.91	183.02	220.88	204.4	166.88	146.65	146.85	167.05
SMU_2089	51.16	42.9	47.54	27.21	47.41	23.03	35.37	31.41	35.35	40.13	38.05	28.97	23.04	19.03	26.33
SMU_2090c	1079.84	1033.79	1060.43	875.58	1012.41	665.08	754.33	655.75	688.47	1356.52	1304.16	1069.41	879.54	1133.84	1367.92
SMU_2091c	315.87	266.74	278.05	282.59	323.01	232.76	256.13	203.9	211.41	295.3	296.33	213.69	143.65	149.68	168.99
SMU_2092c	275.49	248.44	250.88	382.33	232.8	328.89	234.67	220.01	235.22	260.45	248.01	227.58	100.02	106.35	112.72
SMU_2093	698.7	677.4	653.1	385.18	553.74	302.36	588.83	530.71	541.97	921.25	734.68	768.51	883.05	936.33	1204.77
SMU_2094c	91.63	68.91	72.33	37.1	39.9	39.47	42.83	34.69	37.78	62.93	26.29	61.79	17.1	18.52	21.89
SMU_2096c	193.87	156.38	140.79	119.96	95.11	87.93	83.88	69.28	82.34	188.04	182.29	163.25	320.26	351.54	447.11
SMU_2097	870.23	615.35	602.86	661.17	445.04	847.84	452.64	379.34	340.24	441.07	480.88	407.47	831.17	660.57	863.7
SMU_2098	101.93	114	114.26	175.16	151.32	187.09	141.69	149.22	141.74	140.59	144.45	153.41	71.67	81.01	89.73
SMU_2099c	87.33	99.96	116.49	156.64	176.8	188.42	164.98	214.04	211.49	220.37	207.49	214.43	91.24	91.1	91.75
SMU_2100c	71.58	82.44	87.26	100.24	111.78	111.87	113.57	132.76	124.87	141.7	123.23	115.36	38.42	46.97	52
SMU_2101	34.04	39.34	58.97	72.59	66.93	93.13	64.33	76.12	89.49	54.83	1061.92	72.23	52.86	107.23	27.9
SMU_2102	6.11	9.3	11.32	13.67	8.29	11.39	11.26	10.54	13.36	6.76	42.31	8.05	7.07	14.18	4.89
SMU_2104	736.9	664.51	818.88	851.78	890.24	1057.27	857.89	850.84	942.64	613.84	208.98	291.19	924.74	562.06	611.01
SMU_2104a	1745.25	1896	3155.99	3838.87	5125.98	5480.22	3801.68	4594.35	5184.4	2806	946.13	1342.7	3573.71	2201.09	1859.78
SMU_2105	14440	14515.4	22751.4	29189.3	28147.8	39094.1	25940.8	27369.6	31836.5	11589.8	2662.83	5650.74	12240.6	5195.32	5821.84
SMU_2106c	7247.69	6730.42	7898.3	8974.15	6609.14	10865.4	7881.31	6908.61	7498.5	2544.41	567.36	1430.77	2685.06	627.96	1374.96
SMU_2107c	463.35	425.21	423.7	328.05	524.63	374.49	403.81	344.9	343.59	224.21	120.63	175.58	178.74	110.79	144.77
SMU_2108c	127.99	103.77	112.38	94.79	150.35	101.3	102.43	85.84	87.56	59.23	29.81	41.47	50.16	31.37	41.22
SMU_2109	70.81	51.82	60.95	55.42	67.57	59.68	53.18	43.81	42.87	32.25	15.95	23.29	30.27	16.18	24.75
SMU_2111c	246.88	185.79	212.99	215.87	174.73	233.51	197.19	141.32	148.77	99.3	58.61	70.66	79.41	33.51	58.54
SMU_2112	37.75	34.02	36.42	51.13	56.72	40.65	51.94	41.66	37.47	62.52	93.85	59.88	48.34	73.3	64.42
SMU_2113c	55.44	43.94	46.3	140.22	130.18	171.38	152.53	130.21	119.54	123.75	284.72	161.17	66.59	240.04	101.1
SMU_2114c	277.45	301.86	294.28	277.15	260.2	310.54	302.9	382.17	464.33	2150.24	1385.7	2101.21	1264.33	1406.17	1601.74
SMU_2115	0.3	0.44	0.64	0.7	0.67	0.17	1.39	0.61	0.09	0.52	0.63	0.23	0.06	0.72	0
SMU_2116	0.15	0.12	0.63	0.46	0.22	0	0.37	0.71	0.25	0.49	0.41	0.25	0.12	0.76	0
SMU_2117	1.18	0.11	0.1	0.12	0	0.1	0.33	0.48	0.57	0.71	0.33	0.18	0.37	0.69	0
[truncated: 46 more rows]
