# Supplementary material for: Transcriptomic response in planktonic and biofilm-associated cells of Streptococcus mutans treated with sublethal concentrations of chlorhexidine
Source: FEMS Microbiol Lett. 2025 Sep 23;372:fnaf100. doi: 10.1093/femsle/fnaf100 (PMC12501421; doi:10.1093/femsle/fnaf100)
Supplement: fnaf100_Supplemental_Files [file fnaf100_supplemental_files.zip › Table S3. All DEGs_u.xlsx]

## Sheet: wt planktonic vs wt biofilm
Table S3. List of all differentially expressed genes (log2FoldChange < -1 or >1, pval < 0.05)
Wild-type untreated planktonic vs. wild-type untreated biofilm
locus_tag	Compared conditions	baseMean	log2FoldChange	lfcSE	stat	pvalue	padj	gene	product
SMU_41	wt planktonic vs wt biofilm	1841.63	-13.3274	1.08564	-12.2761	1.21741e-34	2.02302e-33		hypothetical protein
SMU_40	wt planktonic vs wt biofilm	1808.93	-13.3136	1.0787	-12.3423	5.36124e-35	9.14762e-34		conserved hypothetical protein
SMU_956	wt planktonic vs wt biofilm	113212	-6.97247	0.29262	-23.8277	1.72377e-125	5.49021e-123	clp	putative Clp-like ATP-dependent protease,ATP-binding subunit
SMU_1030	wt planktonic vs wt biofilm	4.62683	-6.26027	1.36487	-4.58672	4.50254e-06	1.05445e-05		putative polyribonucleotidenucleotidyltransferase; Tn916 ORF8-like
SMU_1395c	wt planktonic vs wt biofilm	646.412	-6.25297	0.297797	-20.9974	6.92596e-98	1.47061e-95		hypothetical protein
SMU_1029	wt planktonic vs wt biofilm	4.46123	-6.23027	1.41243	-4.41102	1.02883e-05	2.3378e-05		conserved hypothetical protein
SMU_426	wt planktonic vs wt biofilm	33923.3	-5.95629	0.235418	-25.3009	3.12194e-141	1.1932e-138	copA	copper-transporting ATPase; P-type ATPase
SMU_1889c	wt planktonic vs wt biofilm	1801.44	-5.92243	0.350058	-16.9184	3.29173e-64	1.79729e-62		hypothetical protein
SMU_424	wt planktonic vs wt biofilm	5931.8	-5.66144	0.21902	-25.849	2.49805e-147	1.19344e-144	copY	negative transcriptional regulator, CopY
SMU_427	wt planktonic vs wt biofilm	5480.89	-5.65467	0.216882	-26.0726	7.46171e-150	4.75311e-147	copZ	putative copper chaperone
SMU_1031	wt planktonic vs wt biofilm	1.96475	-5.63629	1.8363	-3.06938	0.00214504	0.00362759	xis	putative transposon excisionase; Tn916ORF1-like
SMU_37	wt planktonic vs wt biofilm	7009.56	-5.08847	0.184113	-27.6378	3.91269e-168	7.47714e-165	purH	putative phosphoribosylaminoimidazolecarboxamideformyltransferase/IMP cyclohydrolase
SMU_193c	wt planktonic vs wt biofilm	14.5348	-5.00407	0.944547	-5.29786	1.1717e-07	3.18509e-07		conserved hypothetical protein
SMU_1073	wt planktonic vs wt biofilm	27865	-4.97871	0.184692	-26.9568	4.74553e-160	4.53436e-157	fthS	putative formyl-tetrahydrofolate synthetase
SMU_32	wt planktonic vs wt biofilm	3087.04	-4.79147	0.256035	-18.7141	3.79914e-78	3.82114e-76	purF	phosphoribosylpyrophosphate amidotransferase
SMU_1034c	wt planktonic vs wt biofilm	6068.66	-4.77295	0.203258	-23.4822	6.19895e-122	1.69231e-119		putative integrase/recombinase; XerC-like
SMU_34	wt planktonic vs wt biofilm	2551.63	-4.75857	0.230151	-20.6759	5.71376e-95	1.0919e-92	purM	putative phosphoribosylformylglycinamidecyclo-ligase (AIRS); phosphoribosyl aminoimidazolesynthetase
SMU_1024c	wt planktonic vs wt biofilm	3.3546	-4.63784	1.47903	-3.13573	0.00171428	0.0029381		putative transposase fragment
SMU_33	wt planktonic vs wt biofilm	818.41	-4.60803	0.235737	-19.5474	4.34345e-85	5.53355e-83		hypothetical protein
SMU_1988c	wt planktonic vs wt biofilm	19737	-4.57306	0.322122	-14.1967	9.60381e-46	2.96014e-44		putative DNA binding protein
SMU_35	wt planktonic vs wt biofilm	2195.16	-4.57003	0.240295	-19.0184	1.20064e-80	1.27468e-78	purN	putative phosphoribosylglycinamideformyltransferase (GART)
SMU_168	wt planktonic vs wt biofilm	6163.7	-4.55903	0.254176	-17.9365	6.1172e-72	4.67599e-70		putative transcriptional regulator
SMU_167	wt planktonic vs wt biofilm	8141.52	-4.4832	0.246825	-18.1635	1.00442e-73	8.72476e-72		hypothetical protein
SMU_166	wt planktonic vs wt biofilm	11447.5	-4.47697	0.232191	-19.2814	7.70281e-83	9.20005e-81		hypothetical protein
SMU_212c	wt planktonic vs wt biofilm	17.7852	-4.46566	0.649153	-6.87921	6.0185e-12	2.51374e-11		hypothetical protein
SMU_36	wt planktonic vs wt biofilm	2268.15	-4.44445	0.270779	-16.4136	1.52963e-60	7.49521e-59		conserved hypothetical protein
SMU_962	wt planktonic vs wt biofilm	4583.97	-4.42878	0.388872	-11.3888	4.75559e-30	6.18226e-29		putative dehydrogenase
SMU_753	wt planktonic vs wt biofilm	14585.1	-4.38616	0.289763	-15.137	9.22795e-52	3.52692e-50		conserved hypothetical protein
SMU_144c	wt planktonic vs wt biofilm	6989.28	-4.33651	0.213177	-20.3423	5.42931e-92	7.98108e-90		putative transcriptional regulator
SMU_961	wt planktonic vs wt biofilm	2363.45	-4.24912	0.349674	-12.1516	5.6223e-34	9.02874e-33		conserved hypothetical protein
SMU_1284c	wt planktonic vs wt biofilm	869.933	-4.16873	0.256151	-16.2745	1.4979e-59	7.15623e-58		conserved hypothetical protein
SMU_200c	wt planktonic vs wt biofilm	21.7491	-4.16302	0.622907	-6.68321	2.33762e-11	9.14468e-11		hypothetical protein
SMU_211c	wt planktonic vs wt biofilm	25.0743	-4.13244	0.567171	-7.28606	3.19159e-13	1.46967e-12		hypothetical protein
SMU_2076c	wt planktonic vs wt biofilm	571.116	-4.03859	0.233297	-17.3109	3.89031e-67	2.47813e-65		hypothetical protein
SMU_2057c	wt planktonic vs wt biofilm	8736.25	-4.03026	0.256092	-15.7376	8.3567e-56	3.47166e-54		putative cadmium-transporting ATPase; P-typeATPase
SMU_1862	wt planktonic vs wt biofilm	284.057	-4.02632	0.300682	-13.3906	6.86077e-41	1.59889e-39		hypothetical protein
SMU_2027	wt planktonic vs wt biofilm	7521.14	-3.99849	0.250112	-15.9868	1.57978e-57	7.02085e-56		putative transcriptional regulator
SMU_1286c	wt planktonic vs wt biofilm	1374.75	-3.98062	0.344624	-11.5506	7.32815e-31	9.79307e-30		putative permease; multidrug efflux protein
SMU_404c	wt planktonic vs wt biofilm	726.95	-3.97272	0.293733	-13.5249	1.11465e-41	2.76636e-40		hypothetical protein
SMU_175	wt planktonic vs wt biofilm	90.8246	-3.94744	0.352715	-11.1916	4.48372e-29	5.60025e-28		hypothetical protein
SMU_1997	wt planktonic vs wt biofilm	688.215	-3.92212	0.334115	-11.7388	8.06032e-32	1.13259e-30	comX1	putative ComX1, transcriptional regulator ofcompetence-specific genes
SMU_176	wt planktonic vs wt biofilm	104.551	-3.92001	0.265303	-14.7756	2.10463e-49	7.31262e-48		hypothetical protein
SMU_1396	wt planktonic vs wt biofilm	4083.96	-3.91758	0.291079	-13.4588	2.73235e-41	6.52691e-40	gbpC	glucan-binding protein C, GbpC
SMU_30	wt planktonic vs wt biofilm	5226.36	-3.87451	0.187946	-20.615	2.0137e-94	3.49834e-92	purL	putative phosphoribosylformylglycinamidinesynthase, (FGAM synthase)
SMU_1951c	wt planktonic vs wt biofilm	1404.37	-3.84908	0.466758	-8.2464	1.63234e-16	9.25639e-16		conserved hypothetical protein
SMU_1280c	wt planktonic vs wt biofilm	144.884	-3.82442	0.299096	-12.7866	1.94827e-37	3.68629e-36		conserved hypothetical protein
SMU_1259	wt planktonic vs wt biofilm	53.812	-3.79218	0.49058	-7.73	1.0755e-14	5.48073e-14		conserved hypothetical protein; possiblerestriction endonuclease
SMU_207c	wt planktonic vs wt biofilm	104.579	-3.77688	0.354804	-10.645	1.84034e-26	1.88069e-25		putative transposon protein
SMU_2109	wt planktonic vs wt biofilm	1312.97	-3.7634	0.239049	-15.7432	7.64894e-56	3.24825e-54		putative MDR permease; possible multidrug effluxpump
SMU_636	wt planktonic vs wt biofilm	8149.73	-3.76151	0.215773	-17.4327	4.65839e-68	3.17935e-66		putative N-acetylglucosamine-6-phosphateisomerase
SMU_31	wt planktonic vs wt biofilm	702.354	-3.7375	0.363939	-10.2696	9.65991e-25	9.13865e-24		hypothetical protein
SMU_1072c	wt planktonic vs wt biofilm	462.933	-3.70424	0.393108	-9.42297	4.38519e-21	3.39275e-20		putative acetyltransferase
SMU_239c	wt planktonic vs wt biofilm	648.855	-3.67529	0.305054	-12.048	1.98737e-33	2.99045e-32		hypothetical protein
SMU_201c	wt planktonic vs wt biofilm	77.607	-3.62551	0.387179	-9.36393	7.68263e-21	5.80296e-20		putative transposon protein
SMU_1131c	wt planktonic vs wt biofilm	994.383	-3.57536	0.310872	-11.5011	1.30266e-30	1.70506e-29		hypothetical protein
SMU_687c	wt planktonic vs wt biofilm	3.3198	-3.55332	1.27642	-2.78381	0.00537249	0.00854145		hypothetical protein
SMU_635	wt planktonic vs wt biofilm	11963.4	-3.51481	0.269865	-13.0243	8.90182e-39	1.79067e-37		conserved hypothetical protein
SMU_1093	wt planktonic vs wt biofilm	512.474	-3.50873	0.424767	-8.26035	1.45243e-16	8.33514e-16		putative ABC transporter, permease protein
SMU_202c	wt planktonic vs wt biofilm	42.5909	-3.43736	0.594818	-5.77885	7.52134e-09	2.31573e-08		hypothetical protein
SMU_194c	wt planktonic vs wt biofilm	21.3608	-3.42264	0.57051	-5.99927	1.98211e-09	6.40569e-09		conserved hypothetical protein; Bacteriophage P2associated
SMU_405c	wt planktonic vs wt biofilm	707.638	-3.40552	0.258825	-13.1576	1.53814e-39	3.19498e-38		putative transcriptional regulator
SMU_2084c	wt planktonic vs wt biofilm	40412.9	-3.39613	0.240466	-14.1231	2.73691e-45	8.04651e-44		conserved hypothetical protein
SMU_143c	wt planktonic vs wt biofilm	9072.24	-3.3883	0.154722	-21.8993	2.6358e-106	6.29626e-104		putative polypeptide deformylase
SMU_204c	wt planktonic vs wt biofilm	19.4997	-3.36196	0.782648	-4.29562	1.74204e-05	3.85306e-05		hypothetical protein
SMU_1775c	wt planktonic vs wt biofilm	2610.62	-3.30704	0.272699	-12.1271	7.5907e-34	1.16982e-32		hypothetical protein
SMU_1954	wt planktonic vs wt biofilm	133771	-3.27581	0.284636	-11.5087	1.19195e-30	1.57091e-29	groEL	putative chaperonin GroEL
SMU_953c	wt planktonic vs wt biofilm	2907.66	-3.23777	0.245685	-13.1785	1.16631e-39	2.50429e-38		putative transcriptionalregulator/aminotransferase
SMU_29	wt planktonic vs wt biofilm	1052.27	-3.20744	0.264382	-12.1318	7.16437e-34	1.12222e-32		putativephosphoribosylaminoimidazole-succinocarboxamide synthaseSAICAR synthetase
SMU_206c	wt planktonic vs wt biofilm	35.4901	-3.2032	0.500599	-6.39872	1.5668e-10	5.68152e-10		hypothetical protein
SMU_191c	wt planktonic vs wt biofilm	39.3009	-3.18225	0.473409	-6.72198	1.79266e-11	7.22625e-11		putative integrase
SMU_2083c	wt planktonic vs wt biofilm	13682.5	-3.16437	0.184613	-17.1405	7.39543e-66	4.28263e-64		hypothetical protein
SMU_210c	wt planktonic vs wt biofilm	68.732	-3.15476	0.420081	-7.50989	5.91781e-14	2.87029e-13		hypothetical protein
SMU_1650	wt planktonic vs wt biofilm	1019.25	-3.15169	0.188657	-16.706	1.18548e-62	6.12285e-61	end3	putative endonuclease III (DNA repair)
SMU_208c	wt planktonic vs wt biofilm	164.53	-3.14458	0.361941	-8.68808	3.68603e-18	2.32475e-17		putative transposon protein; possible DNAsegregation ATPase
SMU_1900	wt planktonic vs wt biofilm	100.082	-3.14022	0.311997	-10.0649	7.89685e-24	7.18613e-23		conserved hypothetical protein
SMU_1657c	wt planktonic vs wt biofilm	387.295	-3.12403	0.355028	-8.79939	1.37556e-18	9.09584e-18		putative nitrogen regulatory protein PII
SMU_1658	wt planktonic vs wt biofilm	1028.49	-3.11911	0.379916	-8.20998	2.21219e-16	1.24338e-15	nrgA	putative ammonium transporter, NrgA protein
SMU_614	wt planktonic vs wt biofilm	706.553	-3.11482	0.314498	-9.90408	3.99642e-23	3.51943e-22		hypothetical protein
SMU_199c	wt planktonic vs wt biofilm	35.8093	-3.11118	0.474852	-6.55189	5.68146e-11	2.12471e-10		hypothetical protein
SMU_51	wt planktonic vs wt biofilm	1380.36	-3.07066	0.20632	-14.8829	4.25337e-50	1.56312e-48	purK	putative phosphoribosylaminoimidazolecarboxylase, ATPase subunit
SMU_1766c	wt planktonic vs wt biofilm	2087.4	-3.06337	0.227606	-13.4591	2.72264e-41	6.52691e-40		hypothetical protein
SMU_173	wt planktonic vs wt biofilm	8403.6	-3.03696	0.275469	-11.0247	2.9051e-28	3.40592e-27		putative ppGpp-regulated growth inhibitor
SMU_50	wt planktonic vs wt biofilm	883.98	-3.01575	0.225326	-13.3839	7.50572e-41	1.72812e-39	purE	putative phosphoribosylaminoimidazolecarboxylase, catalytic subunit
SMU_198c	wt planktonic vs wt biofilm	195.189	-2.9693	0.273188	-10.8691	1.6184e-27	1.77744e-26		putative conjugative transposon protein
SMU_1498	wt planktonic vs wt biofilm	782.216	-2.96117	0.27471	-10.7792	4.31423e-27	4.60586e-26	lacR	lactose repressor
SMU_1421	wt planktonic vs wt biofilm	636.034	-2.9389	0.815057	-3.60576	0.000311242	0.000595378	pdhC	putative dihydrolipoamide acetyltransferase, E2component
SMU_562	wt planktonic vs wt biofilm	77665.7	-2.93244	0.168319	-17.4219	5.62447e-68	3.70633e-66	clpE	ATP-dependent protease ClpE
SMU_2133c	wt planktonic vs wt biofilm	546.57	-2.91566	0.302589	-9.63571	5.6499e-22	4.71483e-21		putative membrane protein
SMU_1252	wt planktonic vs wt biofilm	1069.89	-2.91527	0.243369	-11.9788	4.58957e-33	6.79896e-32	grk	putative glycerate kinase
SMU_442	wt planktonic vs wt biofilm	4199.98	-2.91158	0.219193	-13.2832	2.89717e-40	6.29146e-39		conserved hypothetical protein
SMU_1955	wt planktonic vs wt biofilm	19582.8	-2.9036	0.288369	-10.0691	7.56941e-24	6.92112e-23	groES	putative co-chaperonin GroES
SMU_209c	wt planktonic vs wt biofilm	59.4269	-2.86767	0.445665	-6.43459	1.23805e-10	4.51511e-10		hypothetical protein
SMU_28	wt planktonic vs wt biofilm	168.429	-2.84807	0.29727	-9.58075	9.6343e-22	7.86802e-21		putative ATP-binding protein
SMU_594	wt planktonic vs wt biofilm	2341.46	-2.84778	0.224928	-12.6608	9.74514e-37	1.77362e-35		hypothetical protein
SMU_1480	wt planktonic vs wt biofilm	1432.61	-2.82004	0.233087	-12.0987	1.07297e-33	1.64035e-32		hypothetical protein
SMU_49	wt planktonic vs wt biofilm	1368.22	-2.8142	0.252188	-11.1591	6.46267e-29	7.96785e-28		hypothetical protein
SMU_540	wt planktonic vs wt biofilm	90870.9	-2.81074	0.296901	-9.46691	2.88232e-21	2.24821e-20	dpr	peroxide resistance protein Dpr
SMU_1422	wt planktonic vs wt biofilm	627.705	-2.80953	0.793094	-3.54249	0.000396373	0.000744075	pdhB	putative pyruvate dehydrogenase E1 componentbeta subunit)
SMU_748	wt planktonic vs wt biofilm	9.42475	-2.80906	0.825855	-3.40139	0.000670431	0.0012064		hypothetical protein
SMU_196c	wt planktonic vs wt biofilm	56.8974	-2.80456	0.349931	-8.01459	1.10509e-15	5.99951e-15		putative transfer protein
SMU_1423	wt planktonic vs wt biofilm	866.076	-2.80195	0.908709	-3.08345	0.00204619	0.00346655	pdhA	putative pyruvate dehydrogenase, TPP-dependentE1 component alpha-subunit
SMU_725c	wt planktonic vs wt biofilm	1430.82	-2.79146	0.183618	-15.2026	3.40093e-52	1.32636e-50		conserved hypothetical protein
SMU_42	wt planktonic vs wt biofilm	2657	-2.78908	0.296665	-9.40144	5.38216e-21	4.13064e-20		conserved hypothetical protein
SMU_48	wt planktonic vs wt biofilm	1816.02	-2.75757	0.27297	-10.1021	5.40663e-24	4.99134e-23	purD	putative phosphoribosylamine-glycine ligase;phosphoribosyl glycinamide synthetase (GARS)
SMU_213c	wt planktonic vs wt biofilm	17.4695	-2.75201	0.486763	-5.65369	1.57041e-08	4.72606e-08		hypothetical protein
SMU_925	wt planktonic vs wt biofilm	6619.77	-2.7506	0.226811	-12.1273	7.57199e-34	1.16982e-32		hypothetical protein
SMU_1032	wt planktonic vs wt biofilm	76.1987	-2.74198	0.362469	-7.56472	3.88699e-14	1.90952e-13	tnr5	putative transposon integrase; Tn916 ORF3-like
SMU_1452	wt planktonic vs wt biofilm	8508.29	-2.73973	0.184462	-14.8525	6.70399e-50	2.37247e-48	alsS	alpha-acetolactate synthase
SMU_435	wt planktonic vs wt biofilm	2067.44	-2.73803	0.151083	-18.1227	2.10871e-73	1.75207e-71		putative N-acetylglucosamine-6-phosphatedeacetylase
SMU_1562	wt planktonic vs wt biofilm	4430.99	-2.72417	0.251931	-10.8131	2.98268e-27	3.22028e-26	trk	putative potassium uptake protein TrkA
SMU_924	wt planktonic vs wt biofilm	16311.6	-2.71622	0.252684	-10.7495	5.95962e-27	6.32713e-26	tpx	thiol peroxidase
SMU_591c	wt planktonic vs wt biofilm	495.785	-2.70655	0.292775	-9.24447	2.36405e-20	1.73092e-19		hypothetical protein
SMU_172	wt planktonic vs wt biofilm	5275.28	-2.6769	0.305361	-8.76634	1.84567e-18	1.20378e-17		conserved hypothetical protein; putative cellgrowth regulatory protein
SMU_574c	wt planktonic vs wt biofilm	381.471	-2.67689	0.428268	-6.25049	4.09171e-10	1.42427e-09		putative membrane protein
SMU_1867c	wt planktonic vs wt biofilm	7289.61	-2.67619	0.154714	-17.2976	4.90326e-67	3.02263e-65		putative alcohol dehydrogenase
SMU_613	wt planktonic vs wt biofilm	983.793	-2.67591	0.345039	-7.75538	8.80815e-15	4.52483e-14		hypothetical protein
SMU_1747c	wt planktonic vs wt biofilm	1103.64	-2.67556	0.13077	-20.4601	4.8847e-93	7.77889e-91		putative phosphatase
SMU_1561	wt planktonic vs wt biofilm	3812.48	-2.66085	0.235157	-11.3152	1.10331e-29	1.42461e-28	trkB	putative potassium uptake system protein TrkB
SMU_441	wt planktonic vs wt biofilm	3482.46	-2.659	0.207939	-12.7874	1.92886e-37	3.68606e-36		putative transcriptional regulator
SMU_1767c	wt planktonic vs wt biofilm	2912.44	-2.65681	0.187729	-14.1524	1.80546e-45	5.47656e-44		hypothetical protein
SMU_2165	wt planktonic vs wt biofilm	666.698	-2.65268	0.338416	-7.83852	4.55898e-15	2.40006e-14		putative SpoJ
SMU_1563	wt planktonic vs wt biofilm	14874.6	-2.64409	0.267256	-9.89346	4.44386e-23	3.89551e-22	pacL	putative cation-transporting P-type ATPase PacL
SMU_346	wt planktonic vs wt biofilm	481.655	-2.63962	0.247321	-10.6728	1.36387e-26	1.40884e-25		putative NADH dehydrogenase; NAD(P)Hnitroreductase
SMU_1765c	wt planktonic vs wt biofilm	1292.72	-2.63343	0.272844	-9.65178	4.83086e-22	4.06686e-21		hypothetical protein
SMU_1400c	wt planktonic vs wt biofilm	2662.09	-2.62901	0.234316	-11.2199	3.25492e-29	4.11931e-28		conserved hypothetical protein
SMU_1649	wt planktonic vs wt biofilm	7658.04	-2.62593	0.153567	-17.0996	1.4945e-65	8.39999e-64	exoA	putative exodeoxyribonuclease III
SMU_125	wt planktonic vs wt biofilm	7327.69	-2.62591	0.247373	-10.6152	2.53237e-26	2.57413e-25		conserved hypothetical protein
SMU_109	wt planktonic vs wt biofilm	500.775	-2.61048	0.234131	-11.1497	7.1883e-29	8.80566e-28		conserved hypothetical protein; possiblepermease (efflux protein)
SMU_52	wt planktonic vs wt biofilm	463.767	-2.58418	0.3537	-7.30613	2.74943e-13	1.27219e-12		conserved hypothetical protein
SMU_419	wt planktonic vs wt biofilm	2839.89	-2.56666	0.36122	-7.10554	1.19851e-12	5.31403e-12		conserved hypothetical protein
SMU_195c	wt planktonic vs wt biofilm	21.0354	-2.55857	0.582295	-4.39394	1.11314e-05	2.51741e-05		hypothetical protein
SMU_590c	wt planktonic vs wt biofilm	107.974	-2.54572	0.343479	-7.41157	1.24812e-13	5.88929e-13		putative transposase, fragment
SMU_602	wt planktonic vs wt biofilm	1708.23	-2.52658	0.577835	-4.37249	1.22837e-05	2.75843e-05		putative sodium-dependent transporter
SMU_875c	wt planktonic vs wt biofilm	70.0043	-2.52308	0.329597	-7.65504	1.93246e-14	9.76966e-14		putative transposase, IS150-like
SMU_1382	wt planktonic vs wt biofilm	4052.71	-2.52203	0.226722	-11.1239	9.59681e-29	1.16073e-27	leuC	putative 3-isopropylmalate dehydratase, largesubunit
SMU_561c	wt planktonic vs wt biofilm	2237.87	-2.51836	0.334126	-7.53716	4.80327e-14	2.33564e-13		putative hydrolase (MutT family)
SMU_83	wt planktonic vs wt biofilm	19057.1	-2.51189	0.456012	-5.50838	3.62152e-08	1.03915e-07	dnaJ	heat shock protein DnaJ (HSP-40)
SMU_593	wt planktonic vs wt biofilm	5820.97	-2.50654	0.225166	-11.1319	8.76982e-29	1.06746e-27	furR	putative ferric uptake regulator protein FurR
SMU_2111c	wt planktonic vs wt biofilm	174.16	-2.4958	0.33335	-7.48704	7.04434e-14	3.39087e-13		hypothetical protein
SMU_1776c	wt planktonic vs wt biofilm	1658.68	-2.49387	0.273332	-9.12394	7.24446e-20	5.18508e-19		conserved hypothetical protein
SMU_1383	wt planktonic vs wt biofilm	4193.78	-2.49052	0.232443	-10.7145	8.69975e-27	9.13473e-26	leuB	putative 3-isopropylmalate dehydrogenase
SMU_654	wt planktonic vs wt biofilm	13.7761	-2.47967	0.614001	-4.03854	5.37857e-05	0.000112088	mutF	putative ABC transporter, ATP-binding proteinMutF
SMU_524	wt planktonic vs wt biofilm	2780.15	-2.46484	0.283045	-8.7083	3.08466e-18	1.9715e-17		putative ABC transporter, ATP-binding protein
SMU_197c	wt planktonic vs wt biofilm	149.863	-2.46214	0.226264	-10.8817	1.40913e-27	1.56561e-26		hypothetical protein
SMU_1672	wt planktonic vs wt biofilm	16204.2	-2.45329	0.239273	-10.2531	1.14573e-24	1.07328e-23	clpP	putative ATP-dependent Clp protease, proteolyticsubunit
SMU_1451	wt planktonic vs wt biofilm	3522.58	-2.452	0.186486	-13.1485	1.73672e-39	3.56868e-38	aldB	putative alpha-acetolactate decarboxylase
SMU_1384	wt planktonic vs wt biofilm	5889.36	-2.43097	0.169217	-14.366	8.46281e-47	2.6954e-45	leuA	putative 2-isopropylmalate synthase
SMU_1370c	wt planktonic vs wt biofilm	64.6829	-2.42826	0.351785	-6.90268	5.10295e-12	2.15746e-11		putative transposase, IS150-like
SMU_2071	wt planktonic vs wt biofilm	441.605	-2.42747	0.209444	-11.5901	4.62848e-31	6.36333e-30		putative anaerobic ribonucleotide reductaseactivating protein
SMU_1917	wt planktonic vs wt biofilm	3049.09	-2.42276	0.275741	-8.78637	1.54477e-18	1.01795e-17	comE	putative response regulator of the competenceregulon, ComE; response regulator of sakacin A production
SMU_1424	wt planktonic vs wt biofilm	1478.35	-2.41791	0.950057	-2.54501	0.0109274	0.0165864	pdhD	putative dihydrolipoamide dehydrogenase
SMU_895	wt planktonic vs wt biofilm	972.829	-2.41283	0.273324	-8.82773	1.06819e-18	7.11255e-18		possible DNA-damage-inducible protein
SMU_1036	wt planktonic vs wt biofilm	70.7156	-2.4091	0.33701	-7.14846	8.77542e-13	3.92736e-12		hypothetical protein
SMU_214c	wt planktonic vs wt biofilm	23.4192	-2.40379	0.458081	-5.24754	1.54147e-07	4.13148e-07		hypothetical protein
SMU_1381	wt planktonic vs wt biofilm	1670.58	-2.40041	0.241491	-9.93999	2.78869e-23	2.49027e-22	leuD	putative 3-isopropylmalate dehydratase, smallsubunit
SMU_982	wt planktonic vs wt biofilm	90.0474	-2.39628	0.306528	-7.8175	5.38817e-15	2.79046e-14	bglB2	putative BglB fragment
SMU_1253c	wt planktonic vs wt biofilm	493.185	-2.3757	0.214675	-11.0665	1.8244e-28	2.16549e-27		hypothetical protein
SMU_2061	wt planktonic vs wt biofilm	1241.29	-2.35502	0.145066	-16.2342	2.89095e-59	1.34746e-57		hypothetical protein
SMU_1643c	wt planktonic vs wt biofilm	180.938	-2.34501	0.38267	-6.12801	8.89872e-10	2.98866e-09		conserved hypothetical protein
SMU_59	wt planktonic vs wt biofilm	3279.46	-2.3377	0.175342	-13.3323	1.50281e-40	3.33939e-39	purB	adenylosuccinate lyase
SMU_421	wt planktonic vs wt biofilm	16669.8	-2.33067	0.224217	-10.3947	2.621e-25	2.58182e-24		translation initiation factor 2
SMU_1566	wt planktonic vs wt biofilm	6465.32	-2.32802	0.181169	-12.85	8.60482e-38	1.69524e-36	malR	putative maltose operon transcriptionalrepressor
SMU_263	wt planktonic vs wt biofilm	27.7216	-2.28362	0.540885	-4.222	2.42148e-05	5.25249e-05		putative amino acid antiporter
SMU_631	wt planktonic vs wt biofilm	1092.95	-2.25575	0.164828	-13.6854	1.2404e-42	3.24712e-41		conserved hypothetical protein
SMU_53	wt planktonic vs wt biofilm	280.215	-2.22472	0.322553	-6.89721	5.30325e-12	2.23227e-11		conserved hypothetical protein
SMU_349	wt planktonic vs wt biofilm	4282	-2.20768	0.173519	-12.723	4.40803e-37	8.17838e-36		dimethyladenosine transferase
SMU_2072c	wt planktonic vs wt biofilm	337.674	-2.19964	0.200163	-10.9893	4.30438e-28	4.98525e-27		conserved hypothetical protein; possibleacetyltransferase
SMU_1768c	wt planktonic vs wt biofilm	2118.78	-2.17203	0.156397	-13.888	7.4908e-44	1.98818e-42		hypothetical protein
SMU_1834	wt planktonic vs wt biofilm	9000.81	-2.16731	0.187601	-11.5528	7.14821e-31	9.61988e-30	alr	putative alanine racemase
SMU_54	wt planktonic vs wt biofilm	556.415	-2.16707	0.249597	-8.68228	3.87922e-18	2.42261e-17		putative amino acid recemase
SMU_1188	wt planktonic vs wt biofilm	9443.36	-2.16307	0.308683	-7.00739	2.42807e-12	1.05216e-11	lepB	putative signal peptidase
SMU_350	wt planktonic vs wt biofilm	2095.96	-2.16294	0.135569	-15.9546	2.64795e-57	1.15005e-55		hypothetical protein
SMU_418	wt planktonic vs wt biofilm	8218.23	-2.14796	0.321224	-6.68679	2.28116e-11	9.00682e-11	nusA	putative transcription factor NusA
SMU_1094	wt planktonic vs wt biofilm	178.987	-2.14319	0.479785	-4.46699	7.93291e-06	1.81554e-05		putative ABC transporter, ATP-binding protein
SMU_1056	wt planktonic vs wt biofilm	63.0473	-2.1406	0.386321	-5.54099	3.00772e-08	8.73519e-08		hypothetical protein
SMU_1150	wt planktonic vs wt biofilm	8.43892	-2.13931	0.733828	-2.91527	0.00355376	0.00584948		putative transporter, trans-membrane domainbacteriocin immunity protein
SMU_140	wt planktonic vs wt biofilm	1893.32	-2.12718	0.220681	-9.63917	5.46255e-22	4.57848e-21		putative glutathione reductase
SMU_141	wt planktonic vs wt biofilm	1056.99	-2.12367	0.195171	-10.8811	1.41866e-27	1.56709e-26		conserved hypothetical protein
SMU_440	wt planktonic vs wt biofilm	1525.12	-2.09827	0.229679	-9.13566	6.50111e-20	4.68816e-19		hypothetical protein
SMU_991	wt planktonic vs wt biofilm	23612.9	-2.09148	0.30578	-6.83982	7.92921e-12	3.28693e-11		putative ribonucleotide reductase
SMU_656	wt planktonic vs wt biofilm	11.8785	-2.0782	0.742035	-2.80068	0.00509955	0.0081346	mutE2	putative MutE
SMU_1642c	wt planktonic vs wt biofilm	267.034	-2.06062	0.303886	-6.78089	1.19442e-11	4.88764e-11		conserved hypothetical protein
SMU_2156	wt planktonic vs wt biofilm	1765.34	-2.03225	0.219874	-9.24281	2.401e-20	1.75126e-19	recF	putative RecF protein, ATPase involved in DNArepair
SMU_2030	wt planktonic vs wt biofilm	2504.57	-2.03097	0.138926	-14.6191	2.12183e-48	7.24073e-47	ctsR	putative transcriptional regulator CtsR
SMU_896	wt planktonic vs wt biofilm	1185.06	-2.02861	0.252766	-8.02563	1.01009e-15	5.49939e-15		conserved hypothetical protein
SMU_61	wt planktonic vs wt biofilm	5274.63	-2.02814	0.327956	-6.18419	6.24227e-10	2.13781e-09		putative transcriptional regulator
SMU_1095	wt planktonic vs wt biofilm	2347.1	-2.01985	0.180822	-11.1703	5.69633e-29	7.06863e-28	opuBc	putative choline ABC transporter, osmoprotectantbinding protein
SMU_55	wt planktonic vs wt biofilm	300.659	-2.01738	0.254775	-7.91828	2.40816e-15	1.28547e-14		hypothetical protein
SMU_1987	wt planktonic vs wt biofilm	296.218	-2.01703	0.242832	-8.30628	9.87509e-17	5.75345e-16	comYA	putative ABC transporter, ATP-binding proteinComYA; late competence gene
SMU_838	wt planktonic vs wt biofilm	11703.9	-2.01644	0.178277	-11.3107	1.16155e-29	1.48974e-28	gshR	glutathione reductase
SMU_1899	wt planktonic vs wt biofilm	24.4189	-2.00737	0.476902	-4.20918	2.56298e-05	5.54684e-05		putative ABC transporter, ATP-binding andpermease protein (fragment)
SMU_1770	wt planktonic vs wt biofilm	7955.16	-2.00609	0.201321	-9.96463	2.17691e-23	1.9623e-22	syv	putative valyl-tRNA synthetase
SMU_1707c	wt planktonic vs wt biofilm	1661.11	-2.0058	0.276471	-7.25499	4.0168e-13	1.84079e-12		putative rRNA methylase
SMU_765	wt planktonic vs wt biofilm	40644.3	-2.00086	0.229019	-8.73663	2.40163e-18	1.54529e-17		NADH oxidase/alkyl hydroperoxidase reductaseperoxide-forming
SMU_905	wt planktonic vs wt biofilm	1986.51	-1.99793	0.232709	-8.5855	9.04395e-18	5.55723e-17		putative ABC transporter, ATP-binding protein
SMU_431	wt planktonic vs wt biofilm	1265.76	-1.99689	0.262708	-7.60116	2.93477e-14	1.46051e-13		putative ABC transporter, ATP-binding protein
SMU_2073c	wt planktonic vs wt biofilm	185.547	-1.98799	0.295852	-6.71955	1.82287e-11	7.30296e-11		conserved hypothetical protein
SMU_747c	wt planktonic vs wt biofilm	4898.45	-1.98658	0.215774	-9.20675	3.36142e-20	2.44246e-19		conserved hypothetical protein; putativepermease
SMU_885	wt planktonic vs wt biofilm	851.83	-1.96907	0.155653	-12.6504	1.11298e-36	2.00651e-35	galR	galactose operon repressor GalR
SMU_980	wt planktonic vs wt biofilm	3424.02	-1.96178	0.373195	-5.25672	1.46648e-07	3.95825e-07	bglP	putative PTS system, beta-glucoside-specific EIIcomponent
SMU_1593c	wt planktonic vs wt biofilm	8715.09	-1.9574	0.304127	-6.43614	1.22553e-10	4.47799e-10		putative CDP-diglyceride synthetase
SMU_677	wt planktonic vs wt biofilm	252.057	-1.94726	0.323725	-6.01518	1.79685e-09	5.83976e-09		putative transcriptional regulator (MerRfamily)
SMU_127	wt planktonic vs wt biofilm	7957.62	-1.9262	0.177379	-10.8592	1.80315e-27	1.96904e-26	adhA	putative acetoin dehydrogenase (TPP-dependent),E1 component alpha subunit
SMU_139	wt planktonic vs wt biofilm	1322.41	-1.91851	0.215283	-8.91159	5.03049e-19	3.48306e-18		conserved hypothetical protein
SMU_205c	wt planktonic vs wt biofilm	42.4175	-1.91611	0.443011	-4.32519	1.52402e-05	3.40235e-05		hypothetical protein
SMU_1788c	wt planktonic vs wt biofilm	8526.87	-1.90822	0.183712	-10.387	2.84058e-25	2.78376e-24		putative bacterocin transport accessory protein,Bta
SMU_746c	wt planktonic vs wt biofilm	3439.61	-1.90446	0.230802	-8.25151	1.56405e-16	8.94878e-16		conserved hypothetical protein
SMU_1349	wt planktonic vs wt biofilm	4980.87	-1.89711	0.324142	-5.85271	4.83623e-09	1.52761e-08		hypothetical protein
SMU_362	wt planktonic vs wt biofilm	690.629	-1.89694	0.177031	-10.7153	8.62424e-27	9.10548e-26		conserved hypothetical protein
SMU_772	wt planktonic vs wt biofilm	1575.32	-1.88435	0.196827	-9.57364	1.03209e-21	8.3573e-21	gbpD	glucan-binding protein D with lipase activity;BglB-like protein
SMU_407	wt planktonic vs wt biofilm	962.143	-1.87471	0.181151	-10.3488	4.23585e-25	4.12996e-24		conserved hypothetical protein
SMU_2096c	wt planktonic vs wt biofilm	271.647	-1.87343	0.303355	-6.17571	6.58662e-10	2.24368e-09		hypothetical protein
SMU_662	wt planktonic vs wt biofilm	1023.56	-1.8683	0.284901	-6.5577	5.46438e-11	2.04754e-10		conserved hypothetical protein; possiblemembrane protein
SMU_1645	wt planktonic vs wt biofilm	7672.4	-1.84505	0.172656	-10.6863	1.1802e-26	1.22574e-25		putative tellurite resistance protein
SMU_638	wt planktonic vs wt biofilm	871.212	-1.83952	0.176938	-10.3964	2.57482e-25	2.54947e-24		putative 16S pseudouridylate synthase
SMU_1812	wt planktonic vs wt biofilm	63.6912	-1.8363	0.5361	-3.4253	0.00061413	0.00111242		putative transposase, ISSmu2
SMU_661	wt planktonic vs wt biofilm	731.227	-1.83224	0.246724	-7.42627	1.11699e-13	5.29668e-13		putative transcriptional regulator
SMU_706c	wt planktonic vs wt biofilm	909.162	-1.8301	0.189032	-9.68143	3.61626e-22	3.07141e-21		conserved hypothetical protein
SMU_620	wt planktonic vs wt biofilm	258.159	-1.8221	0.226801	-8.03393	9.44027e-16	5.16916e-15		hypothetical protein
SMU_348	wt planktonic vs wt biofilm	1657.8	-1.82052	0.217649	-8.36448	6.03802e-17	3.56131e-16		putative histidine triad (HIT) hydrolase
SMU_609	wt planktonic vs wt biofilm	2929.08	-1.81557	0.32548	-5.57814	2.43106e-08	7.15322e-08		putative 40K cell wall protein precursor
SMU_132	wt planktonic vs wt biofilm	2876.37	-1.80281	0.218523	-8.24998	1.58419e-16	9.03698e-16		putative hippurate amidohydrolase
SMU_819	wt planktonic vs wt biofilm	16278.8	-1.80169	0.340077	-5.29789	1.1715e-07	3.18509e-07	mscL	putative large conductance mechanosensitivechannel
SMU_981	wt planktonic vs wt biofilm	139.217	-1.80095	0.344097	-5.23385	1.66015e-07	4.43093e-07	bglB1	putative BglB fragment
SMU_526c	wt planktonic vs wt biofilm	1174.68	-1.79919	0.202663	-8.87773	6.82409e-19	4.70788e-18		putative transcriptional regulator
SMU_723	wt planktonic vs wt biofilm	20199.3	-1.79784	0.191304	-9.39782	5.57027e-21	4.25792e-20		putative calcium-transporting ATPase; P-typeATPase
SMU_842	wt planktonic vs wt biofilm	4387.75	-1.7949	0.189775	-9.45808	3.13649e-21	2.43652e-20	thiI	putative thiamine biosynthesis protein
SMU_841	wt planktonic vs wt biofilm	4648.33	-1.78997	0.174404	-10.2633	1.03094e-24	9.70506e-24		putative aminotransferase
SMU_1915	wt planktonic vs wt biofilm	140.93	-1.78016	0.404911	-4.39643	1.10048e-05	2.49172e-05	comC	competence stimulating peptide, precursor
SMU_463	wt planktonic vs wt biofilm	12318.2	-1.77194	0.228986	-7.73819	1.0084e-14	5.16637e-14	trxB	putative thioredoxin reductase (NADPH)
SMU_575c	wt planktonic vs wt biofilm	265.889	-1.76747	0.469043	-3.76826	0.00016439	0.000324534		putative membrane protein
SMU_1522	wt planktonic vs wt biofilm	7799.61	-1.76497	0.188922	-9.34229	9.4272e-21	7.06486e-20	glnP	putative amino acid ABC transporter, integralmembrane protein
SMU_187c	wt planktonic vs wt biofilm	4594.56	-1.75675	0.124859	-14.0699	5.81192e-45	1.63332e-43		conserved hypothetical protein
SMU_906	wt planktonic vs wt biofilm	2060.95	-1.74912	0.22365	-7.8208	5.24891e-15	2.72573e-14		putative ABC transporter, ATP-binding protein
SMU_417	wt planktonic vs wt biofilm	3038.74	-1.74516	0.298779	-5.84097	5.18992e-09	1.63124e-08		conserved hypothetical protein
SMU_1409c	wt planktonic vs wt biofilm	839.858	-1.74511	0.318397	-5.48093	4.23087e-08	1.19958e-07		putative transcriptional regulator
SMU_1976c	wt planktonic vs wt biofilm	8589.03	-1.7451	0.327541	-5.32788	9.93662e-08	2.73221e-07		hypothetical protein
SMU_840c	wt planktonic vs wt biofilm	925.722	-1.74012	0.320419	-5.43076	5.61145e-08	1.57467e-07		hypothetical protein
SMU_56	wt planktonic vs wt biofilm	237.991	-1.73593	0.249257	-6.96443	3.29726e-12	1.41597e-11		conserved hypothetical protein
SMU_215c	wt planktonic vs wt biofilm	18.4123	-1.73509	0.519912	-3.33728	0.000846015	0.00150394		hypothetical protein
SMU_983	wt planktonic vs wt biofilm	976.316	-1.73052	0.203079	-8.5214	1.57639e-17	9.56345e-17	bglC	putative transcriptional regulator
SMU_1700c	wt planktonic vs wt biofilm	650.093	-1.7253	0.329714	-5.23271	1.67039e-07	4.44585e-07		conserved hypothetical protein; possible LrgBfamily protein
SMU_87	wt planktonic vs wt biofilm	948.907	-1.7211	0.303452	-5.67173	1.41363e-08	4.26768e-08		conserved hypothetical protein
SMU_963c	wt planktonic vs wt biofilm	1826.08	-1.71509	0.136074	-12.6041	2.00399e-36	3.5791e-35		conserved hypothetical protein; putativedeacetylase
SMU_499	wt planktonic vs wt biofilm	244.39	-1.71325	0.344936	-4.96688	6.80398e-07	1.71536e-06		putative late competence protein
SMU_1297	wt planktonic vs wt biofilm	3138.32	-1.70699	0.165031	-10.3434	4.4812e-25	4.34699e-24		conserved hypothetical protein
SMU_1035	wt planktonic vs wt biofilm	77.7029	-1.69843	0.380439	-4.46439	8.02975e-06	1.83551e-05	glrA	putative ABC transporter, ATP-binding protein
SMU_525	wt planktonic vs wt biofilm	1672.4	-1.69748	0.279528	-6.07265	1.25815e-09	4.1454e-09		putative ABC transporter, ATP-binding protein
SMU_992	wt planktonic vs wt biofilm	2216.87	-1.69739	0.204799	-8.28809	1.15086e-16	6.64437e-16		hypothetical protein
SMU_1372c	wt planktonic vs wt biofilm	42.4649	-1.69662	0.315423	-5.37887	7.49557e-08	2.08732e-07		hypothetical protein
SMU_515	wt planktonic vs wt biofilm	196.258	-1.69653	0.192311	-8.82184	1.12598e-18	7.47132e-18		putative 67 kDa myosin-crossreactivestreptococcal antigen
SMU_669c	wt planktonic vs wt biofilm	3184.17	-1.69294	0.281121	-6.02211	1.72158e-09	5.61424e-09		putative glutaredoxin
SMU_639	wt planktonic vs wt biofilm	751.502	-1.68037	0.202702	-8.28985	1.13387e-16	6.56613e-16		putative acetyltransferase
SMU_1692	wt planktonic vs wt biofilm	13340.8	-1.65818	0.276904	-5.98828	2.12074e-09	6.82279e-09	pflA	pyruvate-formate lyase activating enzyme
SMU_739c	wt planktonic vs wt biofilm	160.534	-1.6556	0.350062	-4.72944	2.25144e-06	5.40515e-06		hypothetical protein
SMU_766	wt planktonic vs wt biofilm	27.8335	-1.65474	0.568707	-2.90965	0.00361831	0.00594036		conserved hypothetical protein
SMU_1584c	wt planktonic vs wt biofilm	103.225	-1.64666	0.245198	-6.71562	1.8727e-11	7.47125e-11		putative 67 kDa myosin-crossreactivestreptococcal antigen-like protein
SMU_1572	wt planktonic vs wt biofilm	6723.29	-1.64605	0.205904	-7.99427	1.30341e-15	7.05614e-15	murZ	putative UDP-N-acetylglucosamine-1-carboxyvinyltransferase
SMU_1782	wt planktonic vs wt biofilm	2231.21	-1.64461	0.277901	-5.91795	3.25971e-09	1.03477e-08		conserved hypothetical protein
SMU_1898	wt planktonic vs wt biofilm	142.779	-1.64156	0.237913	-6.89983	5.20632e-12	2.19631e-11		putative ABC transporter, ATP-binding andpermease protein
SMU_767	wt planktonic vs wt biofilm	41.1532	-1.64002	0.364389	-4.50073	6.77216e-06	1.55923e-05		putative transposase, ISSmu1
SMU_629	wt planktonic vs wt biofilm	50663.2	-1.6397	0.207168	-7.91485	2.4755e-15	1.31408e-14	sod	putative manganese-type superoxide dismutase,Fe/Mn-SOD
SMU_1835	wt planktonic vs wt biofilm	3692.45	-1.63678	0.214907	-7.61624	2.61178e-14	1.30657e-13	acpS	putative acyl carrier protein synthase; AcpS
SMU_1295	wt planktonic vs wt biofilm	1313.26	-1.63639	0.231356	-7.07305	1.51563e-12	6.67368e-12	add	putative adenosine deaminase
SMU_82	wt planktonic vs wt biofilm	35397.2	-1.62428	0.441863	-3.67598	0.000236935	0.000461081	dnaK	heat shock protein, DnaK (HSP-70)
SMU_85	wt planktonic vs wt biofilm	1415.06	-1.62402	0.234681	-6.92012	4.51266e-12	1.91213e-11	thiD	putative phosphomethylpyrimidine kinase
SMU_1809	wt planktonic vs wt biofilm	335.186	-1.62131	0.193923	-8.36059	6.24071e-17	3.66953e-16	scnG	putative bacteroiocin operon protein ScnG-likeprotein
SMU_344	wt planktonic vs wt biofilm	528.174	-1.61428	0.197167	-8.18737	2.66988e-16	1.49186e-15		hypothetical protein
SMU_1888	wt planktonic vs wt biofilm	71.2551	-1.60124	0.465584	-3.4392	0.000583445	0.00106187		hypothetical protein; possible transposasefragment
SMU_1791c	wt planktonic vs wt biofilm	545.765	-1.59818	0.26103	-6.12259	9.20659e-10	3.0856e-09		conserved hypothetical protein
SMU_1560	wt planktonic vs wt biofilm	232.432	-1.59793	0.329355	-4.85171	1.22404e-06	3.01047e-06		conserved hypothetical protein; possiblemembrane protein
SMU_750c	wt planktonic vs wt biofilm	7.97388	-1.59622	0.633618	-2.51921	0.0117619	0.0177403		hypothetical protein
SMU_1701c	wt planktonic vs wt biofilm	327.375	-1.5949	0.374725	-4.25618	2.07951e-05	4.56633e-05		conserved hypothetical protein
SMU_116	wt planktonic vs wt biofilm	46.4317	-1.59483	0.438524	-3.63681	0.000276035	0.000530687	lacD2	tagatose 1,6-aldolase
SMU_764	wt planktonic vs wt biofilm	15314.4	-1.59409	0.234447	-6.79934	1.05098e-11	4.3285e-11	ahpC	alkyl hydroperoxide reductase
SMU_1856c	wt planktonic vs wt biofilm	1096.82	-1.59388	0.371024	-4.29589	1.73996e-05	3.85291e-05		conserved hypothetical protein
SMU_2077c	wt planktonic vs wt biofilm	6083.17	-1.59234	0.190341	-8.36573	5.97456e-17	3.53479e-16		conserved hypothetical protein
SMU_1495	wt planktonic vs wt biofilm	153.947	-1.58538	0.342293	-4.63166	3.62748e-06	8.53708e-06	lacB	galactose-6-phosphate isomerase, subunit LacB
SMU_86	wt planktonic vs wt biofilm	950.059	-1.58438	0.267244	-5.92861	3.05509e-09	9.71428e-09		conserved hypothetical protein
SMU_1908c	wt planktonic vs wt biofilm	853.382	-1.58297	0.38256	-4.13782	3.50619e-05	7.49478e-05		hypothetical protein
SMU_422	wt planktonic vs wt biofilm	1871.03	-1.57789	0.240166	-6.56999	5.03187e-11	1.90414e-10		ribosome binding factor A
SMU_657	wt planktonic vs wt biofilm	14.0884	-1.57639	0.593203	-2.65742	0.00787413	0.0122536	mutG	putative MutG
SMU_768c	wt planktonic vs wt biofilm	2144.39	-1.57592	0.347446	-4.53574	5.74029e-06	1.32966e-05		conserved hypothetical protein
SMU_128	wt planktonic vs wt biofilm	9211.68	-1.57568	0.227626	-6.92221	4.44654e-12	1.8883e-11	adhB	putative acetoin dehydrogenase (TPP-dependent),E1 component beta subunit
SMU_58	wt planktonic vs wt biofilm	984.189	-1.57339	0.177393	-8.86952	7.34642e-19	5.01393e-18		hypothetical protein
SMU_2081	wt planktonic vs wt biofilm	59.0098	-1.57039	0.44736	-3.51035	0.000447514	0.000833528		hypothetical protein
SMU_856	wt planktonic vs wt biofilm	2043.03	-1.56825	0.226533	-6.92281	4.42762e-12	1.88445e-11	pyrR	putative pyrimidine operon regulatory protein
SMU_1761c	wt planktonic vs wt biofilm	502.228	-1.56005	0.366279	-4.25919	2.05172e-05	4.5119e-05		conserved hypothetical protein
SMU_1774c	wt planktonic vs wt biofilm	3550.77	-1.55464	0.298598	-5.20647	1.92469e-07	5.08724e-07		conserved hypothetical protein
SMU_641	wt planktonic vs wt biofilm	455.989	-1.55316	0.183573	-8.4607	2.65785e-17	1.59221e-16		putative oxidoreductase
SMU_124	wt planktonic vs wt biofilm	3686.56	-1.55267	0.23626	-6.57188	4.96843e-11	1.88386e-10		putative transcriptional regulator (MarRfamily)
SMU_84	wt planktonic vs wt biofilm	1312.18	-1.55064	0.243505	-6.36799	1.9152e-10	6.84103e-10	truA	putative tRNA pseudouridine synthase A
SMU_1723c	wt planktonic vs wt biofilm	6675.73	-1.54549	0.176636	-8.74959	2.14131e-18	1.38714e-17		conserved hypothetical protein
SMU_1975c	wt planktonic vs wt biofilm	11911.7	-1.53936	0.251433	-6.12236	9.21966e-10	3.0856e-09		conserved hypothetical protein; possiblemembrane protein
SMU_403	wt planktonic vs wt biofilm	1842.71	-1.52387	0.198862	-7.66295	1.81715e-14	9.21108e-14		putative DNA-damage-inducible protein P
SMU_929c	wt planktonic vs wt biofilm	20553.3	-1.51721	0.436571	-3.47529	0.000510303	0.000937682		conserved hypothetical protein
SMU_1815	wt planktonic vs wt biofilm	2635	-1.51426	0.189769	-7.97946	1.46977e-15	7.91192e-15	scnR	putative response regulator; ScnR-like protein
SMU_113	wt planktonic vs wt biofilm	38.0745	-1.51123	0.61449	-2.45933	0.0139199	0.0207495		putative fructose-1-phosphate kinase
SMU_1855	wt planktonic vs wt biofilm	2997.63	-1.51123	0.254442	-5.93939	2.86077e-09	9.12675e-09		hypothetical protein
SMU_1891c	wt planktonic vs wt biofilm	59.795	-1.50783	0.389518	-3.87101	0.000108387	0.000220115		hypothetical protein
SMU_755	wt planktonic vs wt biofilm	8901.37	-1.50476	0.125018	-12.0364	2.28743e-33	3.41507e-32		putative prolipoprotein diacylglyceroltransferase
SMU_1553c	wt planktonic vs wt biofilm	661.219	-1.49816	0.308634	-4.85417	1.20891e-06	2.97708e-06		hypothetical protein
SMU_1289c	wt planktonic vs wt biofilm	2084.59	-1.49738	0.213578	-7.0109	2.36796e-12	1.02845e-11		putative permease, chloride channel
SMU_2129c	wt planktonic vs wt biofilm	2004.85	-1.49536	0.322414	-4.63801	3.51782e-06	8.29944e-06		conserved hypothetical protein
SMU_1839	wt planktonic vs wt biofilm	5014.31	-1.49449	0.192636	-7.7581	8.62101e-15	4.44063e-14	manA	mannose-6-phosphate isomerase
SMU_897	wt planktonic vs wt biofilm	3089.62	-1.49281	0.224557	-6.64781	2.97481e-11	1.15311e-10		putative type I restriction-modification system,helicase subunits
SMU_1646c	wt planktonic vs wt biofilm	2416.75	-1.4881	0.22507	-6.6117	3.79935e-11	1.45794e-10		conserved hypothetical protein, possiblehemolysis inducing protein
SMU_1792c	wt planktonic vs wt biofilm	214.994	-1.48606	0.282434	-5.26161	1.42801e-07	3.85987e-07		hypothetical protein
SMU_1985	wt planktonic vs wt biofilm	302.034	-1.48471	0.20146	-7.36976	1.70935e-13	7.96723e-13	comYB	putative ABC transporter ComYB; probably part ofthe DNA transport machinery
SMU_644	wt planktonic vs wt biofilm	108.514	-1.47913	0.332612	-4.447	8.70769e-06	1.9881e-05		putative competence protein/transcriptionfactor
SMU_678	wt planktonic vs wt biofilm	466.44	-1.46622	0.294874	-4.97237	6.61403e-07	1.67188e-06		putative oxidoreductase, aldo/keto reductasefamily
SMU_901	wt planktonic vs wt biofilm	1464.2	-1.46376	0.149715	-9.777	1.4134e-22	1.22217e-21	papS	putative poly(A) polymerase
SMU_655	wt planktonic vs wt biofilm	9.12275	-1.46316	0.617018	-2.37134	0.0177235	0.0260336	mutE1	putative MutE
SMU_857	wt planktonic vs wt biofilm	4229.36	-1.46195	0.214927	-6.80207	1.03128e-11	4.25655e-11		putative uracil permease
SMU_437c	wt planktonic vs wt biofilm	10.1127	-1.46193	0.604251	-2.41941	0.0155457	0.0229669
SMU_2058	wt planktonic vs wt biofilm	493.188	-1.45398	0.216797	-6.70667	1.99119e-11	7.91093e-11		putative transcriptional regulator
SMU_2080	wt planktonic vs wt biofilm	61.9806	-1.44713	0.448988	-3.22309	0.00126814	0.00220511		conserved hypothetical protein
SMU_1851	wt planktonic vs wt biofilm	9060	-1.44706	0.151958	-9.52275	1.68649e-21	1.3373e-20	uvrA	putative excinuclease ABC (subunit A)
SMU_769	wt planktonic vs wt biofilm	2343.9	-1.44596	0.395084	-3.65989	0.000252324	0.000488543		conserved hypothetical protein
SMU_1554c	wt planktonic vs wt biofilm	431.98	-1.44349	0.303066	-4.76296	1.90773e-06	4.60311e-06		hypothetical protein
SMU_985	wt planktonic vs wt biofilm	2505.64	-1.43949	0.252826	-5.69359	1.24397e-08	3.77338e-08	bglA	putative beta-glucosidase
SMU_188c	wt planktonic vs wt biofilm	3753.27	-1.43901	0.166164	-8.66019	4.70994e-18	2.9223e-17		putative 33 kD chaperonin (heat shock protein33) (HSP-33)
SMU_1903c	wt planktonic vs wt biofilm	430.787	-1.43418	0.377635	-3.7978	0.000145986	0.000292125		hypothetical protein
SMU_926	wt planktonic vs wt biofilm	2190.61	-1.4305	0.211723	-6.75645	1.41413e-11	5.74978e-11		conserved hypothetical protein; possibleGTP-pyrophosphokinase
SMU_473	wt planktonic vs wt biofilm	4279	-1.4284	0.206036	-6.93276	4.12696e-12	1.76434e-11		conserved hypothetical protein
SMU_1192	wt planktonic vs wt biofilm	6099.79	-1.41616	0.101001	-14.0214	1.15387e-44	3.19573e-43	dnaE	DNA polymerase III, alpha chain
SMU_1763c	wt planktonic vs wt biofilm	469.321	-1.41539	0.319611	-4.42848	9.49003e-06	2.15898e-05		conserved hypothetical protein
SMU_1794c	wt planktonic vs wt biofilm	240.881	-1.41447	0.266359	-5.3104	1.09383e-07	3.00333e-07		hypothetical protein
SMU_1040c	wt planktonic vs wt biofilm	2583.63	-1.41433	0.14848	-9.52542	1.64369e-21	1.30879e-20		putative oxidoreductase, short-chaindehydrogenase/reductase
SMU_458	wt planktonic vs wt biofilm	3747.83	-1.41309	0.156503	-9.02918	1.72959e-19	1.21516e-18		putative ATP-dependent RNA helicase
SMU_1558c	wt planktonic vs wt biofilm	527.141	-1.39806	0.207013	-6.75347	1.44348e-11	5.85669e-11		putative acetyltransferase
SMU_343	wt planktonic vs wt biofilm	810.249	-1.39778	0.218206	-6.4058	1.49582e-10	5.43444e-10		hypothetical protein
SMU_2029	wt planktonic vs wt biofilm	13234.3	-1.39742	0.185143	-7.5478	4.42687e-14	2.16362e-13	clpC	class III stress response-related ATP-dependentClp protease, ATP-binding subunit
SMU_1521	wt planktonic vs wt biofilm	6331.24	-1.39659	0.204278	-6.83669	8.10417e-12	3.35218e-11		putative amino acid ABC transporter, permeaseprotein
SMU_1990	wt planktonic vs wt biofilm	33381.3	-1.3952	0.229347	-6.08336	1.17692e-09	3.89791e-09	rpoB	DNA-dependent RNA polymerase, beta subunit
SMU_1651	wt planktonic vs wt biofilm	1079.41	-1.39464	0.297037	-4.69515	2.66409e-06	6.34006e-06		putative arsenate reductase
SMU_400	wt planktonic vs wt biofilm	2371.49	-1.39124	0.238643	-5.82979	5.54957e-09	1.73856e-08		putative secreted esterase
SMU_1496	wt planktonic vs wt biofilm	97.0827	-1.39002	0.343208	-4.05009	5.11989e-05	0.000107047	lacA	galactose-6-phosphate isomerase, subunit LacA
SMU_1096	wt planktonic vs wt biofilm	1562.65	-1.38899	0.213619	-6.50219	7.91615e-11	2.91479e-10	opuBa	putative ABC transporter, ATP-binding protein,choline transporter
SMU_858	wt planktonic vs wt biofilm	2361.7	-1.38078	0.225197	-6.13145	8.70812e-10	2.93496e-09	pyrB	putative aspartate transcarbamoylase
SMU_1892c	wt planktonic vs wt biofilm	45.3236	-1.37864	0.36397	-3.78779	0.00015199	0.000303187		hypothetical protein
SMU_1762c	wt planktonic vs wt biofilm	242.201	-1.37811	0.387549	-3.55596	0.000376609	0.000709762		conserved hypothetical protein
SMU_163c	wt planktonic vs wt biofilm	124.566	-1.37382	0.385344	-3.56518	0.000363603	0.000687285		hypothetical protein
SMU_320	wt planktonic vs wt biofilm	1890.57	-1.37332	0.168085	-8.17044	3.07272e-16	1.70697e-15		putative 5-formyltetrahydrofolate cyclo-ligase
SMU_1115	wt planktonic vs wt biofilm	43634.5	-1.37297	0.243086	-5.64807	1.62256e-08	4.86769e-08	ldh	lactate dehydrogenase
SMU_321	wt planktonic vs wt biofilm	1991.4	-1.36883	0.16178	-8.46109	2.649e-17	1.5919e-16		conserved hypothetical protein; possiblemembrane protein
SMU_1996	wt planktonic vs wt biofilm	1539.41	-1.36442	0.248419	-5.49241	3.96485e-08	1.13087e-07	ipk	putative isopentenyl monophosphate kinase
SMU_365	wt planktonic vs wt biofilm	11146.4	-1.35479	0.23185	-5.84338	5.11511e-09	1.61037e-08	gltA	glutamate synthase (large subunit)
SMU_1840	wt planktonic vs wt biofilm	4120.48	-1.3531	0.172636	-7.83788	4.58219e-15	2.40565e-14	scrK	putative fructokinase
SMU_162c	wt planktonic vs wt biofilm	266.641	-1.3527	0.205549	-6.58094	4.67479e-11	1.77959e-10		hypothetical protein
SMU_219	wt planktonic vs wt biofilm	229.867	-1.35232	0.356736	-3.79082	0.000150154	0.00030015		hypothetical protein
SMU_652c	wt planktonic vs wt biofilm	73.3319	-1.35126	0.333163	-4.05585	4.99529e-05	0.000104556		putative ABC transporter, ATP-binding protein;possible nitrate transport system
SMU_754	wt planktonic vs wt biofilm	14057.7	-1.34307	0.134868	-9.95842	2.31715e-23	2.07891e-22		HPr(serine) kinase/phosphatase
SMU_428	wt planktonic vs wt biofilm	2049.74	-1.34212	0.132114	-10.1588	3.02737e-24	2.8084e-23		conserved hypothetical protein
SMU_114	wt planktonic vs wt biofilm	72.2366	-1.34166	0.501089	-2.67749	0.00741752	0.0115997		putative PTS system, fructose-specific IIBCcomponent
SMU_1004	wt planktonic vs wt biofilm	808.25	-1.34134	0.240791	-5.57058	2.53891e-08	7.44151e-08	gtfB	glucosyltransferase-I
SMU_1918	wt planktonic vs wt biofilm	3524.7	-1.34082	0.153186	-8.75285	2.0804e-18	1.35226e-17	dedA	putative membrane-associated protein DedA
SMU_1909c	wt planktonic vs wt biofilm	1828.18	-1.33746	0.365687	-3.65739	0.000254801	0.00049284		hypothetical protein
SMU_637c	wt planktonic vs wt biofilm	119.035	-1.33021	0.304184	-4.37304	1.22526e-05	2.75467e-05		hypothetical protein
SMU_1488c	wt planktonic vs wt biofilm	84.0142	-1.32892	0.271156	-4.90093	9.53826e-07	2.37339e-06		conserved hypothetical protein
SMU_653c	wt planktonic vs wt biofilm	98.4047	-1.32228	0.327731	-4.03465	5.46837e-05	0.000113835		putative ABC transporter, permease protein
SMU_2078c	wt planktonic vs wt biofilm	15506.5	-1.31973	0.201184	-6.55981	5.38751e-11	2.0227e-10		conserved hypothetical protein
SMU_328	wt planktonic vs wt biofilm	1793.35	-1.31663	0.197673	-6.66062	2.72683e-11	1.06347e-10		putative carbonic anhydrase
SMU_1647c	wt planktonic vs wt biofilm	1068.49	-1.31659	0.231929	-5.6767	1.37315e-08	4.15205e-08		putative transcriptional regulator
SMU_1323	wt planktonic vs wt biofilm	1931.57	-1.30906	0.254796	-5.13769	2.78137e-07	7.27112e-07		conserved hypothetical protein; possiblehydrolase
SMU_728	wt planktonic vs wt biofilm	645.879	-1.30898	0.147881	-8.85156	8.63056e-19	5.82791e-18		putative oxidoreductase
SMU_668c	wt planktonic vs wt biofilm	11659.8	-1.29957	0.203702	-6.37977	1.77354e-10	6.34688e-10		ribonucleotide reductase, large subunit
SMU_1781	wt planktonic vs wt biofilm	10891.1	-1.28483	0.296569	-4.3323	1.47558e-05	3.29805e-05		conserved hypothetical protein
SMU_181	wt planktonic vs wt biofilm	1706.5	-1.28464	0.170422	-7.53799	4.77272e-14	2.3267e-13		putative mevalonate kinase
SMU_1494	wt planktonic vs wt biofilm	244.378	-1.28323	0.269291	-4.76521	1.88659e-06	4.55787e-06	lacC	tagatose-6-phosphate kinase
SMU_1037c	wt planktonic vs wt biofilm	1740.5	-1.27529	0.171545	-7.43415	1.05243e-13	5.01547e-13		putative histidine kinase
SMU_1296	wt planktonic vs wt biofilm	1312.6	-1.27456	0.253245	-5.03292	4.83075e-07	1.23914e-06		putative glutathione S-transferase
SMU_138	wt planktonic vs wt biofilm	571.02	-1.2727	0.277537	-4.5857	4.52469e-06	1.05835e-05		putative malate permease
SMU_1833	wt planktonic vs wt biofilm	2006.26	-1.27152	0.189167	-6.7217	1.79616e-11	7.22625e-11	recG	putative ATP-dependent DNA helicase, RecG
SMU_2075c	wt planktonic vs wt biofilm	7333.86	-1.26978	0.20379	-6.23082	4.64004e-10	1.60636e-09		conserved hypothetical protein
SMU_1436c	wt planktonic vs wt biofilm	1579.01	-1.26867	0.221383	-5.73066	1.0004e-08	3.04906e-08		hypothetical protein
SMU_761	wt planktonic vs wt biofilm	5830.04	-1.26827	0.214342	-5.91703	3.27799e-09	1.03884e-08		putative protease
SMU_1693	wt planktonic vs wt biofilm	9551.96	-1.26449	0.198035	-6.38518	1.71197e-10	6.16115e-10	hlyX	putative hemolysin
SMU_274	wt planktonic vs wt biofilm	643.674	-1.26351	0.272455	-4.63749	3.52662e-06	8.30995e-06		putative hexulose-6-phosphate isomerase
SMU_1490	wt planktonic vs wt biofilm	586.82	-1.26302	0.197941	-6.38081	1.76157e-10	6.31586e-10	lacG	6-phospho-beta-galactosidase
SMU_364	wt planktonic vs wt biofilm	31913	-1.26256	0.218482	-5.77876	7.52522e-09	2.31573e-08	glnA	glutamine synthetase type 1; glutamate--ammonialigase
SMU_634	wt planktonic vs wt biofilm	2173.85	-1.26006	0.193668	-6.50629	7.7029e-11	2.84174e-10	queA	putative S-adenosylmethionine--tRNAribosyltransferase-isomerase
SMU_2074	wt planktonic vs wt biofilm	10579.8	-1.25939	0.145071	-8.68118	3.91695e-18	2.43821e-17	nrdD	putative anaerobic ribonucleoside-triphosphatereductase
SMU_1357	wt planktonic vs wt biofilm	29.8037	-1.25618	0.515399	-2.43729	0.014798	0.0219386		putative transposase fragment
SMU_1897	wt planktonic vs wt biofilm	313.254	-1.2528	0.316509	-3.95819	7.55189e-05	0.000155012		putative ABC transporter, ATP-binding protein
SMU_592c	wt planktonic vs wt biofilm	174.472	-1.24933	0.384875	-3.24608	0.00117008	0.00204576		putative transcriptional regulator
SMU_80	wt planktonic vs wt biofilm	17742.5	-1.24641	0.293871	-4.24135	2.22178e-05	4.84131e-05	hrcA	transcriptional regulator; repressor (HrcA) ofclass I heat shock genes
SMU_1354c	wt planktonic vs wt biofilm	116.482	-1.24444	0.259955	-4.78712	1.69191e-06	4.11877e-06		putative transposase fragment
SMU_1193	wt planktonic vs wt biofilm	247.538	-1.24009	0.248418	-4.99196	5.977e-07	1.51285e-06		putative transcriptional regulator
SMU_60	wt planktonic vs wt biofilm	385.872	-1.23712	0.23198	-5.33287	9.6673e-08	2.66199e-07		DNA alkylation repair enzyme
SMU_1757c	wt planktonic vs wt biofilm	494.282	-1.23694	0.223519	-5.53392	3.13152e-08	9.06717e-08		conserved hypothetical protein
SMU_367	wt planktonic vs wt biofilm	1095.91	-1.23608	0.349322	-3.53853	0.000402365	0.000754582		hypothetical protein
SMU_1226c	wt planktonic vs wt biofilm	2835.5	-1.23584	0.208337	-5.93195	2.9936e-09	9.53462e-09		conserved hypothetical protein
SMU_965	wt planktonic vs wt biofilm	5097.64	-1.2285	0.164403	-7.47249	7.86936e-14	3.76901e-13		homoserine dehydrogenase
SMU_630	wt planktonic vs wt biofilm	3205.72	-1.22147	0.182771	-6.68306	2.34001e-11	9.14468e-11		hypothetical protein
SMU_1755c	wt planktonic vs wt biofilm	532.476	-1.21128	0.220484	-5.49375	3.93489e-08	1.124e-07		conserved hypothetical protein
SMU_2079c	wt planktonic vs wt biofilm	10658.4	-1.20847	0.191393	-6.31409	2.71753e-10	9.63486e-10		conserved hypothetical protein
SMU_1709	wt planktonic vs wt biofilm	4423.88	-1.20802	0.183234	-6.59278	4.31661e-11	1.64652e-10	trkH	putative potassium uptake protein TrkH
SMU_1806	wt planktonic vs wt biofilm	375.679	-1.20514	0.184793	-6.52157	6.95737e-11	2.58166e-10		putative glycosyltransferase
SMU_1808c	wt planktonic vs wt biofilm	64.8779	-1.20474	0.312629	-3.85358	0.000116404	0.000234898		putative integrase fragment
SMU_1758c	wt planktonic vs wt biofilm	618.593	-1.19888	0.244517	-4.90303	9.43675e-07	2.35426e-06		conserved hypothetical protein
SMU_927	wt planktonic vs wt biofilm	2001.37	-1.19849	0.224074	-5.34866	8.86094e-08	2.447e-07		putative response regulator
SMU_1984	wt planktonic vs wt biofilm	177.962	-1.19237	0.227157	-5.2491	1.52845e-07	4.1081e-07	comYC	putative competence protein ComYC
SMU_1227	wt planktonic vs wt biofilm	2623.77	-1.19144	0.230223	-5.17515	2.27732e-07	5.97798e-07	deoD	putative purine nucleoside phosphorylase
SMU_859	wt planktonic vs wt biofilm	2657.55	-1.19104	0.248885	-4.78548	1.70575e-06	4.14719e-06	pyrA	putative carbamoyl phosphate synthetase, smallsubunit
SMU_1753c	wt planktonic vs wt biofilm	503.252	-1.18673	0.197845	-5.99826	1.99448e-09	6.42741e-09		conserved hypothetical protein
SMU_868	wt planktonic vs wt biofilm	1418.53	-1.18611	0.161742	-7.33338	2.24413e-13	1.04344e-12	trmD	putative tRNA methyltransferase
SMU_298	wt planktonic vs wt biofilm	3852.29	-1.18394	0.18128	-6.53098	6.53428e-11	2.42938e-10		conserved hypothetical protein
SMU_1355c	wt planktonic vs wt biofilm	100.978	-1.17833	0.368325	-3.19916	0.00137828	0.00238361		putative transposase fregment
SMU_264	wt planktonic vs wt biofilm	19.4591	-1.17208	0.494212	-2.37161	0.0177108	0.0260336		conserved hypothetical protein
SMU_1555c	wt planktonic vs wt biofilm	2911.85	-1.16929	0.134171	-8.71496	2.9087e-18	1.86527e-17		conserved hypothetical protein
SMU_633	wt planktonic vs wt biofilm	2501.65	-1.16048	0.162241	-7.15284	8.49985e-13	3.81296e-12		putative thioesterase
SMU_399	wt planktonic vs wt biofilm	1986.83	-1.15781	0.184628	-6.27106	3.58604e-10	1.25973e-09		conserved hypothetical protein
SMU_1977c	wt planktonic vs wt biofilm	6014.74	-1.15496	0.324138	-3.56317	0.000366397	0.000691199		putative transcriptional regulator
SMU_1764c	wt planktonic vs wt biofilm	1294.82	-1.15361	0.208333	-5.53733	3.0711e-08	8.90573e-08		conserved hypothetical protein
SMU_1128	wt planktonic vs wt biofilm	3401.58	-1.1531	0.166512	-6.92504	4.35859e-12	1.85921e-11	ciaH	putative histidine kinase sensor CiaH
SMU_1189c	wt planktonic vs wt biofilm	984.031	-1.15158	0.159502	-7.21986	5.20429e-13	2.36233e-12		conserved hypothetical protein
SMU_1848	wt planktonic vs wt biofilm	2435.38	-1.1504	0.275395	-4.17725	2.9505e-05	6.35672e-05		hypothetical protein
SMU_928	wt planktonic vs wt biofilm	2064.06	-1.1487	0.185821	-6.18174	6.33971e-10	2.1673e-09		putative histidine kinase
SMU_1854	wt planktonic vs wt biofilm	3771.28	-1.14305	0.301912	-3.78605	0.000153062	0.000304689		conserved hypothetical protein
SMU_1722c	wt planktonic vs wt biofilm	12123.7	-1.1414	0.20698	-5.51451	3.49759e-08	1.00813e-07		putative integral membrane protein
SMU_1881c	wt planktonic vs wt biofilm	1631.96	-1.13651	0.283383	-4.0105	6.05909e-05	0.000125585		putative ABC transporter, ATP-binding protein
SMU_1557c	wt planktonic vs wt biofilm	1820.62	-1.13617	0.179773	-6.32002	2.61526e-10	9.28951e-10		conserved hypothetical protein
SMU_273	wt planktonic vs wt biofilm	505.207	-1.13507	0.267015	-4.25096	2.12859e-05	4.64884e-05		putative hexulose-6-phosphate synthase
SMU_1754c	wt planktonic vs wt biofilm	662.804	-1.13355	0.204283	-5.54894	2.87411e-08	8.37261e-08		conserved hypothetical protein
SMU_984	wt planktonic vs wt biofilm	3035.45	-1.12539	0.402087	-2.79886	0.00512829	0.00817361		hypothetical protein
SMU_1865	wt planktonic vs wt biofilm	1295.22	-1.11318	0.159752	-6.96816	3.21108e-12	1.38206e-11	mutY	putative A/G-specific DNA glycosylase
SMU_1795c	wt planktonic vs wt biofilm	456.039	-1.11169	0.281113	-3.95461	7.66604e-05	0.000157187		conserved hypothetical protein
SMU_900	wt planktonic vs wt biofilm	2277.63	-1.11138	0.213202	-5.2128	1.86012e-07	4.9234e-07	dapB	putative dihydrodipicolinate reductase
SMU_1525	wt planktonic vs wt biofilm	4810.72	-1.10676	0.138686	-7.98033	1.45946e-15	7.8786e-15	murA	putative UDP-N-acetylglucosamine1-carboxyvinyltransferase
SMU_14	wt planktonic vs wt biofilm	5924.54	-1.10617	0.283235	-3.90547	9.40422e-05	0.000191389	hprT	putative hypoxanthine-guaninephosphoribosyltransferase
SMU_1869	wt planktonic vs wt biofilm	19442.9	-1.1051	0.290186	-3.80825	0.000139956	0.000280942	trxA	putative thioredoxin
SMU_2115	wt planktonic vs wt biofilm	90.1077	-1.10504	0.292612	-3.77647	0.000159069	0.000315333		putative short-chain dehydrogenase
SMU_1760c	wt planktonic vs wt biofilm	514.797	-1.10117	0.307305	-3.5833	0.000339274	0.000646371		conserved hypothetical protein
SMU_45	wt planktonic vs wt biofilm	998.614	-1.09957	0.247566	-4.44154	8.9317e-06	2.03681e-05		hypothetical protein
SMU_2102	wt planktonic vs wt biofilm	8134.7	-1.09804	0.17659	-6.21802	5.03465e-10	1.73668e-09	hisS	histidyl-tRNA synthetase (histidine--tRNAligase)
SMU_1254	wt planktonic vs wt biofilm	449.22	-1.09783	0.215628	-5.09134	3.55538e-07	9.2189e-07		conserved hypothetical protein
SMU_366	wt planktonic vs wt biofilm	2469.89	-1.09753	0.208945	-5.25272	1.49867e-07	4.03375e-07	gltB	NADPH-dependent glutamate synthase (smallsubunit)
SMU_1648c	wt planktonic vs wt biofilm	183.129	-1.09638	0.306867	-3.57283	0.000353148	0.000670842		hypothetical protein
SMU_1228c	wt planktonic vs wt biofilm	2523.37	-1.09463	0.201508	-5.43221	5.56592e-08	1.56419e-07		conserved hypothetical protein, possibleamidotransferase
SMU_966	wt planktonic vs wt biofilm	3649.84	-1.08594	0.178226	-6.09309	1.10751e-09	3.67438e-09		homoserine kinase
SMU_123	wt planktonic vs wt biofilm	8175.75	-1.08445	0.142421	-7.6144	2.64926e-14	1.32187e-13		DNA polymerase III, alpha subunit
SMU_704c	wt planktonic vs wt biofilm	687.359	-1.08071	0.196086	-5.51145	3.55899e-08	1.02274e-07		putative autolysin; amidase
SMU_990	wt planktonic vs wt biofilm	7211.74	-1.07545	0.220696	-4.87298	1.09928e-06	2.71763e-06	dapA	putative dihydrodipicolinate synthase
SMU_2119	wt planktonic vs wt biofilm	3386.84	-1.07314	0.199518	-5.37867	7.50386e-08	2.08732e-07	opuCd	putative osmoprotectant ABC transporter;permease protein
SMU_1319c	wt planktonic vs wt biofilm	1414.87	-1.06331	0.247131	-4.30264	1.68776e-05	3.75035e-05		conserved hypothetical protein
SMU_670	wt planktonic vs wt biofilm	11347.4	-1.06081	0.305882	-3.46802	0.000524299	0.00096155	citB	aconitate hydratase; aconitase
SMU_1420	wt planktonic vs wt biofilm	695.297	-1.05189	0.183167	-5.74282	9.31123e-09	2.84245e-08		putative oxidoreductase
SMU_1194	wt planktonic vs wt biofilm	880.54	-1.05114	0.166552	-6.31116	2.76955e-10	9.78301e-10		putative ABC transporter, ATP-binding protein
SMU_1039c	wt planktonic vs wt biofilm	1998.26	-1.05035	0.207165	-5.0701	3.97607e-07	1.02818e-06		putative lipopolysaccharide glycosyltransferase
SMU_952	wt planktonic vs wt biofilm	583.768	-1.03912	0.178324	-5.82717	5.63755e-09	1.76323e-08		putative methyltransferase
SMU_296	wt planktonic vs wt biofilm	746.651	-1.03601	0.231305	-4.47897	7.50051e-06	1.72071e-05		conserved hypothetical protein
SMU_1832	wt planktonic vs wt biofilm	644.223	-1.03532	0.197281	-5.24794	1.53807e-07	4.12816e-07		hypothetical protein
SMU_1993	wt planktonic vs wt biofilm	1812.01	-1.03082	0.135991	-7.58008	3.45351e-14	1.70975e-13	adcB	putative ABC transporter, zinc permease protein
SMU_275	wt planktonic vs wt biofilm	791.906	-1.03066	0.254722	-4.04622	5.2052e-05	0.000108593		putative L-ribulose 5-phosphate 4-epimerase
SMU_1702c	wt planktonic vs wt biofilm	1655.37	-1.02884	0.244759	-4.20347	2.62857e-05	5.68234e-05		putative phosphatase
SMU_318	wt planktonic vs wt biofilm	5694.66	-1.02779	0.178302	-5.76429	8.20026e-09	2.51536e-08		putative hippurate hydrolase
SMU_1234	wt planktonic vs wt biofilm	1564.78	-1.02625	0.190898	-5.37594	7.61847e-08	2.11612e-07	rpiA	putative ribose 5-phosphate isomerase A
SMU_234	wt planktonic vs wt biofilm	5813.6	-1.02113	0.232998	-4.38257	1.17286e-05	2.64621e-05	ilvA	threonine dehydratase
SMU_1916	wt planktonic vs wt biofilm	3223.27	-1.021	0.284163	-3.593	0.000326897	0.000624077	comD	putative histidine kinase of the competenceregulon, ComD
SMU_2044	wt planktonic vs wt biofilm	4020.88	-1.01993	0.115075	-8.86319	7.776e-19	5.26948e-18	relA	putative stringent response protein, ppGppsynthetase
SMU_1435c	wt planktonic vs wt biofilm	668.442	-1.01855	0.186696	-5.45565	4.8793e-08	1.37527e-07		hypothetical protein
SMU_2060	wt planktonic vs wt biofilm	1474.06	-1.0153	0.174559	-5.81635	6.01447e-09	1.87498e-08		putative transcriptional regulator (LysRfamily)
SMU_1437	wt planktonic vs wt biofilm	2765.11	-1.01506	0.241789	-4.19812	2.69146e-05	5.81173e-05	epsC	putative UDP-N-acetylglucosamine 2-epimerase
SMU_679	wt planktonic vs wt biofilm	429.151	-1.00895	0.285877	-3.52934	0.000416601	0.000780515		putative oxidoreductase, aldo/keto reductasefamily
SMU_2036	wt planktonic vs wt biofilm	13744.5	-1.00218	0.152755	-6.56071	5.35513e-11	2.0145e-10	pepO	putative peptidase
SMU_1902c	wt planktonic vs wt biofilm	385.588	-1.00206	0.40753	-2.45887	0.0139376	0.0207598		hypothetical protein
SMU_1673	wt planktonic vs wt biofilm	2467.38	1.00034	0.198783	5.03233	4.8456e-07	1.24128e-06	upp	uracil phosphoribosyltransferase
SMU_1655c	wt planktonic vs wt biofilm	1121.32	1.00091	0.197402	5.07041	3.96959e-07	1.0279e-06		hypothetical protein
SMU_1852	wt planktonic vs wt biofilm	1805.29	1.0039	0.142647	7.03766	1.955e-12	8.52968e-12		putative magnesium/cobalt transport protein
SMU_1018	wt planktonic vs wt biofilm	188.226	1.00527	0.251617	3.99525	6.46256e-05	0.000133369		hypothetical protein
SMU_786	wt planktonic vs wt biofilm	512.554	1.00644	0.158254	6.35967	2.02186e-10	7.20854e-10	pheA	putative prephenate dehydratase
SMU_997	wt planktonic vs wt biofilm	876.628	1.00756	0.211694	4.75954	1.94039e-06	4.67602e-06		putative inorganic ion ABC transporter,ATP-binding protein; possible ferrichrome transportsystem
SMU_1678	wt planktonic vs wt biofilm	743.884	1.00817	0.19671	5.12514	2.97314e-07	7.75126e-07		conserved hypothetical protein, possibleacyl-CoA thioesterase
SMU_1313c	wt planktonic vs wt biofilm	2597.46	1.01067	0.164615	6.13962	8.27167e-10	2.79278e-09		putative ATP-dependent DNA helicase; DNApolymerase III, epsilon subunit (3'-5' exonuclease)
SMU_334	wt planktonic vs wt biofilm	1457.1	1.01301	0.222827	4.54616	5.46331e-06	1.26858e-05		argininosuccinate synthase (citrulline-asparateligase)
SMU_1631	wt planktonic vs wt biofilm	100.412	1.0142	0.30942	3.27775	0.00104637	0.00183619		putative peptidyl-prolyl cis-trans isomerase
SMU_2114c	wt planktonic vs wt biofilm	164.296	1.01847	0.233431	4.36303	1.28273e-05	2.87712e-05		putative transcriptional regulator
SMU_684	wt planktonic vs wt biofilm	132.536	1.0206	0.299865	3.40353	0.000665209	0.00119926		hypothetical protein
SMU_734	wt planktonic vs wt biofilm	227.803	1.02484	0.254243	4.03095	5.55527e-05	0.000115393		conserved hypothetical protein; possiblemembrane protein
SMU_500	wt planktonic vs wt biofilm	8744.83	1.02492	0.399675	2.56438	0.010336	0.0157639		putative ribosome-associated protein
SMU_2033c	wt planktonic vs wt biofilm	1918.94	1.0267	0.203432	5.04688	4.49074e-07	1.15502e-06		hypothetical protein
SMU_446	wt planktonic vs wt biofilm	3244.53	1.02818	0.224352	4.5829	4.58574e-06	1.07131e-05	sygB	putative glycyl-tRNA synthetase (beta subunit)
SMU_623c	wt planktonic vs wt biofilm	798.392	1.02924	0.142157	7.24021	4.48e-13	2.04816e-12		putative deacetylase
SMU_504	wt planktonic vs wt biofilm	738.691	1.03028	0.237367	4.34045	1.42191e-05	3.18182e-05	dam	putative site-specific DNA-methyltransferase
SMU_1938c	wt planktonic vs wt biofilm	676.058	1.03398	0.188807	5.4764	4.34059e-08	1.22887e-07		putative ABC transporter, permease protein
SMU_1003	wt planktonic vs wt biofilm	2405.12	1.03434	0.276467	3.74129	0.000183082	0.000359947	gid	putative glucose-inhibited division protein
SMU_604	wt planktonic vs wt biofilm	265.849	1.04166	0.214255	4.86181	1.16317e-06	2.86816e-06		hypothetical protein
SMU_1604c	wt planktonic vs wt biofilm	561.947	1.04402	0.298009	3.50332	0.000459496	0.000854586		conserved hypothetical protein
SMU_1943	wt planktonic vs wt biofilm	7906.68	1.04452	0.156979	6.65386	2.85502e-11	1.10893e-10	syl	putative leucyl-tRNA synthetase
SMU_1412c	wt planktonic vs wt biofilm	1809.08	1.04944	0.166273	6.31159	2.76177e-10	9.77359e-10		putative ABC transporter, membrane proteinsubunit and ATP-binding protein
SMU_520	wt planktonic vs wt biofilm	1891.41	1.05476	0.168117	6.27398	3.51937e-10	1.23858e-09		conserved hypothetical protein
SMU_784	wt planktonic vs wt biofilm	830.335	1.05552	0.157046	6.72109	1.80369e-11	7.2413e-11	aroA	5-enolpyruvylshikimate-3-phosphate synthase
SMU_2159	wt planktonic vs wt biofilm	4310.89	1.05877	0.183022	5.78491	7.25508e-09	2.23982e-08		putative ABC transporter, ATP-binding protein
SMU_1587c	wt planktonic vs wt biofilm	1187.52	1.05888	0.163556	6.47412	9.5366e-11	3.5047e-10		hypothetical protein
SMU_785	wt planktonic vs wt biofilm	499.264	1.05915	0.143542	7.37872	1.5982e-13	7.46737e-13	aroK	putative shikimate kinase
SMU_174c	wt planktonic vs wt biofilm	846.737	1.07391	0.237587	4.52004	6.18273e-06	1.42696e-05		conserved hypothetical protein
SMU_1453c	wt planktonic vs wt biofilm	775.073	1.07441	0.201257	5.3385	9.37185e-08	2.58436e-07		conserved hypothetical protein
SMU_1632	wt planktonic vs wt biofilm	1233.68	1.07447	0.159624	6.73128	1.68179e-11	6.80194e-11	pfs	putative MTA/SAH nucleosidase
SMU_1146c	wt planktonic vs wt biofilm	209.408	1.07474	0.187623	5.72822	1.01492e-08	3.08839e-08		putative response regulator
SMU_1157c	wt planktonic vs wt biofilm	920.593	1.08251	0.206413	5.24437	1.56815e-07	4.19125e-07		conserved hypothetical protein
SMU_1222	wt planktonic vs wt biofilm	741.468	1.08289	0.193312	5.60177	2.12169e-08	6.28363e-08	pyrF	putative orotidine-5'-decarboxylase PyrF
SMU_563	wt planktonic vs wt biofilm	233.758	1.08889	0.184341	5.9069	3.48605e-09	1.10295e-08		putative ornithine carbamoyltransferase
SMU_1365c	wt planktonic vs wt biofilm	6625.81	1.08893	0.182841	5.95561	2.59096e-09	8.27982e-09		hypothetical protein; possible permease
SMU_483	wt planktonic vs wt biofilm	4303.75	1.09395	0.128763	8.49582	1.96541e-17	1.18858e-16		putative phosphoprotein phosphatase (pppLprotein)
SMU_410	wt planktonic vs wt biofilm	2244.45	1.09837	0.12514	8.7771	1.67745e-18	1.10158e-17	brpA	putative transcriptional regulator
SMU_2158c	wt planktonic vs wt biofilm	3197.01	1.09968	0.229697	4.78752	1.68856e-06	4.11586e-06		putative tryptophanyl-tRNA synthetase
SMU_505	wt planktonic vs wt biofilm	691.533	1.10172	0.18435	5.97626	2.28324e-09	7.33322e-09		putative adenine-specific DNA methylase
SMU_2137c	wt planktonic vs wt biofilm	839.188	1.11065	0.219362	5.0631	4.12484e-07	1.06521e-06		conserved hypothetical protein
SMU_1123	wt planktonic vs wt biofilm	3476.34	1.1119	0.169799	6.54833	5.81855e-11	2.17173e-10	deoC	putative deoxyribose-phosphate aldolase
SMU_1484c	wt planktonic vs wt biofilm	731.185	1.1129	0.253608	4.38827	1.14256e-05	2.5809e-05		conserved hypothetical protein
SMU_862	wt planktonic vs wt biofilm	838.903	1.11696	0.268403	4.16151	3.16157e-05	6.79637e-05		conserved hypothetical protein; putativepermease
SMU_581	wt planktonic vs wt biofilm	391.745	1.11859	0.270887	4.12934	3.63802e-05	7.75921e-05		putative exodeoxyribonuclease VII, smallsubunit
SMU_2154c	wt planktonic vs wt biofilm	1573.97	1.12194	0.249262	4.50105	6.76187e-06	1.55874e-05		putative peptidase
SMU_323	wt planktonic vs wt biofilm	2460.16	1.12444	0.17127	6.56529	5.1932e-11	1.95744e-10	gpsA	putative glycerol-3-phosphate dehydrogenase
SMU_484	wt planktonic vs wt biofilm	7349.9	1.13058	0.12482	9.05767	1.33265e-19	9.43223e-19	pknB	putative serine/threonine protein kinase
SMU_1249c	wt planktonic vs wt biofilm	1279.06	1.1316	0.325819	3.4731	0.000514489	0.000944465		hypothetical protein
SMU_1046c	wt planktonic vs wt biofilm	1247.34	1.13269	0.310718	3.64541	0.000266969	0.000514811		putative GTP pyrophosphokinase
SMU_605	wt planktonic vs wt biofilm	503.018	1.14856	0.227576	5.04691	4.49012e-07	1.15502e-06		hypothetical protein
SMU_716	wt planktonic vs wt biofilm	951.737	1.14905	0.235837	4.87223	1.10346e-06	2.72445e-06	murN	putative peptidoglycan branched peptidesynthesis protein; alanine adding enzyme; beta-lactamresistance factor MurN
SMU_1331c	wt planktonic vs wt biofilm	66.2905	1.1508	0.350093	3.28713	0.00101216	0.00178434		putative transposase
SMU_732	wt planktonic vs wt biofilm	334.339	1.15266	0.218056	5.28608	1.24963e-07	3.3873e-07		conserved hypothetical protein; possible innermembrane protein
SMU_01	wt planktonic vs wt biofilm	1945.26	1.16128	0.173106	6.70849	1.96651e-11	7.82918e-11	dnaA	chromosomal replication initiator protein, DnaA
SMU_1656	wt planktonic vs wt biofilm	3754.47	1.16334	0.181149	6.42202	1.34474e-10	4.89484e-10	serC	putative phosphoserine aminotransferase
SMU_1940c	wt planktonic vs wt biofilm	794.21	1.16535	0.219561	5.30765	1.1105e-07	3.0447e-07		putative peptidase, AtmC; ArgE/DapE/Acy1 familyprotein
SMU_2088	wt planktonic vs wt biofilm	1313.41	1.17474	0.176876	6.6416	3.10293e-11	1.20034e-10	ruvA	putative Holliday junction DNA helicase RuvA
SMU_1016	wt planktonic vs wt biofilm	568.786	1.19515	0.191502	6.24094	4.34944e-10	1.51123e-09	bcc	putative acetyl-CoA carboxylase, biotin carboxylcarrier subunit
SMU_1470c	wt planktonic vs wt biofilm	97.8115	1.19751	0.316632	3.78203	0.000155554	0.000309005		conserved hypothetical protein
SMU_335	wt planktonic vs wt biofilm	744.86	1.19869	0.187387	6.39684	1.58628e-10	5.74125e-10		argininosuccinate lyase
SMU_409	wt planktonic vs wt biofilm	1708.3	1.21413	0.177027	6.85847	6.96028e-12	2.89784e-11		conserved hypothetical protein
SMU_08	wt planktonic vs wt biofilm	2129.91	1.22286	0.235069	5.20213	1.97021e-07	5.20037e-07	trcF	putative transcription-repair coupling factor
SMU_1874	wt planktonic vs wt biofilm	1141.22	1.22457	0.11976	10.2252	1.52918e-24	1.4255e-23	lepC	putative signal peptidase I
SMU_1819	wt planktonic vs wt biofilm	1732.66	1.22764	0.197083	6.22905	4.69277e-10	1.62168e-09	gatB	putative glutamyl-tRNA (Gln) amidotransferasesubunit B
SMU_721	wt planktonic vs wt biofilm	706.078	1.2293	0.245629	5.0047	5.59482e-07	1.42177e-06		conserved hypothetical protein
SMU_1163c	wt planktonic vs wt biofilm	515.854	1.22938	0.197945	6.21075	5.27322e-10	1.8157e-09		putative ABC transporter, ATP-binding protein
SMU_1019	wt planktonic vs wt biofilm	293.05	1.23017	0.254914	4.82581	1.39434e-06	3.42052e-06	cilG	putative citrate lyase, gamma-subunit
SMU_1483c	wt planktonic vs wt biofilm	357.159	1.231	0.22262	5.52963	3.20903e-08	9.26354e-08		conserved hypothetical protein
SMU_1674	wt planktonic vs wt biofilm	548.083	1.23439	0.163246	7.56153	3.98355e-14	1.95194e-13	metC	putative aminotransferase; probablebeta-cystathionase
SMU_589	wt planktonic vs wt biofilm	61972.7	1.235	0.324741	3.80303	0.000142937	0.000286324		putative DNA-binding protein
SMU_1075	wt planktonic vs wt biofilm	882.158	1.23526	0.204061	6.05341	1.41809e-09	4.64832e-09	dfp	putative DNA/pantothenate metabolismflavoprotein
SMU_1506c	wt planktonic vs wt biofilm	309.199	1.23615	0.259308	4.76712	1.86878e-06	4.52055e-06		conserved hypothetical protein
SMU_1930	wt planktonic vs wt biofilm	5517.92	1.23624	0.217161	5.69276	1.25002e-08	3.78571e-08	lemA	putative cytoplasmic membrane protein; LemA-likeprotein
SMU_1876	wt planktonic vs wt biofilm	5786.47	1.23753	0.259089	4.77646	1.78407e-06	4.3211e-06		conserved hypothetical protein
SMU_552	wt planktonic vs wt biofilm	7160.48	1.23964	0.162667	7.62072	2.52266e-14	1.2653e-13	ftsZ	putative cell division protein FtsZ
SMU_712	wt planktonic vs wt biofilm	6965.06	1.24093	0.186357	6.65887	2.75936e-11	1.07396e-10	capP	putative phosphoenolpyruvate carboxylase
SMU_1121c	wt planktonic vs wt biofilm	5322.75	1.24143	0.180258	6.88692	5.70127e-12	2.39454e-11		putative ABC transporter
SMU_1731	wt planktonic vs wt biofilm	2869.34	1.24419	0.177233	7.02011	2.21696e-12	9.65059e-12	murC	putative UDP-N-acetyl muramate-alanine ligase
SMU_555	wt planktonic vs wt biofilm	1762.94	1.24603	0.178929	6.96381	3.31183e-12	1.41904e-11	ylmG	conserved hypothetical protein
SMU_1482c	wt planktonic vs wt biofilm	423.087	1.24631	0.221673	5.62229	1.88448e-08	5.62693e-08		conserved hypothetical protein
SMU_1732c	wt planktonic vs wt biofilm	642.883	1.24749	0.273701	4.55785	5.1681e-06	1.20442e-05		conserved hypothetical protein
SMU_2070	wt planktonic vs wt biofilm	119.467	1.24929	0.226585	5.51355	3.51673e-08	1.01212e-07		conserved hypothetical protein
SMU_1020	wt planktonic vs wt biofilm	542.133	1.25232	0.233558	5.36191	8.2346e-08	2.28394e-07	cilB	putative citrate lyase CilB, citryl-CoA lyase,beta subunit
SMU_1457	wt planktonic vs wt biofilm	2041.42	1.25332	0.231135	5.42248	5.87775e-08	1.64698e-07	rmlB	putative dTDP-glucose-4,6-dehydratase
SMU_2086	wt planktonic vs wt biofilm	2283.2	1.26152	0.142215	8.87052	7.28061e-19	5.00476e-18	cinA	putative competence and damage inducible proteinCinA
SMU_469	wt planktonic vs wt biofilm	4204.97	1.26645	0.180828	7.00363	2.49407e-12	1.07832e-11	recU	putative recombination protein U
SMU_456	wt planktonic vs wt biofilm	2460.9	1.27482	0.202091	6.30816	2.82369e-10	9.95583e-10	mraY	putativeundecaprenyl-phosphate-UDP-MurNAc-pentapeptidetransferase
SMU_528c	wt planktonic vs wt biofilm	265.061	1.27777	0.21191	6.02978	1.64179e-09	5.37235e-09		conserved hypothetical protein
SMU_161	wt planktonic vs wt biofilm	455.622	1.28144	0.202736	6.32072	2.60349e-10	9.26493e-10		putative transcriptional regulator
SMU_836	wt planktonic vs wt biofilm	153.713	1.282	0.322586	3.97415	7.0631e-05	0.000145448		hypothetical protein
SMU_556	wt planktonic vs wt biofilm	3058.27	1.29999	0.222814	5.8344	5.39857e-09	1.69403e-08	ylmH	conserved hypothetical protein
SMU_1941	wt planktonic vs wt biofilm	1080.18	1.3007	0.193236	6.73112	1.68358e-11	6.80194e-11	atmB	putative membrane lipoprotein
SMU_1507c	wt planktonic vs wt biofilm	183.36	1.30457	0.287617	4.53579	5.73879e-06	1.32966e-05		hypothetical protein
SMU_07	wt planktonic vs wt biofilm	431.986	1.31018	0.29744	4.40486	1.05854e-05	2.40245e-05	pth	putative peptidyl-tRNA hydrolase
SMU_804	wt planktonic vs wt biofilm	1728.4	1.31576	0.248216	5.30085	1.15263e-07	3.14668e-07		hypothetical protein
SMU_1397c	wt planktonic vs wt biofilm	1992.48	1.31759	0.318071	4.14243	3.43641e-05	7.37036e-05		conserved hypothetical protein
SMU_371	wt planktonic vs wt biofilm	195.118	1.33126	0.208548	6.38347	1.73114e-10	6.21844e-10		conserved hypothetical protein; inner membraneprotein
SMU_160	wt planktonic vs wt biofilm	589.681	1.33333	0.247823	5.38019	7.44086e-08	2.07584e-07		conserved hypothetical protein; possiblemetallopeptidase
SMU_99	wt planktonic vs wt biofilm	24812.7	1.33359	0.202682	6.57972	4.71334e-11	1.7907e-10	fbaA	fructose-1,6-biphosphate aldolase
SMU_1209c	wt planktonic vs wt biofilm	541.978	1.33421	0.253478	5.2636	1.41264e-07	3.82374e-07		hypothetical protein
SMU_135	wt planktonic vs wt biofilm	1104.52	1.33902	0.23291	5.74909	8.97277e-09	2.74791e-08	mleR	putative transcriptional regulator
SMU_913	wt planktonic vs wt biofilm	4990.76	1.35016	0.144498	9.3438	9.29394e-21	6.99241e-20		putative NADP-specific glutamate dehydrogenase
SMU_1366c	wt planktonic vs wt biofilm	1632.47	1.35088	0.191301	7.06154	1.64662e-12	7.20066e-12		putative ABC transporter; ATP-binding protein
SMU_2138	wt planktonic vs wt biofilm	2670.59	1.35153	0.220446	6.13089	8.73866e-10	2.94007e-09	dnaC	putative replicative DNA helicase (DNApolymerase III delta prime subunit)
SMU_773c	wt planktonic vs wt biofilm	2515.35	1.35358	0.202528	6.68343	2.33418e-11	9.14468e-11		lysyl-tRNA synthetase
SMU_2066c	wt planktonic vs wt biofilm	3446.47	1.35477	0.161696	8.37849	5.36097e-17	3.18162e-16		putative transmembrane protein
SMU_1879	wt planktonic vs wt biofilm	4649.35	1.35514	0.443872	3.05301	0.0022656	0.00380453		putative PTS system, mannose-specific componentIID
SMU_1512	wt planktonic vs wt biofilm	1282.93	1.36882	0.157481	8.69201	3.56068e-18	2.26062e-17	syfA	putative phenylalanyl-tRNA synthetase (alphasubunit)
SMU_1347c	wt planktonic vs wt biofilm	12844.3	1.37117	0.20272	6.76387	1.34355e-11	5.47446e-11		conserved hypothetical protein; possiblepermease
SMU_1635	wt planktonic vs wt biofilm	2671.32	1.37155	0.166704	8.22746	1.91222e-16	1.08114e-15	glmU	putative UDP-N-acetylglucosaminepyrophosphorylase
SMU_1634c	wt planktonic vs wt biofilm	1134.05	1.37227	0.219353	6.25598	3.95019e-10	1.37752e-09		conserved hypothetical protein
SMU_1741	wt planktonic vs wt biofilm	6187.35	1.37236	0.236614	5.80002	6.63063e-09	2.0637e-08	fabD	putative malonyl-CoA (acyl-carrier-protein)transacylase
SMU_1965c	wt planktonic vs wt biofilm	597.447	1.37303	0.140889	9.74548	1.92865e-22	1.65276e-21		putative histidine kinase
SMU_829	wt planktonic vs wt biofilm	4334.7	1.37453	0.303281	4.53221	5.83692e-06	1.35041e-05	rgpE	putative glycosyltransferase
SMU_2087	wt planktonic vs wt biofilm	986.523	1.37538	0.155432	8.84879	8.84763e-19	5.95346e-18	tagI	putative 3-methyl-adenine DNA glycosylase I
SMU_2123	wt planktonic vs wt biofilm	309.927	1.37648	0.22934	6.00192	1.94998e-09	6.31594e-09		hypothetical protein
SMU_1820c	wt planktonic vs wt biofilm	1939.41	1.38234	0.154804	8.92961	4.27504e-19	2.97076e-18		putative glutamyl-tRNA(Gln) amidotransferase Asubunit
SMU_583	wt planktonic vs wt biofilm	724.221	1.3866	0.280708	4.93966	7.82571e-07	1.96775e-06		putative hemolysin
SMU_588	wt planktonic vs wt biofilm	1796.81	1.39384	0.168317	8.28102	1.22122e-16	7.02935e-16		conserved hypothetical protein
SMU_648	wt planktonic vs wt biofilm	3525.68	1.39411	0.212326	6.5659	5.17185e-11	1.95324e-10	prtM	putative protease maturation protein precursor
SMU_1505c	wt planktonic vs wt biofilm	20.1932	1.3974	0.577546	2.41955	0.0155398	0.0229669		hypothetical protein
SMU_758c	wt planktonic vs wt biofilm	10027.3	1.40752	0.394918	3.5641	0.000365112	0.000689455		conserved hypothetical protein
SMU_986c	wt planktonic vs wt biofilm	142.203	1.40834	0.309362	4.55239	5.30407e-06	1.2346e-05		hypothetical protein
SMU_1659c	wt planktonic vs wt biofilm	1175.34	1.40892	0.126858	11.1063	1.16903e-28	1.40504e-27		conserved hypothetical protein
SMU_1950	wt planktonic vs wt biofilm	267.978	1.41445	0.206283	6.85687	7.03865e-12	2.9241e-11		putative pseudouridylate synthase
SMU_136c	wt planktonic vs wt biofilm	76.8162	1.4184	0.395287	3.58827	0.000332883	0.000634871		putative transcriptional regulator
SMU_1924	wt planktonic vs wt biofilm	8747.77	1.42246	0.282905	5.02804	4.95521e-07	1.26596e-06	gcrR	response regulator GcrR for glucan-bindingprotein C
SMU_914c	wt planktonic vs wt biofilm	237.621	1.42365	0.27847	5.11238	3.18118e-07	8.28234e-07		conserved hypothetical protein
SMU_596	wt planktonic vs wt biofilm	9288.92	1.42692	0.188398	7.57394	3.6207e-14	1.78329e-13	pmgY	phosphoglyceromutase
SMU_455	wt planktonic vs wt biofilm	2677.86	1.42937	0.231658	6.17017	6.82152e-10	2.31956e-09	pbp2x	putative penicillin-binding protein 2X
SMU_333	wt planktonic vs wt biofilm	5928.46	1.43073	0.239476	5.97442	2.30917e-09	7.39167e-09		hypothetical protein
SMU_1083c	wt planktonic vs wt biofilm	873.344	1.43778	0.261944	5.48889	4.04464e-08	1.15191e-07		conserved hypothetical protein
SMU_155	wt planktonic vs wt biofilm	2403.42	1.44765	0.132343	10.9386	7.5316e-28	8.51651e-27	pnpA	polyribonucleotide nucleotidyltransferase
SMU_1301c	wt planktonic vs wt biofilm	280.784	1.44778	0.232152	6.23635	4.47901e-10	1.55343e-09		putative methyltransferase
SMU_1208c	wt planktonic vs wt biofilm	231.531	1.44784	0.343759	4.2118	2.53343e-05	5.48909e-05		hypothetical protein
SMU_1187	wt planktonic vs wt biofilm	7973.46	1.44786	0.37394	3.8719	0.000107992	0.000219545	glmS	glucosamine-fructose-6-phosphateaminotransferase
SMU_2148c	wt planktonic vs wt biofilm	798.032	1.4506	0.166987	8.68695	3.72298e-18	2.34033e-17		conserved hypothetical protein; possible cobaltpermease
SMU_1311	wt planktonic vs wt biofilm	4013.92	1.46087	0.107386	13.6039	3.79789e-42	9.8078e-41	asnS	putative asparaginyl-tRNA synthetase
SMU_467	wt planktonic vs wt biofilm	8116.33	1.46253	0.156187	9.36396	7.68047e-21	5.80296e-20	pbp1a	penicillin-binding protein 1a; membranecarboxypeptidase
SMU_1740	wt planktonic vs wt biofilm	5307.78	1.46705	0.253574	5.7855	7.22983e-09	2.23563e-08	fabG	putative 3-oxoacyl-acyl-carrier-proteinreductase / 3-ketoacyl-acyl carrier protein reductase
SMU_1688	wt planktonic vs wt biofilm	5267.93	1.47555	0.202779	7.27666	3.42185e-13	1.57191e-12	dltD	putative extramembranal protein, DltD protein
SMU_817	wt planktonic vs wt biofilm	1822.09	1.48619	0.110884	13.4032	5.79437e-41	1.36704e-39		putative amino acid transporter, aminoacid-binding protein
SMU_1739	wt planktonic vs wt biofilm	9820.48	1.4882	0.248072	5.99908	1.98439e-09	6.40569e-09	fabF	putative 3-oxoacyl-(acyl-carrier-protein)synthase
SMU_1633c	wt planktonic vs wt biofilm	722.435	1.48928	0.194886	7.64179	2.1422e-14	1.08015e-13		conserved hypothetical protein
SMU_1875	wt planktonic vs wt biofilm	1168.24	1.48937	0.247093	6.02754	1.66471e-09	5.43804e-09		putative exodeoxyribonuclease V
SMU_1309c	wt planktonic vs wt biofilm	1083.75	1.49414	0.207292	7.2079	5.6823e-13	2.57319e-12		putative glycerol dehydrogenase
SMU_1064c	wt planktonic vs wt biofilm	464.612	1.49784	0.156118	9.59429	8.44976e-22	6.93026e-21		putative transcriptional regulator (GntRfamily)
SMU_685	wt planktonic vs wt biofilm	209.078	1.50089	0.293813	5.10833	3.25014e-07	8.45036e-07		hypothetical protein
SMU_1391c	wt planktonic vs wt biofilm	2141.97	1.50143	0.180468	8.31963	8.82415e-17	5.15686e-16		hypothetical protein
SMU_1742c	wt planktonic vs wt biofilm	6055.02	1.50459	0.183954	8.1792	2.85744e-16	1.592e-15		putative trans-2-enoyl-ACP reductase
SMU_1459c	wt planktonic vs wt biofilm	1053.05	1.51411	0.179538	8.43336	3.35867e-17	1.99951e-16		hypothetical protein
SMU_1190	wt planktonic vs wt biofilm	16507.5	1.51736	0.176995	8.57287	1.00941e-17	6.16288e-17	pykF	pyruvate kinase
SMU_1939c	wt planktonic vs wt biofilm	692.158	1.51835	0.227107	6.68562	2.29947e-11	9.06039e-11		putative ABC transporter, ATP-binding protein
SMU_2124	wt planktonic vs wt biofilm	144.208	1.52017	0.252848	6.01218	1.83045e-09	5.93886e-09		hypothetical protein
SMU_502	wt planktonic vs wt biofilm	2122.33	1.52173	0.226555	6.71682	1.85729e-11	7.42528e-11		conserved hypothetical protein
SMU_888	wt planktonic vs wt biofilm	1373.19	1.52911	0.122422	12.4905	8.41165e-36	1.47474e-34	galE	UDP-galactose 4-epimerase, GalE
SMU_2121c	wt planktonic vs wt biofilm	345.716	1.53424	0.252923	6.06604	1.311e-09	4.30703e-09		conserved hypothetical protein
SMU_255	wt planktonic vs wt biofilm	3449.27	1.54111	0.166364	9.26351	1.97813e-20	1.45393e-19	oppA	putative oligopeptide ABC transporter,substrate-binding protein OppA
SMU_106c	wt planktonic vs wt biofilm	361.549	1.55372	0.207037	7.50454	6.1645e-14	2.97484e-13		putative transposase fragment
SMU_1460	wt planktonic vs wt biofilm	2059.51	1.56039	0.190231	8.20263	2.35188e-16	1.31802e-15	rmlC	putative dTDP-4-keto-L-rhamnose reductase
SMU_243	wt planktonic vs wt biofilm	512.434	1.5618	0.220585	7.08026	1.43883e-12	6.35012e-12		conserved hypothetical protein
SMU_1026	wt planktonic vs wt biofilm	99.5669	1.56628	0.285026	5.4952	3.90267e-08	1.11647e-07		hypothetical protein
SMU_1390	wt planktonic vs wt biofilm	672.892	1.56693	0.299425	5.23313	1.66666e-07	4.4421e-07		conserved hypothetical protein
SMU_585	wt planktonic vs wt biofilm	1781.4	1.56765	0.200315	7.82591	5.03992e-15	2.6311e-14	recN	DNA repair protein RecN
SMU_1978	wt planktonic vs wt biofilm	7859.26	1.57694	0.309043	5.10266	3.34916e-07	8.69598e-07	ackA	putative acetate kinase
SMU_498	wt planktonic vs wt biofilm	31.7837	1.58056	0.368758	4.28616	1.81785e-05	4.01609e-05	comF	putative late competence protein
SMU_1308	wt planktonic vs wt biofilm	708.268	1.58649	0.200804	7.90069	2.77367e-15	1.46828e-14	aldR	putative translation initiation inhibitor; aldRregulator-like protein
SMU_1738	wt planktonic vs wt biofilm	5194.56	1.58783	0.253441	6.26508	3.72632e-10	1.30183e-09	bccP	putative biotin carboxyl carrier protein ofacetyl-CoA carboxylase
SMU_1002	wt planktonic vs wt biofilm	2827.16	1.58859	0.344821	4.60699	4.08536e-06	9.5793e-06	topA	putative DNA topoisomerase I
SMU_587	wt planktonic vs wt biofilm	2157.66	1.59517	0.225604	7.07064	1.54223e-12	6.77519e-12		conserved hypothetical protein
SMU_891	wt planktonic vs wt biofilm	779.883	1.59953	0.221429	7.22367	5.06043e-13	2.30698e-12	hsdM	type I restriction-modification system DNAmethylase
SMU_1966c	wt planktonic vs wt biofilm	460.963	1.60467	0.184655	8.69011	3.62088e-18	2.29122e-17		putative periplasmic sugar-binding protein
SMU_2149c	wt planktonic vs wt biofilm	1230.31	1.60828	0.13609	11.8177	3.16147e-32	4.57694e-31		putative ABC transporter, ATP-binding protein;possible cobalt transport system
SMU_697	wt planktonic vs wt biofilm	3453.5	1.60873	0.348307	4.61871	3.86137e-06	9.07635e-06		putative translation initiation factor IF3
SMU_1660c	wt planktonic vs wt biofilm	708.251	1.61169	0.137977	11.6808	1.59742e-31	2.22822e-30		conserved hypothetical protein
SMU_688	wt planktonic vs wt biofilm	169.79	1.61511	0.250181	6.45574	1.07691e-10	3.95006e-10		conserved hypothetical protein
SMU_1010	wt planktonic vs wt biofilm	87.0798	1.6188	0.397265	4.07485	4.60443e-05	9.67995e-05	citC	putative citrate lyase ligase
SMU_709	wt planktonic vs wt biofilm	2336.53	1.62105	0.258717	6.26572	3.71101e-10	1.29885e-09		conserved hypothetical protein
SMU_1137	wt planktonic vs wt biofilm	1467.39	1.6212	0.137258	11.8113	3.41289e-32	4.90378e-31	pstC1	putative phosphate ABC transporter, permeaseprotein
SMU_1079c	wt planktonic vs wt biofilm	1761	1.62478	0.207572	7.82756	4.9741e-15	2.60425e-14		putative ABC transporter, ATP-binding protein
SMU_1014	wt planktonic vs wt biofilm	335.394	1.62936	0.20821	7.82559	5.05293e-15	2.6311e-14		hypothetical protein
SMU_1307c	wt planktonic vs wt biofilm	829.08	1.63202	0.222723	7.32759	2.34325e-13	1.08688e-12		conserved hypothetical protein
SMU_1821c	wt planktonic vs wt biofilm	880.625	1.63366	0.153195	10.664	1.50027e-26	1.5414e-25		putative glutamyl-tRNA (Gln) amidotransferasesubunit C
SMU_1165c	wt planktonic vs wt biofilm	570.78	1.63726	0.248199	6.59655	4.20827e-11	1.6084e-10		putative transcription regulator
SMU_2151	wt planktonic vs wt biofilm	1761.81	1.6399	0.137794	11.9012	1.167e-32	1.70239e-31	pgsA	putative phosphotidylglycerophosphate synthase
SMU_331	wt planktonic vs wt biofilm	1513.94	1.64496	0.142107	11.5755	5.48675e-31	7.4363e-30		putative transcriptional regulator
SMU_1258c	wt planktonic vs wt biofilm	32.9453	1.64708	0.342858	4.80396	1.55557e-06	3.79653e-06		conserved hypothetical protein; possiblerestriction endonuclease
SMU_277	wt planktonic vs wt biofilm	3855.32	1.64835	0.249278	6.61251	3.77854e-11	1.45288e-10		hypothetical protein
SMU_1312	wt planktonic vs wt biofilm	2820.27	1.64928	0.171677	9.60691	7.47585e-22	6.15791e-21	aspB	aspartate aminotransferase
SMU_221c	wt planktonic vs wt biofilm	1189.49	1.65032	0.276217	5.97474	2.30464e-09	7.38955e-09		putative integrase
SMU_876	wt planktonic vs wt biofilm	131.242	1.65536	0.389261	4.25256	2.11343e-05	4.6263e-05	msmR	putative MSM operon regulatory protein
SMU_1082	wt planktonic vs wt biofilm	1632.4	1.65627	0.210848	7.85529	3.9885e-15	2.10553e-14	glyA	putative serine hydroxymethyltransferase
SMU_1145c	wt planktonic vs wt biofilm	284.609	1.65842	0.193603	8.56606	1.0709e-17	6.51751e-17		putative histidine kinase
SMU_1508c	wt planktonic vs wt biofilm	345.14	1.66116	0.304033	5.46375	4.6617e-08	1.31588e-07		putative coenzyme PQQ synthesis protein
SMU_1964c	wt planktonic vs wt biofilm	352.216	1.66191	0.17268	9.62418	6.32105e-22	5.22923e-21		putative response regulator
SMU_2126c	wt planktonic vs wt biofilm	537.977	1.66548	0.215355	7.73366	1.04501e-14	5.3396e-14		putative purine-nucleoside phosphorylase
SMU_1074	wt planktonic vs wt biofilm	785.141	1.66765	0.197059	8.46273	2.61197e-17	1.5746e-16		putative flavoprotein involved in panthothenatemetabolism
SMU_1402c	wt planktonic vs wt biofilm	396.091	1.7053	0.305527	5.5815	2.38456e-08	7.04311e-08		conserved hypothetical protein
SMU_815	wt planktonic vs wt biofilm	1984.08	1.70757	0.137086	12.4562	1.29442e-35	2.24876e-34		putative amino acid transporter, aminoacid-binding protein
SMU_1084	wt planktonic vs wt biofilm	916.079	1.70817	0.267107	6.39508	1.60464e-10	5.79673e-10	hemK	putative protoporphyrinogen oxidase
SMU_1306c	wt planktonic vs wt biofilm	1354.54	1.71015	0.234649	7.28811	3.14344e-13	1.45099e-12		conserved hypothetical protein
SMU_179	wt planktonic vs wt biofilm	1007.01	1.71074	0.766533	2.23179	0.0256291	0.0366047		conserved hypothetical protein
SMU_355	wt planktonic vs wt biofilm	1428.36	1.71461	0.197214	8.69419	3.49318e-18	2.22516e-17		putative CMP-binding factor
SMU_256	wt planktonic vs wt biofilm	1381.18	1.71591	0.154753	11.0881	1.43309e-28	1.71165e-27	oppB	putative oligopeptide transport system, permeaseprotein OppB
SMU_1276c	wt planktonic vs wt biofilm	8763.36	1.72995	0.102969	16.8007	2.41101e-63	1.27984e-61		putative septation ring formation regulator
SMU_584	wt planktonic vs wt biofilm	539.195	1.73249	0.268467	6.45327	1.09461e-10	4.00727e-10		putative arginine repressor
SMU_1804c	wt planktonic vs wt biofilm	726.889	1.73734	0.281975	6.16134	7.21305e-10	2.44834e-09		hypothetical protein
SMU_1174	wt planktonic vs wt biofilm	1853.24	1.74271	0.175599	9.92437	3.26152e-23	2.89896e-22	pcrA	ATP-dependent DNA helicase
SMU_1085	wt planktonic vs wt biofilm	875.513	1.74679	0.286204	6.1033	1.03898e-09	3.45302e-09	rf1	putative peptide chain release factor 1
SMU_486	wt planktonic vs wt biofilm	547.608	1.75506	0.202075	8.68523	3.77975e-18	2.36823e-17		putative histidine kinase
SMU_731	wt planktonic vs wt biofilm	255.206	1.7558	0.231791	7.57493	3.59331e-14	1.77437e-13		putative ABC transporter, ATP-binding protein
SMU_1737	wt planktonic vs wt biofilm	4934.41	1.76958	0.238748	7.41192	1.24483e-13	5.88829e-13	fabZ	putative 3-hydroxymyristoyl-(acyl carrierprotein) dehydratase
SMU_1247	wt planktonic vs wt biofilm	35426.8	1.77043	0.238892	7.41101	1.25344e-13	5.89983e-13	eno	putative enolase
SMU_354	wt planktonic vs wt biofilm	1315.78	1.77748	0.283462	6.27063	3.59588e-10	1.26087e-09		conserved hypothetical protein
SMU_1878	wt planktonic vs wt biofilm	4449.16	1.78215	0.454783	3.91867	8.90372e-05	0.000181397	ptnC	putative PTS system, mannose-specific componentIIC
SMU_89c	wt planktonic vs wt biofilm	1178.18	1.78418	0.435344	4.09832	4.16156e-05	8.79729e-05		putative nitrite transporter
SMU_1963c	wt planktonic vs wt biofilm	584.74	1.79605	0.188878	9.50901	1.92478e-21	1.51368e-20		putative sugar-binding periplasmic protein
SMU_554	wt planktonic vs wt biofilm	2995.79	1.79663	0.21846	8.22405	1.96748e-16	1.1091e-15	ylmF	conserved hypothetical protein
SMU_252	wt planktonic vs wt biofilm	1771.47	1.79813	0.688514	2.61162	0.00901147	0.0138878		hypothetical protein
SMU_1661c	wt planktonic vs wt biofilm	1120.33	1.79891	0.172998	10.3985	2.51894e-25	2.50713e-24		putative signal peptidase II
SMU_1564	wt planktonic vs wt biofilm	7377.28	1.7999	0.268804	6.69597	2.14248e-11	8.47677e-11	glgP	putative glycogen phosphorylase
SMU_689	wt planktonic vs wt biofilm	3425.89	1.80213	0.265689	6.78286	1.17823e-11	4.83176e-11		hypothetical protein
SMU_1078c	wt planktonic vs wt biofilm	2102.11	1.80989	0.184493	9.81011	1.01859e-22	8.84783e-22		putative ABC transporter, ATP-binding protein
SMU_1210	wt planktonic vs wt biofilm	851.979	1.81102	0.204911	8.83808	9.73813e-19	6.50684e-18	parE	putative DNA topoisomerase IV, subunit B
SMU_1348c	wt planktonic vs wt biofilm	4115.37	1.81111	0.194575	9.30801	1.30248e-20	9.68495e-20		putative ABC transporter, ATP-binding protein
SMU_2153c	wt planktonic vs wt biofilm	914.964	1.81469	0.189713	9.56543	1.11739e-21	8.97198e-21		putative peptidase
SMU_157	wt planktonic vs wt biofilm	815.192	1.82041	0.190433	9.55936	1.18488e-21	9.4741e-21	cysE	putative serine acetyltransferase; serineO-acetyltransferase
SMU_848	wt planktonic vs wt biofilm	8021.25	1.82545	0.328167	5.56256	2.65851e-08	7.76822e-08		conserved hypothetical protein
SMU_1736	wt planktonic vs wt biofilm	10865.8	1.83011	0.240799	7.60013	2.95831e-14	1.4684e-13	accC	putative acetyl-CoA carboxylase biotincarboxylase subunit
SMU_1536	wt planktonic vs wt biofilm	3912.78	1.83741	0.707669	2.59643	0.0094198	0.0144472	glgA	putative starch (bacterial glycogen) synthase
SMU_1861c	wt planktonic vs wt biofilm	1154.19	1.84308	0.347633	5.3018	1.14667e-07	3.13488e-07		hypothetical protein
SMU_06	wt planktonic vs wt biofilm	2045.82	1.85003	0.226769	8.1582	3.40062e-16	1.88365e-15		putative GTP-binding protein
SMU_158	wt planktonic vs wt biofilm	1561.29	1.85455	0.157518	11.7736	5.3379e-32	7.61249e-31	cysS	putative cysteinyl-tRNA synthetase
SMU_787	wt planktonic vs wt biofilm	1381.06	1.85458	0.209657	8.84578	9.08939e-19	6.09467e-18		putative transcriptional regulator
SMU_1217c	wt planktonic vs wt biofilm	712.943	1.86133	0.274036	6.7923	1.1036e-11	4.53543e-11		putative ABC transporter, amino acid bindingprotein
SMU_497c	wt planktonic vs wt biofilm	183.767	1.86508	0.23116	8.06836	7.12496e-16	3.92386e-15		conserved hypothetical protein
SMU_496	wt planktonic vs wt biofilm	2506.01	1.87993	0.284618	6.60508	3.97296e-11	1.52151e-10	cysK	putative cysteine synthetase A; O-acetylserinelyase
SMU_1447c	wt planktonic vs wt biofilm	1766.83	1.88081	0.162445	11.5781	5.32045e-31	7.26242e-30		conserved hypothetical protein
SMU_447	wt planktonic vs wt biofilm	469.014	1.88972	0.304512	6.20574	5.44399e-10	1.86777e-09		conserved hypothetical protein
SMU_2089	wt planktonic vs wt biofilm	1608.26	1.89736	0.144075	13.1693	1.31871e-39	2.7693e-38	hexB	putative mismatch repair protein HexB
SMU_227c	wt planktonic vs wt biofilm	3463.46	1.92237	0.213098	9.02108	1.8625e-19	1.30375e-18		conserved hypothetical protein
SMU_1138	wt planktonic vs wt biofilm	1448.1	1.92924	0.178618	10.8009	3.40692e-27	3.65766e-26	pstS	putative ABC transporter, phosphate-bindingprotein
SMU_866	wt planktonic vs wt biofilm	12333.6	1.93483	0.361398	5.35373	8.61589e-08	2.38277e-07		conserved hypothetical protein
SMU_374	wt planktonic vs wt biofilm	175.187	1.9402	0.282044	6.87907	6.02456e-12	2.51374e-11		putative oxidoreductase
SMU_105	wt planktonic vs wt biofilm	2157.04	1.94039	0.395512	4.90602	9.29432e-07	2.32176e-06		putative transcriptional regulator; repressor ofsugar transport operon
SMU_257	wt planktonic vs wt biofilm	1648.83	1.94376	0.162361	11.9719	4.98844e-33	7.333e-32	oppC	putative transmembrane protein, permease OppC
SMU_222c	wt planktonic vs wt biofilm	854.135	1.94805	0.250285	7.78332	7.06459e-15	3.64877e-14		hypothetical protein; possible integrasefragment
SMU_330	wt planktonic vs wt biofilm	2469.58	1.94932	0.196592	9.91556	3.56249e-23	3.15182e-22	gltX	putative glutamyl-tRNA synthetase
SMU_557	wt planktonic vs wt biofilm	3108.06	1.95029	0.203669	9.57578	1.01095e-21	8.22093e-21	divIVA	putative cell division protein DivIVA
SMU_2125	wt planktonic vs wt biofilm	160.249	1.95086	0.270074	7.2234	5.07029e-13	2.30698e-12		conserved hypothetical protein
SMU_880	wt planktonic vs wt biofilm	600.54	1.95165	0.288258	6.7705	1.28335e-11	5.24033e-11	msmG	multiple sugar-binding ABC transporter, permeaseprotein MsmG
SMU_1136	wt planktonic vs wt biofilm	1396.87	1.95568	0.188027	10.4011	2.45211e-25	2.45339e-24	pstC	putative phosphate ABC transporter, permeaseprotein
SMU_2150c	wt planktonic vs wt biofilm	1738.35	1.97049	0.11469	17.1811	3.67991e-66	2.1976e-64		putative ABC transporter; ATP-binding protein;possible cobalt transport system
SMU_253	wt planktonic vs wt biofilm	529.503	1.97216	0.244699	8.05953	7.65871e-16	4.20569e-15	dacA	putative D-alanyl-D-alanine carboxypeptidase;penicillin-binding protein
SMU_1305c	wt planktonic vs wt biofilm	1569.41	1.97607	0.216041	9.14675	5.86743e-20	4.24722e-19		conserved hypothetical protein
SMU_1180	wt planktonic vs wt biofilm	908.298	1.97807	0.191391	10.3352	4.88267e-25	4.68883e-24	phnA	putative alkylphosphonate uptake protein
SMU_372	wt planktonic vs wt biofilm	237.622	1.98062	0.217908	9.08924	9.97327e-20	7.0851e-19		hypothetical protein
SMU_375	wt planktonic vs wt biofilm	224.284	1.98801	0.211245	9.41089	4.91959e-21	3.79087e-20		hypothetical protein
SMU_882	wt planktonic vs wt biofilm	784.835	1.99523	0.281547	7.08668	1.37371e-12	6.07676e-12	msmK	multiple sugar-binding ABC transporter,ATP-binding protein, MsmK
SMU_910	wt planktonic vs wt biofilm	3712.01	1.99876	0.186822	10.6988	1.0316e-26	1.07726e-25	gtfD	glucosyltransferase-S
SMU_159	wt planktonic vs wt biofilm	746.367	2.00621	0.183252	10.9478	6.80769e-28	7.74375e-27		conserved hypothetical protein
SMU_1303c	wt planktonic vs wt biofilm	1917.42	2.01828	0.164403	12.2764	1.21229e-34	2.02302e-33		putative dipeptidase
SMU_156	wt planktonic vs wt biofilm	748.281	2.02267	0.18437	10.9707	5.28401e-28	6.08298e-27		conserved hypothetical protein
SMU_1207	wt planktonic vs wt biofilm	232.304	2.02958	0.363854	5.57799	2.43307e-08	7.15322e-08	fic	Fic
SMU_1502c	wt planktonic vs wt biofilm	838.766	2.0331	0.596215	3.41001	0.000649601	0.00117223		conserved hypothetical protein
SMU_1843	wt planktonic vs wt biofilm	1664.65	2.04169	0.371137	5.50116	3.77295e-08	1.08097e-07	scrB	sucrose-6-phosphate hydrolase
SMU_675	wt planktonic vs wt biofilm	54384.7	2.04238	0.292323	6.98671	2.814e-12	1.21389e-11		phosphoenolpyruvate:sugar phosphotransferasesystem enzyme I, PTS system EI component
SMU_881	wt planktonic vs wt biofilm	931.041	2.05016	0.275019	7.45463	9.01211e-14	4.30554e-13	gtfA	sucrose phosphorylase, GtfA
SMU_1735	wt planktonic vs wt biofilm	8061.57	2.05384	0.273563	7.50773	6.01606e-14	2.91055e-13	accD	putative acetyl-CoA carboxylase beta subunit
SMU_553	wt planktonic vs wt biofilm	3435	2.05908	0.239897	8.5832	9.22674e-18	5.65138e-17	ylmE	conserved hypothetical protein
SMU_1499	wt planktonic vs wt biofilm	1380.94	2.06163	0.238861	8.63108	6.0774e-18	3.75855e-17	rexA	putative exonuclease RexA
SMU_847c	wt planktonic vs wt biofilm	86.7292	2.07235	0.556412	3.72448	0.000195718	0.000383608		hypothetical protein
SMU_393	wt planktonic vs wt biofilm	1190.66	2.07809	0.325279	6.38862	1.67384e-10	6.0353e-10		conserved hypothetical protein
SMU_1569	wt planktonic vs wt biofilm	780.073	2.09041	0.272081	7.68303	1.55373e-14	7.89675e-14	malF	putative maltose/maltodextrin ABC transporter,permease protein MalF
SMU_2152c	wt planktonic vs wt biofilm	1542.84	2.09307	0.140666	14.8797	4.46453e-50	1.60976e-48		conserved hypothetical protein
SMU_2006	wt planktonic vs wt biofilm	19896.1	2.09849	0.164813	12.7326	3.89861e-37	7.30416e-36	secY	putative preprotein translocase SecY protein
SMU_1859	wt planktonic vs wt biofilm	28804	2.09956	0.376787	5.57227	2.51442e-08	7.38103e-08	ssb	putative single-stranded DNA-binding protein
SMU_1534	wt planktonic vs wt biofilm	2507.09	2.10007	0.218052	9.63106	5.91176e-22	4.9119e-21	atpH	FoF1 membrane-bound proton-translocating ATPase,c subunit
SMU_799c	wt planktonic vs wt biofilm	246.591	2.10742	0.782206	2.6942	0.00705568	0.011061		conserved hypothetical protein
SMU_958	wt planktonic vs wt biofilm	15199.4	2.13084	0.298352	7.14204	9.19552e-13	4.10576e-12		hypothetical protein
SMU_226c	wt planktonic vs wt biofilm	841.759	2.13254	0.17574	12.1346	6.92483e-34	1.09366e-32		putative transposase
SMU_223c	wt planktonic vs wt biofilm	391.487	2.1624	0.314236	6.88145	5.92467e-12	2.4829e-11		hypothetical protein
SMU_224c	wt planktonic vs wt biofilm	938.548	2.16695	0.272676	7.94697	1.91125e-15	1.02595e-14		hypothetical protein
SMU_2005	wt planktonic vs wt biofilm	1721.22	2.17035	0.167588	12.9505	2.33418e-38	4.64648e-37	adk	putative adenylate kinase
SMU_1124	wt planktonic vs wt biofilm	1344.25	2.17776	0.17709	12.2975	9.34496e-35	1.58037e-33	pdp	putative pyrimidine-nucleoside phosphorylase
SMU_1743	wt planktonic vs wt biofilm	4109.47	2.18837	0.249368	8.77568	1.69876e-18	1.11176e-17	acp	putative acyl carrier protein
SMU_1992	wt planktonic vs wt biofilm	1405.17	2.19641	0.247661	8.86863	7.40536e-19	5.03617e-18	tyrS	putative tyrosyl-tRNA synthetase
SMU_1206c	wt planktonic vs wt biofilm	217.288	2.19809	0.295914	7.42815	1.10127e-13	5.23514e-13		hypothetical protein
SMU_1304c	wt planktonic vs wt biofilm	1158.97	2.19914	0.24452	8.99369	2.39056e-19	1.66728e-18		conserved hypothetical protein
SMU_225c	wt planktonic vs wt biofilm	459.144	2.2258	0.237157	9.38533	6.27183e-21	4.77509e-20		hypothetical protein
SMU_1065c	wt planktonic vs wt biofilm	540.979	2.23538	0.165115	13.5383	9.29573e-42	2.33739e-40		putative transcriptional regulator (GntRfamily)
SMU_1087	wt planktonic vs wt biofilm	314.192	2.25043	0.227598	9.88775	4.70473e-23	4.10536e-22		putative 4-oxalocrotonate tautomerase
SMU_241c	wt planktonic vs wt biofilm	592.727	2.2519	0.179428	12.5505	3.95176e-36	6.99242e-35		putative ABC transporter, ATP-binding protein;amino acid transport system
SMU_1570	wt planktonic vs wt biofilm	578.726	2.25885	0.279706	8.07581	6.70303e-16	3.70216e-15	malG	putative maltose/maltodextrin ABC transporter,MalG permease
SMU_883	wt planktonic vs wt biofilm	1076.41	2.26615	0.306427	7.39538	1.41003e-13	6.61213e-13	dexB	dextran glucosidase DexB
SMU_259	wt planktonic vs wt biofilm	2581.87	2.2704	0.1569	14.4703	1.86674e-47	6.15059e-46	oppF	putative oligopeptide ABC transporter,ATP-binding protein OppF
SMU_1960c	wt planktonic vs wt biofilm	8668.19	2.27083	0.871808	2.60474	0.00919432	0.0141468		putative PTS system, mannose-specific IIBcomponent
SMU_1596	wt planktonic vs wt biofilm	69.1791	2.29359	0.533006	4.30312	1.68412e-05	3.74664e-05	ptcC	putative PTS system, cellobiose-specific IICcomponent
SMU_376	wt planktonic vs wt biofilm	273.408	2.31535	0.248946	9.3006	1.39649e-20	1.03038e-19		putative aminotransferase
SMU_893	wt planktonic vs wt biofilm	696.511	2.32571	0.237971	9.77312	1.46861e-22	1.26419e-21		putative anticodon nuclease
SMU_2046c	wt planktonic vs wt biofilm	1587.22	2.32873	0.314896	7.39522	1.41169e-13	6.61213e-13		conserved hypothetical protein
SMU_1125c	wt planktonic vs wt biofilm	669.427	2.33037	0.255244	9.13	6.84998e-20	4.92117e-19		conserved hypothetical protein
SMU_1081c	wt planktonic vs wt biofilm	1155.58	2.33963	0.280437	8.34282	7.25382e-17	4.25216e-16		conserved hypothetical protein
SMU_1001	wt planktonic vs wt biofilm	26.8284	2.33975	0.414143	5.64961	1.60811e-08	4.83191e-08	smf	putative DNA processing Smf protein
SMU_153	wt planktonic vs wt biofilm	59.9369	2.34138	0.497995	4.70161	2.58113e-06	6.15798e-06		hypothetical protein
SMU_1086	wt planktonic vs wt biofilm	1217.84	2.34468	0.192709	12.167	4.66048e-34	7.5476e-33	kitH	putative thymidine kinase
SMU_1403c	wt planktonic vs wt biofilm	395.616	2.35606	0.285616	8.24907	1.5963e-16	9.07896e-16		conserved hypothetical protein
SMU_1942c	wt planktonic vs wt biofilm	2012.98	2.35863	0.329719	7.15347	8.461e-13	3.80446e-12		putative amino acid binding protein
SMU_1533	wt planktonic vs wt biofilm	6669.38	2.36738	0.179745	13.1708	1.29204e-39	2.74344e-38	atpG	FoF1 membrane-bound proton-translocating ATPase,a subunit
SMU_1734	wt planktonic vs wt biofilm	7042.84	2.3695	0.235073	10.0799	6.78088e-24	6.22993e-23	accA	putative acetyl-CoA carboxylase alpha subunit
SMU_244	wt planktonic vs wt biofilm	397.464	2.37026	0.245551	9.6528	4.78306e-22	4.04444e-21	bacA	putative undecaprenol kinase (bacitracinresistance protein)
SMU_501	wt planktonic vs wt biofilm	1966.58	2.37974	0.250095	9.51537	1.81063e-21	1.4298e-20		hypothetical protein
SMU_1025	wt planktonic vs wt biofilm	57.4919	2.38106	0.453828	5.24661	1.54923e-07	4.14647e-07		putative transcriptional regulator
SMU_539c	wt planktonic vs wt biofilm	10.9339	2.38768	0.545212	4.37936	1.19029e-05	2.68236e-05		signal peptidase type IV
SMU_258	wt planktonic vs wt biofilm	1977.7	2.389	0.205226	11.6408	2.55482e-31	3.53786e-30	oppD	putative oligopeptide ABC transporter,ATP-binding protein OppD
SMU_373	wt planktonic vs wt biofilm	185.523	2.4031	0.299258	8.03021	9.73091e-16	5.31308e-15		hypothetical protein
SMU_1744	wt planktonic vs wt biofilm	3776.42	2.42522	0.185051	13.1057	3.05511e-39	6.21097e-38	fabH	putative 3-oxoacyl-[acyl-carrier-protein]synthase III
SMU_1205c	wt planktonic vs wt biofilm	252.587	2.44062	0.237399	10.2807	8.61296e-25	8.18874e-24		hypothetical protein
SMU_877	wt planktonic vs wt biofilm	668.216	2.45498	0.341055	7.19819	6.10165e-13	2.75656e-12	agaL	alpha-galactosidase
SMU_1537	wt planktonic vs wt biofilm	2769.38	2.46456	0.796028	3.09607	0.00196104	0.00333709	glgD	putative glycogen biosynthesis protein GlgD
SMU_487	wt planktonic vs wt biofilm	403.885	2.46825	0.203222	12.1456	6.05544e-34	9.64328e-33		putative response regulator
SMU_2031	wt planktonic vs wt biofilm	7386.96	2.47556	0.199554	12.4055	2.44097e-35	4.20242e-34	eftS	putative translation elongation factor TS
SMU_2127	wt planktonic vs wt biofilm	8739.85	2.48755	0.776641	3.20296	0.00136024	0.00235668		putative succinate semialdehyde dehydrogenase
SMU_1043c	wt planktonic vs wt biofilm	2992.7	2.4885	0.382238	6.51034	7.49816e-11	2.77156e-10		putative phosphotransacetylase
SMU_879	wt planktonic vs wt biofilm	585.826	2.49177	0.28092	8.87004	7.31171e-19	5.00813e-18	msmF	multiple sugar-binding ABC transporter, permeaseprotein MsmF
SMU_91	wt planktonic vs wt biofilm	4725.41	2.49313	0.256337	9.72599	2.33627e-22	1.99313e-21	ropA	peptidyl-prolyl isomerase RopA (trigger factor)
SMU_1527	wt planktonic vs wt biofilm	3611.6	2.52321	0.196488	12.8415	9.59859e-38	1.87173e-36	atpA	FoF1 membrane-bound proton-translocating ATPase,epsilon subunit
SMU_1135	wt planktonic vs wt biofilm	1076.51	2.53146	0.187983	13.4664	2.46609e-41	6.04191e-40	pstB	putative phosphate ABC transporter, ATP-bindingprotein
SMU_1528	wt planktonic vs wt biofilm	10982.7	2.53181	0.206996	12.2312	2.11823e-34	3.4896e-33	atpB	FoF1 membrane-bound proton-translocating ATPase,beta subunit
SMU_2047	wt planktonic vs wt biofilm	24850.7	2.53204	0.278061	9.10607	8.54164e-20	6.0907e-19	ptsG	putative PTS system, glucose-specific IIABCcomponent
SMU_730	wt planktonic vs wt biofilm	63.3073	2.54645	0.390513	6.52077	6.99462e-11	2.59045e-10		conserved hypothetical protein
SMU_1080c	wt planktonic vs wt biofilm	633.361	2.54872	0.340818	7.47824	7.53232e-14	3.61665e-13		conserved hypothetical protein; possibletransposon-related protein
SMU_1404c	wt planktonic vs wt biofilm	640.692	2.59264	0.24621	10.5302	6.27109e-26	6.34077e-25		conserved hypothetical protein
SMU_1090	wt planktonic vs wt biofilm	5087.83	2.60126	0.392186	6.63272	3.29559e-11	1.2723e-10		conserved hypothetical protein
SMU_892	wt planktonic vs wt biofilm	814.175	2.61837	0.310022	8.44574	3.02135e-17	1.80431e-16	hsdS	putative type I restriction-modification system,specificity determinant
SMU_690	wt planktonic vs wt biofilm	1059.99	2.61953	0.281585	9.3028	1.36789e-20	1.01319e-19		hypothetical protein
SMU_1745c	wt planktonic vs wt biofilm	3993.79	2.62869	0.197573	13.3049	2.1679e-40	4.76191e-39		putative transcriptional regulator
SMU_1338c	wt planktonic vs wt biofilm	3054.54	2.62943	0.186239	14.1186	2.91831e-45	8.44983e-44		putative permease; possible multidrug-effluxtransporter
SMU_1182	wt planktonic vs wt biofilm	1375.11	2.66395	0.764283	3.48556	0.000491107	0.000905894	mtlD	mannitol-1-phosphate dehydrogenase
SMU_1302	wt planktonic vs wt biofilm	394.417	2.67713	0.232458	11.5166	1.08764e-30	1.44339e-29	adcA	putative surface adhesin; AdcA protein-likeprotein; putative Zn-binding lipoprotein
SMU_503c	wt planktonic vs wt biofilm	153.521	2.68128	0.338707	7.91621	2.4486e-15	1.30342e-14		hypothetical protein
SMU_577	wt planktonic vs wt biofilm	1183.35	2.68294	0.351133	7.64081	2.15852e-14	1.08551e-13	lytS	putative histidine kinase LytS
SMU_1179c	wt planktonic vs wt biofilm	1493.45	2.68898	0.1346	19.9776	8.62501e-89	1.17731e-86		putative amino acid ABC transporter, permeaseprotein
SMU_242c	wt planktonic vs wt biofilm	820.894	2.69563	0.173977	15.4942	3.7952e-54	1.54311e-52		putative amino acid ABC transporter, permeaseprotein, glutamine transport system
SMU_1595	wt planktonic vs wt biofilm	187.654	2.70429	0.325617	8.30515	9.96964e-17	5.79088e-16	cah	putative carbonic anhydrase precursor
SMU_101	wt planktonic vs wt biofilm	1501.75	2.73378	0.774804	3.52836	0.000418149	0.000782647		putative sorbose PTS system, IIC component
SMU_379	wt planktonic vs wt biofilm	126.285	2.73486	0.292775	9.34118	9.52665e-21	7.11149e-20		hypothetical protein
SMU_1571	wt planktonic vs wt biofilm	808.668	2.74865	0.266765	10.3036	6.78542e-25	6.48347e-24		putative ABC transporter, ATP-binding protein,MsmK-like protein
SMU_1334	wt planktonic vs wt biofilm	2261.17	2.77128	0.229249	12.0885	1.2145e-33	1.84199e-32	sfp	putative phosphopantetheinyl transferase
SMU_576	wt planktonic vs wt biofilm	475.848	2.80038	0.353014	7.93277	2.1431e-15	1.14719e-14	lytR	putative response regulator LytR
SMU_674	wt planktonic vs wt biofilm	27371.7	2.80944	0.327123	8.58832	8.82464e-18	5.43997e-17	ptsH	phosphoenolpyruvate:sugar phosphotransferasesystem HPr
SMU_102	wt planktonic vs wt biofilm	1587.04	2.83344	0.699741	4.04927	5.13766e-05	0.000107301		putative PTS system, IID component
SMU_930c	wt planktonic vs wt biofilm	154.045	2.89015	0.330561	8.74319	2.26622e-18	1.46309e-17		putative transcriptional regulator
SMU_148	wt planktonic vs wt biofilm	6253.95	2.91118	0.580436	5.01551	5.28938e-07	1.34774e-06	adhE	putative alcohol-acetaldehyde dehydrogenase
SMU_145	wt planktonic vs wt biofilm	2630.61	2.92519	0.230031	12.7165	4.78774e-37	8.79747e-36		conserved hypothetical protein
SMU_1317c	wt planktonic vs wt biofilm	1394.25	2.97667	0.274331	10.8507	1.98001e-27	2.14989e-26		hypothetical protein
SMU_2001	wt planktonic vs wt biofilm	11992.1	2.99148	0.273654	10.9316	8.13881e-28	9.14899e-27	rpoA	DNA-directed RNA polymerase, alpha subunit
SMU_1538	wt planktonic vs wt biofilm	2694.69	2.99399	0.83287	3.59479	0.000324656	0.000620417	glgC	putative glucose-1-phosphateadenylyltransferase; ADP-glucose pyrophosphorylase
SMU_78	wt planktonic vs wt biofilm	3724.07	2.99509	0.895196	3.34573	0.000820655	0.00146021	fruA	fructan hydrolase; exo-beta-D-fructosidase;fructanase, FruA
SMU_2004	wt planktonic vs wt biofilm	6020.75	3.0179	0.196233	15.3792	2.25847e-53	8.99155e-52	if1	putative translation initiation factor IF-1
SMU_1529	wt planktonic vs wt biofilm	5601.78	3.02754	0.277039	10.9282	8.45067e-28	9.44399e-27	atpC	FoF1 membrane-bound proton-translocating ATPase,gamma subunit
SMU_1877	wt planktonic vs wt biofilm	3211.26	3.0347	0.583409	5.20168	1.97498e-07	5.20577e-07	ptnA	putative PTS system, mannose-specific componentIIAB
SMU_378	wt planktonic vs wt biofilm	178.288	3.06042	0.273176	11.2031	3.93657e-29	4.9492e-28		hypothetical protein
SMU_1204	wt planktonic vs wt biofilm	1443.44	3.09691	0.207761	14.9061	3.00838e-50	1.12726e-48	parC	topoisomerase IV, subunit A
SMU_1178c	wt planktonic vs wt biofilm	1319.33	3.11776	0.174271	17.8903	1.40296e-71	1.03118e-69		putative amino acid ABC transporter, ATP-bindingprotein
SMU_1315c	wt planktonic vs wt biofilm	1779.37	3.15254	0.268348	11.748	7.23279e-32	1.02384e-30		putative ATP-binding protein
SMU_915c	wt planktonic vs wt biofilm	238.594	3.16535	0.349634	9.05332	1.38688e-19	9.7798e-19		conserved hypothetical protein
SMU_1405c	wt planktonic vs wt biofilm	1317.12	3.17349	0.196328	16.1643	9.00967e-59	4.0994e-57		conserved hypothetical protein
SMU_1316c	wt planktonic vs wt biofilm	1821.1	3.19855	0.283419	11.2856	1.54605e-29	1.96966e-28		hypothetical protein
SMU_1077	wt planktonic vs wt biofilm	12497.2	3.19887	0.602746	5.30716	1.11348e-07	3.0485e-07	pgm	putative phosphoglucomutase
SMU_100	wt planktonic vs wt biofilm	1515.81	3.19933	0.774587	4.13037	3.62178e-05	7.7332e-05		putative sorbose PTS system, IIB component
SMU_1530	wt planktonic vs wt biofilm	8536.23	3.21968	0.241058	13.3565	1.08615e-40	2.47099e-39	atpD	FoF1 membrane-bound proton-translocating ATPase,alpha subunit
SMU_1134c	wt planktonic vs wt biofilm	919.837	3.26349	0.296416	11.0099	3.42566e-28	3.99173e-27		putative phosphate ABC transporter, ATP-bindingprotein
SMU_1568	wt planktonic vs wt biofilm	1335.22	3.29236	0.269482	12.2174	2.51089e-34	4.10112e-33	malX	putative maltose/maltodextrin ABC transporter,sugar-binding protein MalX
SMU_1336	wt planktonic vs wt biofilm	2207.13	3.30581	0.25822	12.8023	1.59194e-37	3.07292e-36	pksD	conserved hypothetical protein PksD, involved inpolyketide synthesis
SMU_1133	wt planktonic vs wt biofilm	821.389	3.3596	0.304289	11.0408	2.42853e-28	2.86477e-27	phoU	putative phosphate transport system regulatoryprotein
SMU_1183	wt planktonic vs wt biofilm	642.872	3.38096	0.794447	4.25573	2.08364e-05	4.56633e-05	mtlA2	PTS system, mannitol-specific enzyme IIA
SMU_1177c	wt planktonic vs wt biofilm	1668.89	3.38214	0.23183	14.5888	3.30768e-48	1.10894e-46		putative ABC transporter, glutamine bindingprotein
SMU_919c	wt planktonic vs wt biofilm	213.875	3.38231	0.308318	10.9702	5.31634e-28	6.08355e-27		putative ATPase, confers aluminum resistance
SMU_103	wt planktonic vs wt biofilm	864.387	3.40169	0.654465	5.19767	2.01802e-07	5.30459e-07		putative PTS system, IIA component
SMU_1532	wt planktonic vs wt biofilm	3811.22	3.4209	0.244514	13.9906	1.7787e-44	4.85586e-43	atpF	FoF1 membrane-bound proton-translocating ATPase,b subunit
SMU_878	wt planktonic vs wt biofilm	567.306	3.42409	0.328536	10.4223	1.9621e-25	1.97346e-24	msmE	multiple sugar-binding ABC transporter,sugar-binding protein precursor MsmE
SMU_1961c	wt planktonic vs wt biofilm	5631.33	3.42428	0.839827	4.07736	4.5549e-05	9.58637e-05		putative PTS system, sugar-specific enzyme IIAcomponent
SMU_19	wt planktonic vs wt biofilm	374671	3.54399	1.25652	2.82048	0.00479516	0.007694
SMU_1184c	wt planktonic vs wt biofilm	2445.43	3.55972	0.872587	4.0795	4.5132e-05	9.50907e-05		putative transcriptional regulator,antiterminator
SMU_104	wt planktonic vs wt biofilm	3023.75	3.6009	0.589896	6.10429	1.03258e-09	3.43774e-09		putative alpha-glucosidase; glycosyl hydrolase
SMU_1539	wt planktonic vs wt biofilm	3751.56	3.60834	0.913817	3.94865	7.85942e-05	0.000160807	glgB	putative 1,4-alpha-glucan branching enzyme
SMU_1344c	wt planktonic vs wt biofilm	2213.32	3.63124	0.254754	14.2539	4.23698e-46	1.32736e-44		putative malonyl-CoA acyl-carrier-proteintransacylase
SMU_1425	wt planktonic vs wt biofilm	2783.96	3.6913	1.09274	3.37803	0.000730063	0.00130388	clpB	putative Clp proteinase, ATP-binding subunitClpB
SMU_1335c	wt planktonic vs wt biofilm	2705.06	3.86465	0.284994	13.5605	6.87009e-42	1.7505e-40		putative enoyl-(acyl-carrier-protein) reductase
SMU_1339	wt planktonic vs wt biofilm	7815.84	3.9001	0.275824	14.1398	2.1591e-45	6.44693e-44	bacD	putative bacitracin synthetase
SMU_1531	wt planktonic vs wt biofilm	3211.37	3.90365	0.27068	14.4217	3.78148e-47	1.22482e-45	atpE	FoF1 membrane-bound proton-translocating ATPase,delta subunit
SMU_1337c	wt planktonic vs wt biofilm	1891.94	3.91315	0.214177	18.2707	1.4175e-74	1.28992e-72		putative alpha/beta superfamily hydrolase
SMU_916c	wt planktonic vs wt biofilm	232.465	3.95768	0.416456	9.50324	2.03466e-21	1.59354e-20		conserved hypothetical protein
SMU_1340	wt planktonic vs wt biofilm	8741.88	4.032	0.290129	13.8973	6.5815e-44	1.77144e-42	bacA2	putative surfactin synthetase
SMU_1089	wt planktonic vs wt biofilm	2132.36	4.0694	0.425172	9.57118	1.05697e-21	8.52263e-21		conserved hypothetical protein
SMU_1599	wt planktonic vs wt biofilm	31.0744	4.08757	0.878077	4.65514	3.23757e-06	7.67617e-06	celR	putative transcriptional regulator; possibleantiterminator
SMU_1088	wt planktonic vs wt biofilm	4040	4.09364	0.410676	9.96804	2.10329e-23	1.90492e-22	apbE	putative thiamine biosynthesis lipoprotein
SMU_917c	wt planktonic vs wt biofilm	189.893	4.1136	0.398011	10.3354	4.87455e-25	4.68883e-24		putative 6-pyruvoyl tetrahydropterin synthase
SMU_1597c	wt planktonic vs wt biofilm	15.1992	4.3788	0.936769	4.67436	2.94866e-06	6.99987e-06		conserved hypothetical protein
SMU_1341c	wt planktonic vs wt biofilm	9644.88	4.44042	0.250769	17.7072	3.68676e-70	2.6094e-68		putative gramicidin S synthetase
SMU_1343c	wt planktonic vs wt biofilm	2611.88	4.57196	0.324011	14.1105	3.27199e-45	9.33249e-44		putative polyketide synthase
SMU_1345c	wt planktonic vs wt biofilm	3077.89	4.68831	0.260584	17.9915	2.26976e-72	1.80729e-70		putative peptide synthetase
SMU_1600	wt planktonic vs wt biofilm	6.52137	4.90699	1.56225	3.14098	0.00168382	0.0028885	ptcB	putative PTS system, cellobiose-specific IIBcomponent
SMU_1185	wt planktonic vs wt biofilm	2668.65	5.00849	1.01588	4.93017	8.21566e-07	2.06039e-06	mtlA1	PTS system, mannitol-specific enzyme IIBCcomponent
SMU_1346	wt planktonic vs wt biofilm	2498.79	5.16489	0.278884	18.5198	1.42836e-76	1.3648e-74	bacT	putative thioesterase BacT
SMU_1342	wt planktonic vs wt biofilm	20475	5.20316	0.271356	19.1746	6.0294e-82	6.77776e-80	bacA1	putative bacitracin synthetase 1; BacA
SMU_2038	wt planktonic vs wt biofilm	16249.5	5.92807	0.443867	13.3555	1.10034e-40	2.47382e-39	pttB	putative PTS system, trehalose-specific IIABCcomponent
SMU_1598	wt planktonic vs wt biofilm	9.06539	6.81454	1.44469	4.71696	2.39391e-06	5.73279e-06	ptcA	putative PTS system, cellobiose-specific IIAcomponent
SMU_2037	wt planktonic vs wt biofilm	13865.5	7.08138	0.426814	16.5912	8.06405e-62	4.05537e-60	treA	putative trehalose-6-phosphate hydrolase TreA

## Sheet: wt planktonic vs CHX planktonic
Table S3. List of all differentially expressed genes (log2FoldChange < -1 or >1, pval < 0.05)
Wild-type untreated planktonic vs chlorhexidine-treated planktonic
locus_tag	Compared conditions	baseMean	log2FoldChange	lfcSE	stat	pvalue	padj	gene	product
SMU_1093	wt planktonic vs CHX planktonic	512.474	-8.01415	0.418944	-19.1294	1.43719e-81	3.05163e-79		putative ABC transporter, permease protein
SMU_1553c	wt planktonic vs CHX planktonic	661.219	-7.4247	0.2939	-25.2627	8.21358e-141	1.56962e-137		hypothetical protein
SMU_1551c	wt planktonic vs CHX planktonic	1908.62	-7.16739	0.326639	-21.9429	1.01321e-106	3.8725e-104		putative ABC transporter, ATP-binding protein
SMU_1554c	wt planktonic vs CHX planktonic	431.98	-7.05099	0.284342	-24.7975	9.5309e-136	6.07119e-133		hypothetical protein
SMU_1552c	wt planktonic vs CHX planktonic	867.229	-7.03227	0.335424	-20.9653	1.35949e-97	3.71141e-95		hypothetical protein
SMU_1094	wt planktonic vs CHX planktonic	178.987	-7.00954	0.46092	-15.2077	3.14408e-52	3.53431e-50		putative ABC transporter, ATP-binding protein
SMU_1131c	wt planktonic vs CHX planktonic	994.383	-6.66341	0.309176	-21.5521	5.05456e-103	1.60988e-100		hypothetical protein
SMU_431	wt planktonic vs CHX planktonic	1265.76	-6.4835	0.258844	-25.0479	1.84099e-138	1.75907e-135		putative ABC transporter, ATP-binding protein
SMU_40	wt planktonic vs CHX planktonic	1808.93	-5.78002	1.08892	-5.30801	1.10831e-07	6.34125e-07		conserved hypothetical protein
SMU_41	wt planktonic vs CHX planktonic	1841.63	-5.65506	1.09673	-5.15631	2.51863e-07	1.352e-06		hypothetical protein
SMU_1550c	wt planktonic vs CHX planktonic	2413.06	-5.52396	0.224614	-24.5932	1.49461e-133	7.14048e-131		conserved hypothetical protein; possibleintegral membrane protein
SMU_239c	wt planktonic vs CHX planktonic	648.855	-5.49804	0.303723	-18.1021	3.06667e-73	5.32765e-71		hypothetical protein
SMU_739c	wt planktonic vs CHX planktonic	160.534	-5.49611	0.333575	-16.4764	5.41993e-61	7.9673e-59		hypothetical protein
SMU_499	wt planktonic vs CHX planktonic	244.39	-4.56937	0.339102	-13.4749	2.19708e-41	1.67945e-39		putative late competence protein
SMU_2084c	wt planktonic vs CHX planktonic	40412.9	-4.12202	0.240456	-17.1425	7.15135e-66	1.13885e-63		conserved hypothetical protein
SMU_1854	wt planktonic vs CHX planktonic	3771.28	-4.04728	0.301446	-13.4262	4.24459e-41	3.11977e-39		conserved hypothetical protein
SMU_1862	wt planktonic vs CHX planktonic	284.057	-3.9554	0.300595	-13.1585	1.51977e-39	1.07566e-37		hypothetical protein
SMU_1855	wt planktonic vs CHX planktonic	2997.63	-3.90872	0.253925	-15.3932	1.81838e-53	2.31662e-51		hypothetical protein
SMU_753	wt planktonic vs CHX planktonic	14585.1	-3.75581	0.289785	-12.9607	2.04341e-38	1.39463e-36		conserved hypothetical protein
SMU_1907	wt planktonic vs CHX planktonic	4.16642	-3.65758	1.26978	-2.88049	0.0039706	0.00956848		hypothetical protein
SMU_193c	wt planktonic vs CHX planktonic	14.5348	-3.55649	0.966176	-3.681	0.000232325	0.000727824		conserved hypothetical protein
SMU_574c	wt planktonic vs CHX planktonic	381.471	-3.31468	0.427159	-7.75984	8.50363e-15	1.30003e-13		putative membrane protein
SMU_1914c	wt planktonic vs CHX planktonic	493.293	-3.28919	0.79831	-4.12019	3.78555e-05	0.000141569		hypothetical protein
SMU_1098c	wt planktonic vs CHX planktonic	2823.08	-3.23098	0.168087	-19.222	2.42098e-82	5.78311e-80		putative oxidoreductase
SMU_575c	wt planktonic vs CHX planktonic	265.889	-3.17806	0.464733	-6.83845	8.00525e-12	8.31415e-11		putative membrane protein
SMU_1097c	wt planktonic vs CHX planktonic	1243.29	-3.11313	0.202676	-15.3601	3.03212e-53	3.62149e-51		putative transcriptional regulator protein
SMU_423	wt planktonic vs CHX planktonic	728.107	-3.10266	0.337748	-9.18633	4.06458e-20	1.03566e-18		hypothetical protein
SMU_1096	wt planktonic vs CHX planktonic	1562.65	-3.09322	0.212532	-14.5541	5.49804e-48	5.25337e-46	opuBa	putative ABC transporter, ATP-binding protein,choline transporter
SMU_200c	wt planktonic vs CHX planktonic	21.7491	-2.96337	0.637319	-4.64975	3.32345e-06	1.477e-05		hypothetical protein
SMU_1548c	wt planktonic vs CHX planktonic	2423.86	-2.96308	0.248136	-11.9414	7.20267e-33	3.82342e-31		putative histidine kinase
SMU_150	wt planktonic vs CHX planktonic	189.787	-2.96267	0.382627	-7.74299	9.7104e-15	1.46115e-13		hypothetical protein
SMU_1906c	wt planktonic vs CHX planktonic	732.608	-2.93164	0.393729	-7.44582	9.63418e-14	1.24398e-12		hypothetical protein
SMU_432	wt planktonic vs CHX planktonic	1488.46	-2.90589	0.159058	-18.2694	1.4502e-74	2.77133e-72		putative ABC transporter, integral membraneprotein
SMU_654	wt planktonic vs CHX planktonic	13.7761	-2.88415	0.602706	-4.78533	1.70703e-06	7.87956e-06	mutF	putative ABC transporter, ATP-binding proteinMutF
SMU_1908c	wt planktonic vs CHX planktonic	853.382	-2.87774	0.381875	-7.53581	4.85304e-14	6.5311e-13		hypothetical protein
SMU_1909c	wt planktonic vs CHX planktonic	1828.18	-2.85996	0.365307	-7.82892	4.92085e-15	7.83645e-14		hypothetical protein
SMU_1910c	wt planktonic vs CHX planktonic	1347.27	-2.84907	0.364573	-7.81482	5.50434e-15	8.69322e-14		hypothetical protein
SMU_1913c	wt planktonic vs CHX planktonic	910.299	-2.84538	0.365828	-7.77791	7.37348e-15	1.14559e-13		putative immunity protein, BLpL-like
SMU_151	wt planktonic vs CHX planktonic	261.054	-2.82699	0.321355	-8.7971	1.40394e-18	2.91622e-17		hypothetical protein
SMU_1912c	wt planktonic vs CHX planktonic	747.598	-2.73836	0.391686	-6.99121	2.72533e-12	3.01046e-11		hypothetical protein
SMU_1129	wt planktonic vs CHX planktonic	2195.38	-2.72098	0.174137	-15.6255	4.88031e-55	6.66163e-53	ciaR	putative response regulator CiaR
SMU_1805	wt planktonic vs CHX planktonic	156.274	-2.7153	0.23093	-11.7581	6.41698e-32	3.14432e-30		putative transcriptional regulator
SMU_1547c	wt planktonic vs CHX planktonic	903.364	-2.66021	0.312296	-8.51826	1.61971e-17	3.191e-16		putative response regulator
SMU_656	wt planktonic vs CHX planktonic	11.8785	-2.56422	0.731118	-3.50726	0.000452743	0.00132292	mutE2	putative MutE
SMU_961	wt planktonic vs CHX planktonic	2363.45	-2.56272	0.350028	-7.32147	2.45272e-13	3.00458e-12		conserved hypothetical protein
SMU_962	wt planktonic vs CHX planktonic	4583.97	-2.49618	0.389082	-6.41555	1.40316e-10	1.24718e-09		putative dehydrogenase
SMU_1704	wt planktonic vs CHX planktonic	469.423	-2.47909	0.191669	-12.9342	2.88526e-38	1.90129e-36		conserved hypothetical protein
SMU_1806	wt planktonic vs CHX planktonic	375.679	-2.46181	0.181682	-13.5501	7.90874e-42	6.29733e-40		putative glycosyltransferase
SMU_1095	wt planktonic vs CHX planktonic	2347.1	-2.45564	0.180493	-13.6051	3.7327e-42	3.10139e-40	opuBc	putative choline ABC transporter, osmoprotectantbinding protein
SMU_1882c	wt planktonic vs CHX planktonic	3633.49	-2.41609	0.37668	-6.41417	1.41596e-10	1.25273e-09		hypothetical protein
SMU_1945	wt planktonic vs CHX planktonic	617.329	-2.37903	0.426867	-5.57323	2.5006e-08	1.56165e-07		hypothetical protein
SMU_1165c	wt planktonic vs CHX planktonic	570.78	-2.32526	0.239721	-9.69988	3.01847e-22	8.60526e-21		putative transcription regulator
SMU_1905c	wt planktonic vs CHX planktonic	167.07	-2.29716	0.424596	-5.41022	6.29458e-08	3.72413e-07		putative bacteriocin secretion protein
SMU_933	wt planktonic vs CHX planktonic	275.975	-2.29652	0.405536	-5.66292	1.48821e-08	9.60801e-08		putative amino acid ABC transporter, periplasmicamino acid-binding protein
SMU_1705	wt planktonic vs CHX planktonic	1105.53	-2.26465	0.205401	-11.0255	2.87897e-28	1.17058e-26		hypothetical protein
SMU_194c	wt planktonic vs CHX planktonic	21.3608	-2.18732	0.590785	-3.7024	0.000213573	0.000673496		conserved hypothetical protein; Bacteriophage P2associated
SMU_932	wt planktonic vs CHX planktonic	304.634	-2.17252	0.329306	-6.59726	4.18821e-11	3.94269e-10		hypothetical protein
SMU_1969c	wt planktonic vs CHX planktonic	333.012	-2.15868	0.195369	-11.0493	2.20969e-28	9.1798e-27		putative transcriptional regulator
SMU_383c	wt planktonic vs CHX planktonic	40.7163	-2.14503	0.494495	-4.33782	1.43901e-05	5.7772e-05		conserved hypothetical protein; putativereductase
SMU_1903c	wt planktonic vs CHX planktonic	430.787	-2.14321	0.376842	-5.68729	1.29073e-08	8.50721e-08		hypothetical protein
SMU_2164	wt planktonic vs CHX planktonic	6198.46	-2.13218	0.170581	-12.4995	7.51064e-36	4.34935e-34	htrA	serine protease HtrA
SMU_212c	wt planktonic vs CHX planktonic	17.7852	-2.12683	0.690671	-3.07936	0.00207444	0.00525765		hypothetical protein
SMU_934	wt planktonic vs CHX planktonic	267.701	-2.1222	0.392718	-5.40389	6.52122e-08	3.83448e-07		putative amino acid ABC transporter, permeaseprotein
SMU_204c	wt planktonic vs CHX planktonic	19.4997	-2.10407	0.796238	-2.64251	0.00822944	0.018223		hypothetical protein
SMU_911c	wt planktonic vs CHX planktonic	1996.08	-2.07812	0.2906	-7.15115	8.60554e-13	1.01513e-11		hypothetical protein
SMU_201c	wt planktonic vs CHX planktonic	77.607	-2.07344	0.39623	-5.23291	1.66861e-07	9.26952e-07		putative transposon protein
SMU_1995c	wt planktonic vs CHX planktonic	1194.73	-2.06528	0.149787	-13.788	3.0079e-43	2.61277e-41		putative transcriptional regulator
SMU_1904c	wt planktonic vs CHX planktonic	654.101	-2.06314	0.370706	-5.56543	2.61512e-08	1.62785e-07		hypothetical protein
SMU_935	wt planktonic vs CHX planktonic	224.266	-2.04215	0.358451	-5.69716	1.21821e-08	8.08334e-08		putative amino acid ABC transporter, permeaseprotein
SMU_211c	wt planktonic vs CHX planktonic	25.0743	-2.01372	0.597812	-3.36849	0.000755822	0.00213035		hypothetical protein
SMU_1128	wt planktonic vs CHX planktonic	3401.58	-2.00929	0.166233	-12.0872	1.23415e-33	6.73844e-32	ciaH	putative histidine kinase sensor CiaH
SMU_294	wt planktonic vs CHX planktonic	474.741	-1.9951	0.224131	-8.90151	5.50915e-19	1.21925e-17		conserved hypothetical protein
SMU_152	wt planktonic vs CHX planktonic	139.325	-1.98431	0.259946	-7.63352	2.28427e-14	3.1863e-13		hypothetical protein
SMU_1968c	wt planktonic vs CHX planktonic	328.733	-1.97694	0.16928	-11.6785	1.64088e-31	7.83929e-30		conserved hypothetical protein
SMU_658	wt planktonic vs CHX planktonic	38.0291	-1.96886	0.339865	-5.79307	6.91108e-09	4.87346e-08		conserved hypothetical protein
SMU_769	wt planktonic vs CHX planktonic	2343.9	-1.95923	0.394987	-4.96025	7.04027e-07	3.50363e-06		conserved hypothetical protein
SMU_202c	wt planktonic vs CHX planktonic	42.5909	-1.94065	0.605454	-3.20528	0.00134931	0.00355659		hypothetical protein
SMU_655	wt planktonic vs CHX planktonic	9.12275	-1.93076	0.598632	-3.22528	0.00125848	0.00336158	mutE1	putative MutE
SMU_199c	wt planktonic vs CHX planktonic	35.8093	-1.92828	0.487411	-3.95618	7.61582e-05	0.000266066		hypothetical protein
SMU_166	wt planktonic vs CHX planktonic	11447.5	-1.91979	0.232664	-8.25132	1.56654e-16	2.7978e-15		hypothetical protein
SMU_1032	wt planktonic vs CHX planktonic	76.1987	-1.91487	0.369723	-5.17921	2.22832e-07	1.20292e-06	tnr5	putative transposon integrase; Tn916 ORF3-like
SMU_1946	wt planktonic vs CHX planktonic	807.228	-1.90387	0.376756	-5.05333	4.34171e-07	2.24243e-06		hypothetical protein
SMU_1250c	wt planktonic vs CHX planktonic	642.543	-1.88102	0.327009	-5.7522	8.80895e-09	6.01211e-08		hypothetical protein
SMU_1725	wt planktonic vs CHX planktonic	201.499	-1.87329	0.288562	-6.49181	8.48094e-11	7.75458e-10		putative acylphosphatase
SMU_1994	wt planktonic vs CHX planktonic	1869.93	-1.86281	0.127846	-14.5707	4.31144e-48	4.3364e-46	adcC	putative ABC transporter, ATP-binding protein
SMU_48	wt planktonic vs CHX planktonic	1816.02	-1.86022	0.273278	-6.80708	9.96011e-12	1.00708e-10	purD	putative phosphoribosylamine-glycine ligase;phosphoribosyl glycinamide synthetase (GARS)
SMU_167	wt planktonic vs CHX planktonic	8141.52	-1.85707	0.247378	-7.507	6.04957e-14	8.02829e-13		hypothetical protein
SMU_1073	wt planktonic vs CHX planktonic	27865	-1.84772	0.184907	-9.99271	1.64039e-23	5.31319e-22	fthS	putative formyl-tetrahydrofolate synthetase
SMU_29	wt planktonic vs CHX planktonic	1052.27	-1.83384	0.265287	-6.91264	4.75702e-12	5.05037e-11		putativephosphoribosylaminoimidazole-succinocarboxamide synthaseSAICAR synthetase
SMU_1723c	wt planktonic vs CHX planktonic	6675.73	-1.83034	0.176576	-10.3658	3.54881e-25	1.21103e-23		conserved hypothetical protein
SMU_992	wt planktonic vs CHX planktonic	2216.87	-1.82195	0.204698	-8.90068	5.55073e-19	1.21925e-17		hypothetical protein
SMU_1509	wt planktonic vs CHX planktonic	1060.35	-1.82115	0.277237	-6.56894	5.06752e-11	4.72391e-10	rgg	putative transcriptional regulator
SMU_592c	wt planktonic vs CHX planktonic	174.472	-1.80284	0.383301	-4.70346	2.55791e-06	1.15833e-05		putative transcriptional regulator
SMU_636	wt planktonic vs CHX planktonic	8149.73	-1.79723	0.216046	-8.31872	8.89214e-17	1.64979e-15		putative N-acetylglucosamine-6-phosphateisomerase
SMU_1706	wt planktonic vs CHX planktonic	1441.27	-1.7926	0.281321	-6.37209	1.86471e-10	1.62715e-09		conserved hypothetical protein
SMU_1296	wt planktonic vs CHX planktonic	1312.6	-1.78532	0.252941	-7.05825	1.68616e-12	1.91801e-11		putative glutathione S-transferase
SMU_1412c	wt planktonic vs CHX planktonic	1809.08	-1.78487	0.164107	-10.8762	1.49619e-27	5.83513e-26		putative ABC transporter, membrane proteinsubunit and ATP-binding protein
SMU_295	wt planktonic vs CHX planktonic	472.146	-1.7831	0.230431	-7.73811	1.00907e-14	1.49483e-13		hypothetical protein
SMU_540	wt planktonic vs CHX planktonic	90870.9	-1.78093	0.296907	-5.99828	1.99423e-09	1.52439e-08	dpr	peroxide resistance protein Dpr
SMU_956	wt planktonic vs CHX planktonic	113212	-1.78077	0.292837	-6.08109	1.19365e-09	9.46502e-09	clp	putative Clp-like ATP-dependent protease,ATP-binding subunit
SMU_562	wt planktonic vs CHX planktonic	77665.7	-1.77954	0.168339	-10.5712	4.0547e-26	1.4901e-24	clpE	ATP-dependent protease ClpE
SMU_798c	wt planktonic vs CHX planktonic	33.441	-1.71657	0.620285	-2.76739	0.00565065	0.0130101		hypothetical protein
SMU_1602	wt planktonic vs CHX planktonic	4311.7	-1.70019	0.220463	-7.71189	1.23965e-14	1.79468e-13		putative NAD(P)H-flavin oxidoreductase
SMU_127	wt planktonic vs CHX planktonic	7957.62	-1.68258	0.177397	-9.48485	2.42741e-21	6.53349e-20	adhA	putative acetoin dehydrogenase (TPP-dependent),E1 component alpha subunit
SMU_412c	wt planktonic vs CHX planktonic	1197.28	-1.68138	0.209386	-8.03002	9.74531e-16	1.63362e-14		putative Hit-like protein involved in cell-cycleregulation
SMU_139	wt planktonic vs CHX planktonic	1322.41	-1.67226	0.215345	-7.7655	8.13229e-15	1.25329e-13		conserved hypothetical protein
SMU_1259	wt planktonic vs CHX planktonic	53.812	-1.64716	0.509829	-3.2308	0.00123445	0.0033179		conserved hypothetical protein; possiblerestriction endonuclease
SMU_119	wt planktonic vs CHX planktonic	785.043	-1.63358	0.168438	-9.69842	3.06205e-22	8.60526e-21	adh	putative alcohol dehydrogenase class III
SMU_168	wt planktonic vs CHX planktonic	6163.7	-1.63033	0.255007	-6.39328	1.62362e-10	1.42328e-09		putative transcriptional regulator
SMU_1917	wt planktonic vs CHX planktonic	3049.09	-1.62406	0.275875	-5.88694	3.93421e-09	2.90281e-08	comE	putative response regulator of the competenceregulon, ComE; response regulator of sakacin A production
SMU_172	wt planktonic vs CHX planktonic	5275.28	-1.62359	0.305471	-5.31504	1.06635e-07	6.11951e-07		conserved hypothetical protein; putative cellgrowth regulatory protein
SMU_128	wt planktonic vs CHX planktonic	9211.68	-1.62342	0.227605	-7.13261	9.8486e-13	1.15464e-11	adhB	putative acetoin dehydrogenase (TPP-dependent),E1 component beta subunit
SMU_2030	wt planktonic vs CHX planktonic	2504.57	-1.61055	0.139052	-11.5824	5.06317e-31	2.35993e-29	ctsR	putative transcriptional regulator CtsR
SMU_1563	wt planktonic vs CHX planktonic	14874.6	-1.59794	0.267306	-5.97794	2.25975e-09	1.70687e-08	pacL	putative cation-transporting P-type ATPase PacL
SMU_382c	wt planktonic vs CHX planktonic	23.0367	-1.58996	0.467955	-3.39767	0.00067963	0.0019327		putative oxidoreductase
SMU_2129c	wt planktonic vs CHX planktonic	2004.85	-1.58612	0.322359	-4.92036	8.63839e-07	4.23281e-06		conserved hypothetical protein
SMU_1574c	wt planktonic vs CHX planktonic	2157.02	-1.58067	0.178921	-8.83442	1.00621e-18	2.13652e-17		conserved hypothetical protein
SMU_1189c	wt planktonic vs CHX planktonic	984.031	-1.57642	0.158936	-9.91858	3.45634e-23	1.0828e-21		conserved hypothetical protein
SMU_463	wt planktonic vs CHX planktonic	12318.2	-1.57195	0.22899	-6.86469	6.66345e-12	6.95839e-11	trxB	putative thioredoxin reductase (NADPH)
SMU_173	wt planktonic vs CHX planktonic	8403.6	-1.56649	0.275593	-5.68407	1.31529e-08	8.63751e-08		putative ppGpp-regulated growth inhibitor
SMU_1040c	wt planktonic vs CHX planktonic	2583.63	-1.56446	0.148345	-10.5461	5.29581e-26	1.90949e-24		putative oxidoreductase, short-chaindehydrogenase/reductase
SMU_1601	wt planktonic vs CHX planktonic	363.477	-1.55284	0.24867	-6.24459	4.24911e-10	3.54587e-09	bgl	putative phospho-beta-glucosidase
SMU_1681c	wt planktonic vs CHX planktonic	1302.52	-1.54972	0.226905	-6.82979	8.50364e-12	8.64386e-11		conserved hypothetical protein
SMU_26	wt planktonic vs CHX planktonic	4999.38	-1.53693	0.172759	-8.89637	5.77046e-19	1.25311e-17	plsX	putative fatty acid/phospholipid synthesisprotein
SMU_176	wt planktonic vs CHX planktonic	104.551	-1.52692	0.286672	-5.32638	1.00191e-07	5.77011e-07		hypothetical protein
SMU_1455	wt planktonic vs CHX planktonic	527.05	-1.5192	0.166878	-9.10366	8.73405e-20	2.13984e-18	mutX	mutator protein, pyrophosphohydrolase
SMU_1722c	wt planktonic vs CHX planktonic	12123.7	-1.51901	0.206944	-7.34022	2.13245e-13	2.62911e-12		putative integral membrane protein
SMU_652c	wt planktonic vs CHX planktonic	73.3319	-1.51552	0.330662	-4.58329	4.57726e-06	1.99707e-05		putative ABC transporter, ATP-binding protein;possible nitrate transport system
SMU_24	wt planktonic vs CHX planktonic	3057.88	-1.50116	0.164703	-9.11432	7.91684e-20	1.96482e-18		putative amino acid aminotransferase
SMU_1889c	wt planktonic vs CHX planktonic	1801.44	-1.49903	0.355856	-4.21246	2.526e-05	9.69313e-05		hypothetical protein
SMU_602	wt planktonic vs CHX planktonic	1708.23	-1.48339	0.578031	-2.56628	0.0102797	0.0220477		putative sodium-dependent transporter
SMU_838	wt planktonic vs CHX planktonic	11703.9	-1.48311	0.178314	-8.31741	8.99027e-17	1.65196e-15	gshR	glutathione reductase
SMU_1993	wt planktonic vs CHX planktonic	1812.01	-1.48238	0.135577	-10.9339	7.93525e-28	3.15922e-26	adcB	putative ABC transporter, zinc permease protein
SMU_1895c	wt planktonic vs CHX planktonic	942.798	-1.47535	0.338922	-4.35306	1.3425e-05	5.43543e-05		hypothetical protein
SMU_936	wt planktonic vs CHX planktonic	217.216	-1.46542	0.393076	-3.72807	0.000192951	0.000615574		putative amino acid ABC transporter, ATP-bindingprotein
SMU_620	wt planktonic vs CHX planktonic	258.159	-1.46248	0.227672	-6.42359	1.33093e-10	1.18851e-09		hypothetical protein
SMU_657	wt planktonic vs CHX planktonic	14.0884	-1.45635	0.592874	-2.45643	0.0140325	0.028959	mutG	putative MutG
SMU_661	wt planktonic vs CHX planktonic	731.227	-1.44062	0.246988	-5.83276	5.45173e-09	3.90197e-08		putative transcriptional regulator
SMU_260	wt planktonic vs CHX planktonic	2032.15	-1.42809	0.190661	-7.4902	6.87683e-14	9.06318e-13		conserved hypothetical protein
SMU_591c	wt planktonic vs CHX planktonic	495.785	-1.42775	0.294362	-4.85032	1.23261e-06	5.83488e-06		hypothetical protein
SMU_267c	wt planktonic vs CHX planktonic	1968.94	-1.42746	0.145072	-9.83965	7.59719e-23	2.30448e-21		putative glutamate-cysteine ligase
SMU_1896c	wt planktonic vs CHX planktonic	1127.27	-1.42401	0.333749	-4.26671	1.98372e-05	7.70508e-05		hypothetical protein
SMU_1322	wt planktonic vs CHX planktonic	3043.61	-1.42378	0.220361	-6.46113	1.03924e-10	9.32391e-10	budC	putative acetoin dehydrogenase
SMU_653c	wt planktonic vs CHX planktonic	98.4047	-1.41898	0.326343	-4.34814	1.37296e-05	5.52364e-05		putative ABC transporter, permease protein
SMU_1249c	wt planktonic vs CHX planktonic	1279.06	-1.41478	0.324434	-4.36077	1.29603e-05	5.28085e-05		hypothetical protein
SMU_1456c	wt planktonic vs CHX planktonic	113.897	-1.41055	0.297936	-4.7344	2.19702e-06	1.00683e-05		hypothetical protein
SMU_2036	wt planktonic vs CHX planktonic	13744.5	-1.40952	0.152715	-9.22974	2.71301e-20	7.10213e-19	pepO	putative peptidase
SMU_448	wt planktonic vs CHX planktonic	2543.69	-1.40584	0.346255	-4.06014	4.90426e-05	0.000178856		hypothetical protein
SMU_1650	wt planktonic vs CHX planktonic	1019.25	-1.3938	0.190636	-7.3113	2.6456e-13	3.22022e-12	end3	putative endonuclease III (DNA repair)
SMU_1384	wt planktonic vs CHX planktonic	5889.36	-1.38682	0.169382	-8.18756	2.66579e-16	4.67369e-15	leuA	putative 2-isopropylmalate synthase
SMU_296	wt planktonic vs CHX planktonic	746.651	-1.38664	0.230879	-6.00592	1.9025e-09	1.466e-08		conserved hypothetical protein
SMU_662	wt planktonic vs CHX planktonic	1023.56	-1.38583	0.285149	-4.86004	1.17365e-06	5.59313e-06		conserved hypothetical protein; possiblemembrane protein
SMU_1070c	wt planktonic vs CHX planktonic	1497.05	-1.3829	0.203657	-6.79035	1.1186e-11	1.11919e-10		conserved hypothetical protein
SMU_399	wt planktonic vs CHX planktonic	1986.83	-1.37924	0.184487	-7.47611	7.6557e-14	9.95241e-13		conserved hypothetical protein
SMU_210c	wt planktonic vs CHX planktonic	68.732	-1.37722	0.433131	-3.1797	0.00147429	0.00385608		hypothetical protein
SMU_1815	wt planktonic vs CHX planktonic	2635	-1.37686	0.18977	-7.25542	4.00419e-13	4.7825e-12	scnR	putative response regulator; ScnR-like protein
SMU_724	wt planktonic vs CHX planktonic	708.053	-1.3741	0.176613	-7.78029	7.23557e-15	1.13338e-13		putative glycerophosphoryl diesterphosphodiesterase
SMU_2115	wt planktonic vs CHX planktonic	90.1077	-1.3739	0.29034	-4.73204	2.22275e-06	1.01619e-05		putative short-chain dehydrogenase
SMU_153	wt planktonic vs CHX planktonic	59.9369	-1.37213	0.445321	-3.08121	0.00206162	0.00523209		hypothetical protein
SMU_1897	wt planktonic vs CHX planktonic	313.254	-1.36998	0.31608	-4.33427	1.46245e-05	5.85901e-05		putative ABC transporter, ATP-binding protein
SMU_1560	wt planktonic vs CHX planktonic	232.432	-1.36203	0.329605	-4.13231	3.59135e-05	0.000134834		conserved hypothetical protein; possiblemembrane protein
SMU_400	wt planktonic vs CHX planktonic	2371.49	-1.36048	0.238615	-5.70156	1.18716e-08	7.90473e-08		putative secreted esterase
SMU_1898	wt planktonic vs CHX planktonic	142.779	-1.35456	0.238816	-5.67198	1.41158e-08	9.22237e-08		putative ABC transporter, ATP-binding andpermease protein
SMU_27	wt planktonic vs CHX planktonic	1644.89	-1.34178	0.215636	-6.22242	4.89551e-10	4.02244e-09	acpP	putative acyl carrier protein; AcpP; ACP
SMU_2096c	wt planktonic vs CHX planktonic	271.647	-1.33525	0.304084	-4.39106	1.128e-05	4.65575e-05		hypothetical protein
SMU_1621c	wt planktonic vs CHX planktonic	741.811	-1.33305	0.179431	-7.42929	1.09184e-13	1.40034e-12		conserved hypothetical protein
SMU_1603	wt planktonic vs CHX planktonic	4592.73	-1.33184	0.192631	-6.91395	4.71326e-12	5.03186e-11	lguL	putative lactoylglutathione lyase
SMU_196c	wt planktonic vs CHX planktonic	56.8974	-1.32934	0.3644	-3.64803	0.000264258	0.00081093		putative transfer protein
SMU_663	wt planktonic vs CHX planktonic	66.2956	-1.3278	0.328109	-4.04682	5.19179e-05	0.000188981	argC	putative N-acetyl-gamma-glutamyl-phosphatereductase (N-acetyl-glutamate-gamma-semialdehydedehydrogenase)
SMU_207c	wt planktonic vs CHX planktonic	104.579	-1.32566	0.37178	-3.56571	0.000362866	0.00108012		putative transposon protein
SMU_439	wt planktonic vs CHX planktonic	349.585	-1.32447	0.230074	-5.75673	8.57595e-09	5.8952e-08		putative transcriptional regulator
SMU_433	wt planktonic vs CHX planktonic	2686.1	-1.32301	0.17549	-7.53896	4.7374e-14	6.42069e-13		putative transcriptional regulator
SMU_25	wt planktonic vs CHX planktonic	1733.85	-1.32161	0.176614	-7.48305	7.26192e-14	9.50515e-13	recO	putative DNA repair protein RecO
SMU_1680c	wt planktonic vs CHX planktonic	1672.85	-1.31935	0.26233	-5.02935	4.92147e-07	2.52821e-06		hypothetical protein
SMU_208c	wt planktonic vs CHX planktonic	164.53	-1.31649	0.367789	-3.57946	0.000344309	0.00103131		putative transposon protein; possible DNAsegregation ATPase
SMU_1295	wt planktonic vs CHX planktonic	1313.26	-1.31226	0.231452	-5.6697	1.4305e-08	9.27814e-08	add	putative adenosine deaminase
SMU_837	wt planktonic vs CHX planktonic	1067.28	-1.30301	0.231667	-5.6245	1.8605e-08	1.19309e-07		putative reductase
SMU_49	wt planktonic vs CHX planktonic	1368.22	-1.30104	0.253242	-5.13753	2.78371e-07	1.4901e-06		hypothetical protein
SMU_1622	wt planktonic vs CHX planktonic	1346.57	-1.2893	0.158082	-8.15586	3.46705e-16	5.99304e-15	pmsR	putative peptide methionine sulfoxide reductase
SMU_1679c	wt planktonic vs CHX planktonic	1043.32	-1.28839	0.273722	-4.70694	2.51461e-06	1.14143e-05		conserved hypothetical protein
SMU_129	wt planktonic vs CHX planktonic	9677.6	-1.28094	0.257465	-4.97521	6.51772e-07	3.29006e-06	adhC	putative dihydrolipoamide acetyltransferase
SMU_140	wt planktonic vs CHX planktonic	1893.32	-1.27867	0.22099	-5.7861	7.20378e-09	5.06119e-08		putative glutathione reductase
SMU_725c	wt planktonic vs CHX planktonic	1430.82	-1.27353	0.184731	-6.89399	5.42489e-12	5.7276e-11		conserved hypothetical protein
SMU_371	wt planktonic vs CHX planktonic	195.118	-1.26885	0.19121	-6.63589	3.2255e-11	3.08197e-10		conserved hypothetical protein; inner membraneprotein
SMU_411c	wt planktonic vs CHX planktonic	1071.27	-1.26835	0.219263	-5.78459	7.26879e-09	5.08815e-08		conserved hypothetical protein
SMU_1069c	wt planktonic vs CHX planktonic	1566.68	-1.26661	0.21512	-5.88791	3.9112e-09	2.89701e-08		hypothetical protein
SMU_1297	wt planktonic vs CHX planktonic	3138.32	-1.25916	0.165147	-7.62446	2.45054e-14	3.36905e-13		conserved hypothetical protein
SMU_72	wt planktonic vs CHX planktonic	595.377	-1.2569	0.217508	-5.77862	7.53142e-09	5.25276e-08		conserved hypothetical protein
SMU_424	wt planktonic vs CHX planktonic	5931.8	-1.25085	0.221598	-5.64467	1.655e-08	1.06488e-07	copY	negative transcriptional regulator, CopY
SMU_1951c	wt planktonic vs CHX planktonic	1404.37	-1.24863	0.46845	-2.66546	0.00768839	0.0171241		conserved hypothetical protein
SMU_175	wt planktonic vs CHX planktonic	90.8246	-1.24847	0.377514	-3.30708	0.000942732	0.00260718		hypothetical protein
SMU_1253c	wt planktonic vs CHX planktonic	493.185	-1.24747	0.216757	-5.75517	8.65549e-09	5.92854e-08		hypothetical protein
SMU_1967	wt planktonic vs CHX planktonic	543.084	-1.23495	0.21774	-5.67168	1.414e-08	9.22237e-08	ssb2	putative single-stranded DNA-binding protein
SMU_1954	wt planktonic vs CHX planktonic	133771	-1.22603	0.284649	-4.30718	1.65351e-05	6.55571e-05	groEL	putative chaperonin GroEL
SMU_2126c	wt planktonic vs CHX planktonic	537.977	-1.22521	0.207363	-5.90849	3.45249e-09	2.57723e-08		putative purine-nucleoside phosphorylase
SMU_2080	wt planktonic vs CHX planktonic	61.9806	-1.22439	0.4497	-2.72269	0.00647523	0.0147136		conserved hypothetical protein
SMU_664	wt planktonic vs CHX planktonic	59.4725	-1.22419	0.45304	-2.70216	0.00688906	0.0155614	argJ	putative ornithineacetyltransferase/N-acetylglutamate synthase
SMU_1955	wt planktonic vs CHX planktonic	19582.8	-1.22219	0.288429	-4.23739	2.26129e-05	8.69482e-05	groES	putative co-chaperonin GroES
SMU_1452	wt planktonic vs CHX planktonic	8508.29	-1.21379	0.184659	-6.57313	4.92679e-11	4.61525e-10	alsS	alpha-acetolactate synthase
SMU_426	wt planktonic vs CHX planktonic	33923.3	-1.20761	0.235926	-5.11858	3.0785e-07	1.62514e-06	copA	copper-transporting ATPase; P-type ATPase
SMU_1927	wt planktonic vs CHX planktonic	83.4571	-1.20491	0.25358	-4.75159	2.01823e-06	9.27126e-06		putative ABC transporter, ATP-binding protein
SMU_1067c	wt planktonic vs CHX planktonic	2429.02	-1.20167	0.238496	-5.03851	4.69164e-07	2.41664e-06		putative ABC transporter, permease protein
SMU_1999c	wt planktonic vs CHX planktonic	1199.57	-1.20147	0.272385	-4.41091	1.02938e-05	4.26714e-05		conserved hypothetical protein
SMU_771c	wt planktonic vs CHX planktonic	799.014	-1.20032	0.236862	-5.06759	4.02887e-07	2.09216e-06		hypothetical protein
SMU_2165	wt planktonic vs CHX planktonic	666.698	-1.19374	0.341013	-3.50056	0.000464281	0.00134924		putative SpoJ
SMU_313	wt planktonic vs CHX planktonic	121.196	-1.19165	0.279185	-4.26833	1.9694e-05	7.68068e-05		putative PTS system, sorbitol-specific enzymeIIA
SMU_370	wt planktonic vs CHX planktonic	199.391	-1.19139	0.174265	-6.83667	8.10556e-12	8.37282e-11		putative ABC transporter, ATP-binding protein
SMU_50	wt planktonic vs CHX planktonic	883.98	-1.18923	0.227936	-5.2174	1.81456e-07	9.99316e-07	purE	putative phosphoribosylaminoimidazolecarboxylase, catalytic subunit
SMU_191c	wt planktonic vs CHX planktonic	39.3009	-1.18749	0.500957	-2.37044	0.0177669	0.035627		putative integrase
SMU_1014	wt planktonic vs CHX planktonic	335.394	-1.18285	0.196868	-6.00835	1.87415e-09	1.4559e-08		hypothetical protein
SMU_271	wt planktonic vs CHX planktonic	1347.13	-1.17385	0.231615	-5.06811	4.01784e-07	2.09212e-06	ptxB	putative PTS system, enzyme IIB component
SMU_993	wt planktonic vs CHX planktonic	2265.98	-1.17257	0.220147	-5.32628	1.00245e-07	5.77011e-07		putative GTP-binding protein
SMU_80	wt planktonic vs CHX planktonic	17742.5	-1.16852	0.293869	-3.97632	6.99906e-05	0.000246775	hrcA	transcriptional regulator; repressor (HrcA) ofclass I heat shock genes
SMU_1495	wt planktonic vs CHX planktonic	153.947	-1.1675	0.344296	-3.39097	0.000696466	0.0019747	lacB	galactose-6-phosphate isomerase, subunit LacB
SMU_1578	wt planktonic vs CHX planktonic	1081.28	-1.16406	0.147239	-7.90592	2.65953e-15	4.30708e-14	birA	putative biotin operon repressor
SMU_1451	wt planktonic vs CHX planktonic	3522.58	-1.1625	0.186834	-6.22213	4.90438e-10	4.02244e-09	aldB	putative alpha-acetolactate decarboxylase
SMU_764	wt planktonic vs CHX planktonic	15314.4	-1.1621	0.234462	-4.95648	7.17834e-07	3.56307e-06	ahpC	alkyl hydroperoxide reductase
SMU_238c	wt planktonic vs CHX planktonic	146.958	-1.16138	0.220586	-5.26498	1.40208e-07	7.87986e-07		putative ABC transporter, ATP-binding protein
SMU_528c	wt planktonic vs CHX planktonic	265.061	-1.16031	0.200932	-5.77462	7.71287e-09	5.35974e-08		conserved hypothetical protein
SMU_1039c	wt planktonic vs CHX planktonic	1998.26	-1.15888	0.207037	-5.59744	2.17535e-08	1.36809e-07		putative lipopolysaccharide glycosyltransferase
SMU_1383	wt planktonic vs CHX planktonic	4193.78	-1.15804	0.232678	-4.97703	6.45681e-07	3.28164e-06	leuB	putative 3-isopropylmalate dehydrogenase
SMU_1454c	wt planktonic vs CHX planktonic	947.81	-1.15663	0.157089	-7.36286	1.80018e-13	2.23385e-12		putative membrane protein; possible permease
SMU_1869	wt planktonic vs CHX planktonic	19442.9	-1.15629	0.290181	-3.98473	6.75561e-05	0.000239173	trxA	putative thioredoxin
SMU_1068c	wt planktonic vs CHX planktonic	2507.07	-1.15581	0.250928	-4.60616	4.10166e-06	1.80605e-05		putative ABC transporter, ATP-binding protein
SMU_677	wt planktonic vs CHX planktonic	252.057	-1.15353	0.325582	-3.54297	0.000395642	0.00117039		putative transcriptional regulator (MerRfamily)
SMU_1164c	wt planktonic vs CHX planktonic	925.283	-1.15024	0.176743	-6.50797	7.61718e-11	7.03209e-10		putative ABC transporter, ATP-binding protein
SMU_924	wt planktonic vs CHX planktonic	16311.6	-1.15022	0.252774	-4.5504	5.35434e-06	2.30454e-05	tpx	thiol peroxidase
SMU_986c	wt planktonic vs CHX planktonic	142.203	-1.14621	0.295184	-3.88303	0.000103163	0.000351041		hypothetical protein
SMU_1780	wt planktonic vs CHX planktonic	225.515	-1.14012	0.205225	-5.55545	2.76902e-08	1.71249e-07		conserved hypothetical protein
SMU_2055	wt planktonic vs CHX planktonic	833.755	-1.13509	0.162549	-6.98311	2.88713e-12	3.17087e-11		putative acetyltransferase
SMU_314	wt planktonic vs CHX planktonic	102.418	-1.12377	0.30829	-3.64516	0.000267224	0.000817065		hypothetical protein
SMU_645	wt planktonic vs CHX planktonic	1340.5	-1.12178	0.137551	-8.15537	3.48104e-16	5.99304e-15	pepB	putative oligopeptidase
SMU_651c	wt planktonic vs CHX planktonic	90.8162	-1.11974	0.272619	-4.10735	4.0022e-05	0.000148519		putative ABC transporter, substrate-bindingprotein
SMU_485	wt planktonic vs CHX planktonic	584.901	-1.11337	0.165902	-6.71102	1.93267e-11	1.88436e-10		conserved hypothetical protein
SMU_1007	wt planktonic vs CHX planktonic	541.618	-1.11279	0.1438	-7.73847	1.0062e-14	1.49483e-13		putative ABC transporter, permease protein
SMU_925	wt planktonic vs CHX planktonic	6619.77	-1.11058	0.227063	-4.89109	1.00281e-06	4.85157e-06		hypothetical protein
SMU_1631	wt planktonic vs CHX planktonic	100.412	-1.10153	0.294656	-3.73834	0.000185236	0.000594297		putative peptidyl-prolyl cis-trans isomerase
SMU_1203	wt planktonic vs CHX planktonic	3079.16	-1.09203	0.244123	-4.47327	7.70316e-06	3.24245e-05	ilvE	putative branched-chain amino acidaminotransferase IlvE
SMU_629	wt planktonic vs CHX planktonic	50663.2	-1.09166	0.207175	-5.26925	1.36979e-07	7.72173e-07	sod	putative manganese-type superoxide dismutase,Fe/Mn-SOD
SMU_1562	wt planktonic vs CHX planktonic	4430.99	-1.08798	0.252275	-4.3127	1.61276e-05	6.42081e-05	trk	putative potassium uptake protein TrkA
SMU_1788c	wt planktonic vs CHX planktonic	8526.87	-1.08408	0.183791	-5.89846	3.66916e-09	2.72831e-08		putative bacterocin transport accessory protein,Bta
SMU_754	wt planktonic vs CHX planktonic	14057.7	-1.08211	0.13488	-8.02277	1.03388e-15	1.71805e-14		HPr(serine) kinase/phosphatase
SMU_1826	wt planktonic vs CHX planktonic	3922.54	-1.07817	0.166793	-6.46413	1.01886e-10	9.18414e-10	yfbQ	putative aminotransferase
SMU_372	wt planktonic vs CHX planktonic	237.622	-1.07542	0.198855	-5.40805	6.37131e-08	3.75789e-07		hypothetical protein
SMU_434	wt planktonic vs CHX planktonic	1990.35	-1.07507	0.180882	-5.94347	2.79048e-09	2.09945e-08		hypothetical protein
SMU_404c	wt planktonic vs CHX planktonic	726.95	-1.0733	0.299556	-3.58296	0.000339718	0.00101915		hypothetical protein
SMU_600c	wt planktonic vs CHX planktonic	1008	-1.07244	0.418533	-2.56238	0.0103956	0.0222714		conserved hypothetical protein
SMU_118c	wt planktonic vs CHX planktonic	964.997	-1.07082	0.127667	-8.38757	4.96294e-17	9.39028e-16		putative esterase
SMU_1902c	wt planktonic vs CHX planktonic	385.588	-1.07057	0.407309	-2.62841	0.00857863	0.0188868		hypothetical protein
SMU_279	wt planktonic vs CHX planktonic	208.06	-1.05834	0.289335	-3.65782	0.000254371	0.000784037		hypothetical protein
SMU_2146c	wt planktonic vs CHX planktonic	2693.2	-1.05728	0.255432	-4.13921	3.48506e-05	0.00013136		hypothetical protein
SMU_320	wt planktonic vs CHX planktonic	1890.57	-1.05568	0.168179	-6.27713	3.44882e-10	2.92919e-09		putative 5-formyltetrahydrofolate cyclo-ligase
SMU_384	wt planktonic vs CHX planktonic	539.099	-1.05477	0.180342	-5.84868	4.95484e-09	3.57309e-08		hypothetical protein
SMU_427	wt planktonic vs CHX planktonic	5480.89	-1.05386	0.219616	-4.79863	1.59753e-06	7.40989e-06	copZ	putative copper chaperone
SMU_850	wt planktonic vs CHX planktonic	620.495	-1.04363	0.200369	-5.20853	1.90345e-07	1.04226e-06		conserved hypothetical protein
SMU_407	wt planktonic vs CHX planktonic	962.143	-1.04345	0.181971	-5.73414	9.80057e-09	6.64145e-08		conserved hypothetical protein
SMU_237c	wt planktonic vs CHX planktonic	141.232	-1.0362	0.311158	-3.33015	0.000868003	0.00241449		putative integral membrane protein
SMU_526c	wt planktonic vs CHX planktonic	1174.68	-1.03458	0.203179	-5.09197	3.54368e-07	1.85533e-06		putative transcriptional regulator
SMU_1881c	wt planktonic vs CHX planktonic	1631.96	-1.02332	0.283374	-3.61118	0.000304802	0.000923101		putative ABC transporter, ATP-binding protein
SMU_765	wt planktonic vs CHX planktonic	40644.3	-1.02207	0.229038	-4.46246	8.10225e-06	3.39171e-05		NADH oxidase/alkyl hydroperoxidase reductaseperoxide-forming
SMU_273	wt planktonic vs CHX planktonic	505.207	-1.01996	0.266982	-3.82033	0.000133271	0.000443697		putative hexulose-6-phosphate synthase
SMU_2081	wt planktonic vs CHX planktonic	59.0098	-1.01869	0.451412	-2.25668	0.0240282	0.0465699		hypothetical protein
SMU_440	wt planktonic vs CHX planktonic	1525.12	-1.01692	0.230444	-4.41289	1.01998e-05	4.23733e-05		hypothetical protein
SMU_73	wt planktonic vs CHX planktonic	2183.55	-1.0149	0.276521	-3.67023	0.000242332	0.000751779		conserved hypothetical protein
SMU_772	wt planktonic vs CHX planktonic	1575.32	-1.01362	0.197353	-5.13609	2.8052e-07	1.49742e-06	gbpD	glucan-binding protein D with lipase activity;BglB-like protein
SMU_303	wt planktonic vs CHX planktonic	1904.85	-1.01332	0.206237	-4.91338	8.95196e-07	4.37524e-06		conserved hypothetical protein
SMU_1016	wt planktonic vs CHX planktonic	568.786	-1.01131	0.186503	-5.42251	5.87683e-08	3.49522e-07	bcc	putative acetyl-CoA carboxylase, biotin carboxylcarrier subunit
SMU_793	wt planktonic vs CHX planktonic	485.867	-1.01091	0.245739	-4.11376	3.89267e-05	0.000145291		conserved hypothetical protein
SMU_757	wt planktonic vs CHX planktonic	3489.85	-1.01066	0.215373	-4.69259	2.6977e-06	1.21587e-05		hypothetical protein
SMU_1367c	wt planktonic vs CHX planktonic	2471.98	-1.00904	0.162492	-6.2098	5.30514e-10	4.33253e-09		conserved hypothetical protein
SMU_245	wt planktonic vs CHX planktonic	3906.8	-1.00745	0.122577	-8.2189	2.05376e-16	3.63402e-15	mecA	putative negative regulator of geneticcompetence MecA
SMU_137	wt planktonic vs CHX planktonic	844.928	-1.00449	0.257248	-3.90475	9.43217e-05	0.000324511	mleS	malolactic enzyme
SMU_534	wt planktonic vs CHX planktonic	536.462	-1.00325	0.217774	-4.60685	4.08818e-06	1.80427e-05	trpD	putative phosphoribosyl anthranilatetransferase
SMU_312	wt planktonic vs CHX planktonic	237.32	-1.0006	0.262468	-3.81229	0.000137684	0.000455216		PTS system, sorbitol phosphotransferase enzymeIIBC
SMU_1435c	wt planktonic vs CHX planktonic	668.442	1.0015	0.193018	5.18864	2.11832e-07	1.15003e-06		hypothetical protein
SMU_419	wt planktonic vs CHX planktonic	2839.89	1.00189	0.364299	2.7502	0.00595589	0.0136799		conserved hypothetical protein
SMU_720	wt planktonic vs CHX planktonic	1158.22	1.0022	0.217663	4.60439	4.1368e-06	1.81734e-05		conserved hypothetical protein; possibleNa+/solute symporter
SMU_223c	wt planktonic vs CHX planktonic	391.487	1.00282	0.310451	3.23022	0.00123696	0.00331998		hypothetical protein
SMU_1136	wt planktonic vs CHX planktonic	1396.87	1.00466	0.186207	5.39543	6.83604e-08	3.99501e-07	pstC	putative phosphate ABC transporter, permeaseprotein
SMU_613	wt planktonic vs CHX planktonic	983.793	1.00679	0.35126	2.86621	0.00415416	0.00998567		hypothetical protein
SMU_804	wt planktonic vs CHX planktonic	1728.4	1.00872	0.24792	4.06873	4.72708e-05	0.000173387		hypothetical protein
SMU_68	wt planktonic vs CHX planktonic	1282.3	1.01091	0.207474	4.87246	1.10218e-06	5.29214e-06		hypothetical protein
SMU_1919	wt planktonic vs CHX planktonic	3275.9	1.01122	0.148012	6.83202	8.37268e-12	8.55625e-11	sapR2	conserved hypothetical protein
SMU_1122	wt planktonic vs CHX planktonic	2313.91	1.01495	0.156446	6.48756	8.72377e-11	7.93863e-10	cdd	putative cytidine deaminase
SMU_820	wt planktonic vs CHX planktonic	3929.96	1.01593	0.27304	3.7208	0.000198595	0.000631472		conserved hypothetical protein
SMU_1434c	wt planktonic vs CHX planktonic	2114.37	1.01905	0.198823	5.12543	2.96865e-07	1.57586e-06		putative glycosyltransferase
SMU_1581	wt planktonic vs CHX planktonic	3457.93	1.02043	0.138156	7.38609	1.51209e-13	1.90106e-12	dnaX	DNA polymerase III, gamma/tau subunit
SMU_1157c	wt planktonic vs CHX planktonic	920.593	1.02251	0.206105	4.9611	7.00947e-07	3.50363e-06		conserved hypothetical protein
SMU_1810	wt planktonic vs CHX planktonic	164.954	1.02712	0.219135	4.68715	2.77038e-06	1.24277e-05	scnE	putative bacteriocin operon component, ScnE-likeprotein
SMU_1224	wt planktonic vs CHX planktonic	404.522	1.02779	0.268817	3.82337	0.000131639	0.000439027	pyrK	putative dihydroorotate dehydrogenase, electrontransfer subunit
SMU_1135	wt planktonic vs CHX planktonic	1076.51	1.02902	0.184036	5.59139	2.25256e-08	1.41136e-07	pstB	putative phosphate ABC transporter, ATP-bindingprotein
SMU_1638c	wt planktonic vs CHX planktonic	1061.47	1.03014	0.228729	4.50377	6.67571e-06	2.83493e-05		hypothetical protein
SMU_1785	wt planktonic vs CHX planktonic	3427.37	1.0356	0.185016	5.59736	2.17635e-08	1.36809e-07	cdsA	putative phosphatidate cytidylyltransferasesynthase)
SMU_75	wt planktonic vs CHX planktonic	2207.35	1.03705	0.146162	7.09522	1.29145e-12	1.50486e-11		putative D-alanyl-D-alanine carboxypeptidase
SMU_2097	wt planktonic vs CHX planktonic	1022.88	1.04097	0.256102	4.06466	4.81027e-05	0.0001761		hypothetical protein
SMU_1133	wt planktonic vs CHX planktonic	821.389	1.04401	0.298256	3.50039	0.000464574	0.00134924	phoU	putative phosphate transport system regulatoryprotein
SMU_1081c	wt planktonic vs CHX planktonic	1155.58	1.05191	0.278397	3.77846	0.000157802	0.00051637		conserved hypothetical protein
SMU_582	wt planktonic vs CHX planktonic	897.462	1.05253	0.233007	4.51714	6.26813e-06	2.67375e-05		putative farnesyl diphosphate synthase
SMU_56	wt planktonic vs CHX planktonic	237.991	1.05299	0.273649	3.84794	0.000119113	0.000401456		conserved hypothetical protein
SMU_225c	wt planktonic vs CHX planktonic	459.144	1.06207	0.232587	4.56633	4.96326e-06	2.14588e-05		hypothetical protein
SMU_1134c	wt planktonic vs CHX planktonic	919.837	1.06207	0.291144	3.64792	0.000264369	0.00081093		putative phosphate ABC transporter, ATP-bindingprotein
SMU_107	wt planktonic vs CHX planktonic	37.8552	1.06595	0.47433	2.24728	0.0246219	0.0473842		hypothetical protein
SMU_941c	wt planktonic vs CHX planktonic	3628.45	1.06632	0.301148	3.54087	0.000398809	0.00117612		conserved hypothetical protein
SMU_1942c	wt planktonic vs CHX planktonic	2012.98	1.06828	0.329052	3.24653	0.00116821	0.0031666		putative amino acid binding protein
SMU_2004	wt planktonic vs CHX planktonic	6020.75	1.06923	0.195479	5.4698	4.50554e-08	2.72471e-07	if1	putative translation initiation factor IF-1
SMU_1800c	wt planktonic vs CHX planktonic	943.208	1.07006	0.291977	3.66489	0.000247448	0.000765165		conserved hypothetical protein
SMU_1731	wt planktonic vs CHX planktonic	2869.34	1.07097	0.176996	6.05082	1.44107e-09	1.13797e-08	murC	putative UDP-N-acetyl muramate-alanine ligase
SMU_1065c	wt planktonic vs CHX planktonic	540.979	1.07599	0.159613	6.74126	1.57022e-11	1.53881e-10		putative transcriptional regulator (GntRfamily)
SMU_1079c	wt planktonic vs CHX planktonic	1761	1.08103	0.206837	5.22648	1.72766e-07	9.56974e-07		putative ABC transporter, ATP-binding protein
SMU_61	wt planktonic vs CHX planktonic	5274.63	1.08151	0.32866	3.29065	0.00099955	0.00275019		putative transcriptional regulator
SMU_1119c	wt planktonic vs CHX planktonic	3673.71	1.08615	0.240761	4.51133	6.4422e-06	2.74188e-05		putative sugar ABC transporter, permeaseprotein
SMU_1085	wt planktonic vs CHX planktonic	875.513	1.08618	0.285066	3.81029	0.000138802	0.000457329	rf1	putative peptide chain release factor 1
SMU_2109	wt planktonic vs CHX planktonic	1312.97	1.08873	0.250318	4.34937	1.36527e-05	5.50428e-05		putative MDR permease; possible multidrug effluxpump
SMU_510c	wt planktonic vs CHX planktonic	272.806	1.0894	0.271137	4.01788	5.87232e-05	0.00021015		hypothetical protein
SMU_446	wt planktonic vs CHX planktonic	3244.53	1.09114	0.224319	4.86423	1.14905e-06	5.48958e-06	sygB	putative glycyl-tRNA synthetase (beta subunit)
SMU_1444c	wt planktonic vs CHX planktonic	6915.44	1.09156	0.168006	6.49714	8.18626e-11	7.52113e-10		conserved hypothetical protein
SMU_801	wt planktonic vs CHX planktonic	2453.33	1.09322	0.264908	4.12679	3.67857e-05	0.000137838		putative GTP-binding protein
SMU_1715c	wt planktonic vs CHX planktonic	2357.38	1.09653	0.11399	9.61949	6.61614e-22	1.83238e-20		conserved hypothetical protein
SMU_564	wt planktonic vs CHX planktonic	2848.31	1.10039	0.346543	3.17534	0.00149661	0.00390179		conserved hypothetical protein
SMU_1674	wt planktonic vs CHX planktonic	548.083	1.103	0.162316	6.7954	1.08015e-11	1.0864e-10	metC	putative aminotransferase; probablebeta-cystathionase
SMU_301	wt planktonic vs CHX planktonic	518.237	1.10379	0.234797	4.70103	2.58851e-06	1.16942e-05		conserved hypothetical protein
SMU_585	wt planktonic vs CHX planktonic	1781.4	1.10403	0.199708	5.52824	3.23459e-08	1.98119e-07	recN	DNA repair protein RecN
SMU_1717c	wt planktonic vs CHX planktonic	3946.53	1.10604	0.229555	4.8182	1.44858e-06	6.78487e-06		conserved hypothetical protein
SMU_777	wt planktonic vs CHX planktonic	2023.16	1.1073	0.19418	5.70241	1.18129e-08	7.89314e-08	aroD	putative 3-dehydroquinate dehydratase
SMU_892	wt planktonic vs CHX planktonic	814.175	1.10733	0.307105	3.6057	0.000311314	0.000941331	hsdS	putative type I restriction-modification system,specificity determinant
SMU_866	wt planktonic vs CHX planktonic	12333.6	1.11062	0.361325	3.07374	0.00211397	0.00534364		conserved hypothetical protein
SMU_461	wt planktonic vs CHX planktonic	2295.69	1.11416	0.180015	6.1893	6.04325e-10	4.87285e-09		putative amino acid ABC transporter, ATP-bindingprotein
SMU_1716c	wt planktonic vs CHX planktonic	3142.04	1.1162	0.127849	8.73056	2.5342e-18	5.15198e-17		conserved hypothetical protein
SMU_1963c	wt planktonic vs CHX planktonic	584.74	1.11649	0.186022	6.00193	1.94989e-09	1.49648e-08		putative sugar-binding periplasmic protein
SMU_502	wt planktonic vs CHX planktonic	2122.33	1.12533	0.226197	4.97499	6.52503e-07	3.29006e-06		conserved hypothetical protein
SMU_1289c	wt planktonic vs CHX planktonic	2084.59	1.12684	0.215888	5.21957	1.79342e-07	9.90529e-07		putative permease, chloride channel
SMU_1730c	wt planktonic vs CHX planktonic	441.319	1.12691	0.203994	5.52421	3.30971e-08	2.02072e-07		putative acetyltransferase
SMU_1223	wt planktonic vs CHX planktonic	526.717	1.13067	0.264111	4.28102	1.86036e-05	7.3001e-05	pyrDB	putative dihydroorotate dehydrogenase B
SMU_480	wt planktonic vs CHX planktonic	3563.25	1.13234	0.228015	4.96606	6.83251e-07	3.43603e-06	priA	primosomal replication factor Y (primosomalprotein N')
SMU_984	wt planktonic vs CHX planktonic	3035.45	1.13288	0.402675	2.81339	0.00490227	0.011523		hypothetical protein
SMU_1948	wt planktonic vs CHX planktonic	3838.69	1.14264	0.317886	3.59449	0.000325031	0.000976625	secE	putative preprotein translocase subunit SecE
SMU_300	wt planktonic vs CHX planktonic	605.339	1.14591	0.31066	3.68863	0.000225468	0.000709835	tgt	putative tRNA-guanine transglycosylase; queuinetRNA-ribosyltransferase
SMU_802	wt planktonic vs CHX planktonic	614.285	1.14971	0.293725	3.91425	9.06872e-05	0.000313387		conserved hypothetical protein
SMU_1798c	wt planktonic vs CHX planktonic	1632.6	1.15346	0.1727	6.67897	2.40628e-11	2.31075e-10		conserved hypothetical protein
SMU_1728	wt planktonic vs CHX planktonic	1161.98	1.1651	0.320949	3.63015	0.000283252	0.000860565	greA	putative transcription elongation factor GreA
SMU_1688	wt planktonic vs CHX planktonic	5267.93	1.16648	0.202611	5.75725	8.54954e-09	5.8952e-08	dltD	putative extramembranal protein, DltD protein
SMU_759	wt planktonic vs CHX planktonic	4203.19	1.17226	0.226132	5.18399	2.1719e-07	1.17578e-06		putative protease
SMU_12	wt planktonic vs CHX planktonic	1400.6	1.1752	0.207286	5.66949	1.43226e-08	9.27814e-08		conserved hypothetical protein
SMU_418	wt planktonic vs CHX planktonic	8218.23	1.17973	0.322129	3.6623	0.00024996	0.000771687	nusA	putative transcription factor NusA
SMU_47	wt planktonic vs CHX planktonic	1054.89	1.1868	0.288946	4.10734	4.00246e-05	0.000148519		hypothetical protein
SMU_417	wt planktonic vs CHX planktonic	3038.74	1.18758	0.300534	3.95156	7.76445e-05	0.000270271		conserved hypothetical protein
SMU_1054	wt planktonic vs CHX planktonic	1105.79	1.19037	0.21954	5.42213	5.88938e-08	3.49522e-07		putative glutamine amidotransferase
SMU_350	wt planktonic vs CHX planktonic	2095.96	1.19415	0.140477	8.50067	1.88494e-17	3.6385e-16		hypothetical protein
SMU_952	wt planktonic vs CHX planktonic	583.768	1.19888	0.184938	6.48263	9.0139e-11	8.16377e-10		putative methyltransferase
SMU_503c	wt planktonic vs CHX planktonic	153.521	1.20555	0.327372	3.68251	0.00023095	0.000725896		hypothetical protein
SMU_1386	wt planktonic vs CHX planktonic	1307.07	1.20567	0.227918	5.28993	1.22361e-07	6.95929e-07	urk	putative uridine kinase
SMU_71	wt planktonic vs CHX planktonic	399.066	1.20591	0.34262	3.51966	0.000432093	0.0012684		putative cation efflux pump (multidrugresistance protein)
SMU_827	wt planktonic vs CHX planktonic	3417.29	1.20763	0.172178	7.01383	2.31875e-12	2.57624e-11	rgpC	putative polysaccharide ABC transporter,permease protein
SMU_369c	wt planktonic vs CHX planktonic	1049.84	1.20925	0.159557	7.57877	3.48846e-14	4.76175e-13		conserved hypothetical protein
SMU_2105	wt planktonic vs CHX planktonic	1741.17	1.2204	0.232428	5.25064	1.51573e-07	8.44479e-07		hypothetical protein
SMU_1659c	wt planktonic vs CHX planktonic	1175.34	1.22523	0.126109	9.71565	2.58603e-22	7.48774e-21		conserved hypothetical protein
SMU_959c	wt planktonic vs CHX planktonic	137.452	1.22866	0.358676	3.42555	0.00061356	0.00176053		hypothetical protein
SMU_828	wt planktonic vs CHX planktonic	4865.58	1.23626	0.22345	5.53261	3.15497e-08	1.93863e-07	rgpD	putative polysaccharide ABC transporter,ATP-binding protein
SMU_915c	wt planktonic vs CHX planktonic	238.594	1.23808	0.33676	3.67644	0.000236508	0.000737302		conserved hypothetical protein
SMU_1035	wt planktonic vs CHX planktonic	77.7029	1.23815	0.443744	2.79024	0.00526683	0.0122514	glrA	putative ABC transporter, ATP-binding protein
SMU_349	wt planktonic vs CHX planktonic	4282	1.24481	0.17553	7.0917	1.32472e-12	1.53427e-11		dimethyladenosine transferase
SMU_523	wt planktonic vs CHX planktonic	1742.05	1.25645	0.215702	5.82491	5.71426e-09	4.07461e-08		conserved hypothetical protein
SMU_221c	wt planktonic vs CHX planktonic	1189.49	1.26181	0.275703	4.57671	4.72348e-06	2.05149e-05		putative integrase
SMU_1399	wt planktonic vs CHX planktonic	50.01	1.26236	0.452078	2.79234	0.00523278	0.0121949		hypothetical protein
SMU_902	wt planktonic vs CHX planktonic	2395.75	1.26735	0.204719	6.19069	5.9903e-10	4.85062e-09		putative ABC transporter, ATP-binding protein
SMU_831	wt planktonic vs CHX planktonic	7714.91	1.26742	0.163907	7.73254	1.05418e-14	1.54965e-13		conserved hypothetical protein
SMU_1675	wt planktonic vs CHX planktonic	610.213	1.26791	0.171557	7.39064	1.46124e-13	1.8493e-12	metB	putative cystathionine gamma-synthase; possiblebifunctional enzyme
SMU_181	wt planktonic vs CHX planktonic	1706.5	1.26873	0.173579	7.30926	2.68615e-13	3.24888e-12		putative mevalonate kinase
SMU_977	wt planktonic vs CHX planktonic	564.176	1.26938	0.217372	5.83966	5.23059e-09	3.75777e-08	licT	putative transcriptional antiterminator LicT(fragment)
SMU_2005	wt planktonic vs CHX planktonic	1721.22	1.26957	0.166443	7.62768	2.3902e-14	3.3099e-13	adk	putative adenylate kinase
SMU_1080c	wt planktonic vs CHX planktonic	633.361	1.27354	0.337388	3.77472	0.000160187	0.000520609		conserved hypothetical protein; possibletransposon-related protein
SMU_76	wt planktonic vs CHX planktonic	1533.93	1.27476	0.0996509	12.7923	1.811e-37	1.1536e-35		putative N-acetyl-muramidase
SMU_1514	wt planktonic vs CHX planktonic	1129.66	1.27711	0.17557	7.2741	3.48742e-13	4.19148e-12	rnc	putative ribonuclease III
SMU_1331c	wt planktonic vs CHX planktonic	66.2905	1.27788	0.34991	3.65203	0.000260178	0.000800646		putative transposase
SMU_916c	wt planktonic vs CHX planktonic	232.465	1.27933	0.397841	3.2157	0.00130129	0.00344747		conserved hypothetical protein
SMU_2149c	wt planktonic vs CHX planktonic	1230.31	1.2826	0.135055	9.49683	2.16383e-21	5.90727e-20		putative ABC transporter, ATP-binding protein;possible cobalt transport system
SMU_343	wt planktonic vs CHX planktonic	810.249	1.28594	0.223744	5.74736	9.06484e-09	6.16473e-08		hypothetical protein
SMU_701c	wt planktonic vs CHX planktonic	752.487	1.28677	0.218811	5.88075	4.08417e-09	3.00186e-08		conserved hypothetical protein; putativeintegral membrane protein
SMU_1315c	wt planktonic vs CHX planktonic	1779.37	1.29159	0.265899	4.85742	1.18923e-06	5.65328e-06		putative ATP-binding protein
SMU_700c	wt planktonic vs CHX planktonic	1006.3	1.29483	0.175003	7.3989	1.37319e-13	1.74944e-12		putative phosphoglycerate mutase-like protein
SMU_455	wt planktonic vs CHX planktonic	2677.86	1.29899	0.231492	5.61136	2.00741e-08	1.27447e-07	pbp2x	putative penicillin-binding protein 2X
SMU_848	wt planktonic vs CHX planktonic	8021.25	1.29952	0.328078	3.96099	7.46383e-05	0.000261753		conserved hypothetical protein
SMU_460	wt planktonic vs CHX planktonic	2425.22	1.30048	0.194206	6.6964	2.13614e-11	2.06169e-10		putative amino acid ABC transporter, permease
SMU_829	wt planktonic vs CHX planktonic	4334.7	1.30097	0.303212	4.29064	1.78157e-05	7.01975e-05	rgpE	putative glycosyltransferase
SMU_1803c	wt planktonic vs CHX planktonic	2591.55	1.30664	0.285365	4.57884	4.67551e-06	2.03529e-05		hypothetical protein
SMU_1464c	wt planktonic vs CHX planktonic	672.185	1.3142	0.152094	8.64071	5.58636e-18	1.12374e-16		conserved hypothetical protein
SMU_702c	wt planktonic vs CHX planktonic	858.659	1.31737	0.198733	6.62886	3.38284e-11	3.21622e-10		putative transcriptional regulator
SMU_1180	wt planktonic vs CHX planktonic	908.298	1.32259	0.189579	6.97645	3.02725e-12	3.28697e-11	phnA	putative alkylphosphonate uptake protein
SMU_758c	wt planktonic vs CHX planktonic	10027.3	1.32883	0.394896	3.36502	0.000765391	0.00215414		conserved hypothetical protein
SMU_1797c	wt planktonic vs CHX planktonic	1112.81	1.33537	0.197085	6.77558	1.23907e-11	1.23326e-10		conserved hypothetical protein
SMU_2001	wt planktonic vs CHX planktonic	11992.1	1.33739	0.273382	4.892	9.98139e-07	4.84123e-06	rpoA	DNA-directed RNA polymerase, alpha subunit
SMU_761	wt planktonic vs CHX planktonic	5830.04	1.34817	0.215082	6.26816	3.65339e-10	3.06212e-09		putative protease
SMU_2090c	wt planktonic vs CHX planktonic	685.403	1.34942	0.193277	6.98181	2.91409e-12	3.18218e-11		conserved hypothetical protein
SMU_573	wt planktonic vs CHX planktonic	925.867	1.35232	0.130388	10.3715	3.34183e-25	1.18264e-23		conserved hypothetical protein
SMU_1888	wt planktonic vs CHX planktonic	71.2551	1.36155	0.522665	2.60502	0.00918692	0.0201396		hypothetical protein; possible transposasefragment
SMU_1811	wt planktonic vs CHX planktonic	167.346	1.363	0.215565	6.32291	2.5668e-10	2.21952e-09	scnF	putative bacteriocin component ScnF-likeprotein, putative ABC transporter, ATP-binding protein
SMU_1511c	wt planktonic vs CHX planktonic	877.625	1.37245	0.161431	8.50177	1.86715e-17	3.6385e-16		putative acetyltransferase
SMU_454	wt planktonic vs CHX planktonic	447.029	1.37385	0.30223	4.54571	5.47493e-06	2.35114e-05	ftsL	putative cell division protein
SMU_459	wt planktonic vs CHX planktonic	1754.29	1.40394	0.198136	7.08574	1.38302e-12	1.59214e-11		putative ABC transporter, amino acid bindingprotein
SMU_1330c	wt planktonic vs CHX planktonic	32.1177	1.41078	0.416617	3.38627	0.000708488	0.00200284		putative transposase
SMU_1523	wt planktonic vs CHX planktonic	1227.74	1.42427	0.244792	5.81831	5.94447e-09	4.223e-08	endA	putative membrane nuclease EndA
SMU_774	wt planktonic vs CHX planktonic	1558.45	1.42649	0.225786	6.31789	2.65165e-10	2.28257e-09		conserved hypothetical protein
SMU_697	wt planktonic vs CHX planktonic	3453.5	1.43078	0.348218	4.10887	3.97608e-05	0.000148115		putative translation initiation factor IF3
SMU_703c	wt planktonic vs CHX planktonic	1407.53	1.4311	0.185566	7.71211	1.23753e-14	1.79468e-13		conserved hypothetical protein; possiblemembrane protein
SMU_1714c	wt planktonic vs CHX planktonic	1942.4	1.43346	0.169259	8.46901	2.47485e-17	4.72943e-16		hypothetical protein
SMU_368c	wt planktonic vs CHX planktonic	7475.09	1.4354	0.159016	9.0268	1.76761e-19	4.17026e-18		conserved hypothetical protein
SMU_584	wt planktonic vs CHX planktonic	539.195	1.45026	0.267244	5.42674	5.73924e-08	3.4274e-07		putative arginine repressor
SMU_583	wt planktonic vs CHX planktonic	724.221	1.45742	0.280578	5.19433	2.05457e-07	1.1186e-06		putative hemolysin
SMU_970	wt planktonic vs CHX planktonic	1258.57	1.46643	0.195265	7.50995	5.91494e-14	7.9045e-13	folA	putative dihydroneopterin aldolase
SMU_96	wt planktonic vs CHX planktonic	7967.29	1.47187	0.322707	4.561	5.09118e-06	2.19622e-05	rpoE	putative DNA-directed RNA polymerase, deltasubunit
SMU_1125c	wt planktonic vs CHX planktonic	669.427	1.4797	0.252452	5.86129	4.59278e-09	3.33719e-08		conserved hypothetical protein
SMU_222c	wt planktonic vs CHX planktonic	854.135	1.47994	0.249249	5.93757	2.89271e-09	2.16783e-08		hypothetical protein; possible integrasefragment
SMU_891	wt planktonic vs CHX planktonic	779.883	1.49142	0.220906	6.75138	1.46448e-11	1.44259e-10	hsdM	type I restriction-modification system DNAmethylase
SMU_1472	wt planktonic vs CHX planktonic	2617.87	1.4955	0.14943	10.008	1.40504e-23	4.62935e-22	recJ	putative single-strand DNA-specific exonucleaseRecJ
SMU_974	wt planktonic vs CHX planktonic	1392.46	1.49574	0.169244	8.83776	9.76534e-19	2.0968e-17	potB	putative spermidine/putrescine ABC transporter,permease protein
SMU_938	wt planktonic vs CHX planktonic	577.014	1.51443	0.167914	9.0191	1.89642e-19	4.41958e-18		putative phosphomevalonate kinase
SMU_1139c	wt planktonic vs CHX planktonic	796.073	1.51534	0.182568	8.30016	1.0397e-16	1.8744e-15		conserved hypothetical protein; possiblemethylase
SMU_1462c	wt planktonic vs CHX planktonic	552.527	1.52357	0.206503	7.37796	1.60728e-13	2.00752e-12		putative oxidoreductase
SMU_1124	wt planktonic vs CHX planktonic	1344.25	1.54261	0.175625	8.78353	1.58423e-18	3.25533e-17	pdp	putative pyrimidine-nucleoside phosphorylase
SMU_1710c	wt planktonic vs CHX planktonic	1209.38	1.5444	0.158882	9.72043	2.46734e-22	7.25397e-21		conserved hypothetical protein
SMU_550	wt planktonic vs CHX planktonic	1232.74	1.5459	0.223351	6.92139	4.47242e-12	4.80157e-11	ftsQ	putative cell division protein FtsQ (DivIB)
SMU_1064c	wt planktonic vs CHX planktonic	464.612	1.54728	0.155671	9.93943	2.80418e-23	8.93131e-22		putative transcriptional regulator (GntRfamily)
SMU_1177c	wt planktonic vs CHX planktonic	1668.89	1.54815	0.228868	6.76438	1.33882e-11	1.32564e-10		putative ABC transporter, glutamine bindingprotein
SMU_2137c	wt planktonic vs CHX planktonic	839.188	1.55723	0.220011	7.07797	1.46282e-12	1.67392e-11		conserved hypothetical protein
SMU_1804c	wt planktonic vs CHX planktonic	726.889	1.55765	0.281406	5.53522	3.10831e-08	1.91612e-07		hypothetical protein
SMU_496	wt planktonic vs CHX planktonic	2506.01	1.56705	0.284382	5.51038	3.58067e-08	2.17227e-07	cysK	putative cysteine synthetase A; O-acetylserinelyase
SMU_42	wt planktonic vs CHX planktonic	2657	1.5844	0.299948	5.28224	1.27611e-07	7.23633e-07		conserved hypothetical protein
SMU_1997	wt planktonic vs CHX planktonic	688.215	1.58819	0.350657	4.52918	5.92126e-06	2.53712e-05	comX1	putative ComX1, transcriptional regulator ofcompetence-specific genes
SMU_1572	wt planktonic vs CHX planktonic	6723.29	1.59236	0.20689	7.69666	1.39668e-14	2.00681e-13	murZ	putative UDP-N-acetylglucosamine-1-carboxyvinyltransferase
SMU_546	wt planktonic vs CHX planktonic	13566.4	1.59371	0.178483	8.92925	4.28918e-19	9.64309e-18		putative GTP-binding protein
SMU_445	wt planktonic vs CHX planktonic	1943.83	1.60224	0.255314	6.27555	3.48401e-10	2.93301e-09	sygA	putative glycyl-tRNA synthetase (alpha subunit)
SMU_524	wt planktonic vs CHX planktonic	2780.15	1.60786	0.286806	5.60608	2.06965e-08	1.30964e-07		putative ABC transporter, ATP-binding protein
SMU_1143c	wt planktonic vs CHX planktonic	1753.7	1.61343	0.205176	7.86365	3.73114e-15	5.99177e-14		putative macrolide-efflux protein
SMU_1822	wt planktonic vs CHX planktonic	1770.59	1.61997	0.177189	9.14258	6.09783e-20	1.53328e-18	gatA	putative aspartyl-tRNA synthetase
SMU_1609c	wt planktonic vs CHX planktonic	3493	1.62146	0.316	5.13118	2.87929e-07	1.53268e-06		putative membrane protein involved in proteinsecretion, SecG
SMU_1859	wt planktonic vs CHX planktonic	28804	1.62204	0.376766	4.30517	1.66859e-05	6.60182e-05	ssb	putative single-stranded DNA-binding protein
SMU_344	wt planktonic vs CHX planktonic	528.174	1.62928	0.210156	7.75272	8.99475e-15	1.3642e-13		hypothetical protein
SMU_1179c	wt planktonic vs CHX planktonic	1493.45	1.6472	0.131333	12.5421	4.38973e-36	2.62149e-34		putative amino acid ABC transporter, permeaseprotein
SMU_975	wt planktonic vs CHX planktonic	1151.55	1.65913	0.149189	11.1209	9.92102e-29	4.21312e-27	potC	putative spermidine/putrescine ABC transporter,permease protein
SMU_219	wt planktonic vs CHX planktonic	229.867	1.689	0.37851	4.46223	8.11099e-06	3.39171e-05		hypothetical protein
SMU_21	wt planktonic vs CHX planktonic	374.561	1.70596	0.249644	6.83356	8.28319e-12	8.51031e-11	mreD	putative cell shape-determining protein MreD
SMU_721	wt planktonic vs CHX planktonic	706.078	1.73246	0.246557	7.02662	2.11595e-12	2.37857e-11		conserved hypothetical protein
SMU_1745c	wt planktonic vs CHX planktonic	3993.79	1.73335	0.1969	8.80318	1.32998e-18	2.79295e-17		putative transcriptional regulator
SMU_958	wt planktonic vs CHX planktonic	15199.4	1.73528	0.298305	5.81713	5.98676e-09	4.2373e-08		hypothetical protein
SMU_1623c	wt planktonic vs CHX planktonic	1940.69	1.73711	0.217412	7.98995	1.34997e-15	2.22396e-14		conserved hypothetical protein
SMU_976	wt planktonic vs CHX planktonic	850.531	1.73971	0.203538	8.54733	1.25966e-17	2.5075e-16	potD	putative ABC transporter, periplasmicspermidine/putrescine-binding protein
SMU_971	wt planktonic vs CHX planktonic	1426.33	1.75213	0.126992	13.7971	2.65129e-43	2.41268e-41	folK	putative2-amino-4-hydroxy-6-hydroxymethylpteridinepyrophosphokinase
SMU_1178c	wt planktonic vs CHX planktonic	1319.33	1.75898	0.170244	10.3321	5.04397e-25	1.69106e-23		putative amino acid ABC transporter, ATP-bindingprotein
SMU_1056	wt planktonic vs CHX planktonic	63.0473	1.78099	0.478044	3.72558	0.000194868	0.000620654		hypothetical protein
SMU_1771c	wt planktonic vs CHX planktonic	759.674	1.78624	0.368284	4.85017	1.23354e-06	5.83488e-06		hypothetical protein
SMU_1711	wt planktonic vs CHX planktonic	2424.76	1.7863	0.160401	11.1364	8.33827e-29	3.70568e-27	rluB	putative pseudouridylate synthase B, largesubunit
SMU_2148c	wt planktonic vs CHX planktonic	798.032	1.81912	0.167771	10.8429	2.15531e-27	8.2376e-26		conserved hypothetical protein; possible cobaltpermease
SMU_1744	wt planktonic vs CHX planktonic	3776.42	1.81998	0.184533	9.86261	6.04545e-23	1.86336e-21	fabH	putative 3-oxoacyl-[acyl-carrier-protein]synthase III
SMU_1713c	wt planktonic vs CHX planktonic	1385.08	1.82352	0.294911	6.18327	6.27857e-10	5.04132e-09		conserved hypothetical protein
SMU_1587c	wt planktonic vs CHX planktonic	1187.52	1.83551	0.164971	11.1262	9.35265e-29	4.06203e-27		hypothetical protein
SMU_06	wt planktonic vs CHX planktonic	2045.82	1.84241	0.226642	8.12916	4.32261e-16	7.37545e-15		putative GTP-binding protein
SMU_1313c	wt planktonic vs CHX planktonic	2597.46	1.84391	0.165377	11.1498	7.1803e-29	3.26704e-27		putative ATP-dependent DNA helicase; DNApolymerase III, epsilon subunit (3'-5' exonuclease)
SMU_2033c	wt planktonic vs CHX planktonic	1918.94	1.84772	0.204125	9.05193	1.40468e-19	3.35543e-18		hypothetical protein
SMU_939	wt planktonic vs CHX planktonic	536.129	1.85278	0.157507	11.7632	6.04316e-32	3.03907e-30		putative dehydrogenase (FMN-dependent familyprotein)
SMU_1055	wt planktonic vs CHX planktonic	173.94	1.85304	0.316306	5.85837	4.67438e-09	3.38361e-08	radC	putative DNA repair protein RadC
SMU_788	wt planktonic vs CHX planktonic	432.633	1.85733	0.200278	9.27374	1.79726e-20	4.77022e-19		putative RNA methyltransferase
SMU_1512	wt planktonic vs CHX planktonic	1282.93	1.8678	0.158282	11.8004	3.88344e-32	2.00574e-30	syfA	putative phenylalanyl-tRNA synthetase (alphasubunit)
SMU_722	wt planktonic vs CHX planktonic	372.217	1.88064	0.266712	7.05119	1.77394e-12	2.00591e-11		hypothetical protein
SMU_1463c	wt planktonic vs CHX planktonic	517.968	1.89009	0.227693	8.30104	1.03201e-16	1.8744e-15		conserved hypothetical protein
SMU_97	wt planktonic vs CHX planktonic	6359.24	1.89043	0.152983	12.3572	4.4563e-35	2.50471e-33	pyrG	CTP synthetase (UTP-ammonia lyase)
SMU_1607	wt planktonic vs CHX planktonic	1639.95	1.89466	0.247124	7.66683	1.76299e-14	2.4956e-13	vacB	putative exoribonuclease R (RNAase R)
SMU_20	wt planktonic vs CHX planktonic	1514.3	1.92063	0.250505	7.66704	1.76005e-14	2.4956e-13	mreC	putative cell shape-determining protein MreC
SMU_830	wt planktonic vs CHX planktonic	6666.5	1.93219	0.13015	14.8458	7.40204e-50	7.8585e-48	rgpF	RgpFc protein
SMU_649	wt planktonic vs CHX planktonic	1012.52	1.94392	0.153766	12.6421	1.23738e-36	7.62786e-35		conserved hypothetical protein
SMU_1353	wt planktonic vs CHX planktonic	39.2772	1.94898	0.404129	4.82267	1.41651e-06	6.65099e-06		putative transposase
SMU_2136c	wt planktonic vs CHX planktonic	2557.22	2.01409	0.279221	7.21326	5.4628e-13	6.48411e-12		hypothetical protein
SMU_539c	wt planktonic vs CHX planktonic	10.9339	2.0411	0.511832	3.98783	6.66803e-05	0.000237292		signal peptidase type IV
SMU_498	wt planktonic vs CHX planktonic	31.7837	2.04192	0.380135	5.37156	7.80567e-08	4.52019e-07	comF	putative late competence protein
SMU_1372c	wt planktonic vs CHX planktonic	42.4649	2.05184	0.508332	4.03641	5.42742e-05	0.000196064		hypothetical protein
SMU_1712c	wt planktonic vs CHX planktonic	1326.39	2.05213	0.339662	6.04169	1.52513e-09	1.19447e-08		conserved hypothetical protein
SMU_1352	wt planktonic vs CHX planktonic	49.2944	2.05895	0.366685	5.61503	1.96527e-08	1.25188e-07		putative transposase
SMU_444	wt planktonic vs CHX planktonic	377.229	2.06809	0.256507	8.06251	7.47441e-16	1.26403e-14		hypothetical protein
SMU_16	wt planktonic vs CHX planktonic	1956.48	2.10036	0.299069	7.02301	2.17146e-12	2.42671e-11		putative amino acid permease
SMU_08	wt planktonic vs CHX planktonic	2129.91	2.11876	0.235768	8.98661	2.54968e-19	5.87041e-18	trcF	putative transcription-repair coupling factor
SMU_18	wt planktonic vs CHX planktonic	190.288	2.17469	0.721763	3.01302	0.00258662	0.0064112		hypothetical protein
SMU_1772c	wt planktonic vs CHX planktonic	972.532	2.18589	0.363372	6.01557	1.79252e-09	1.39817e-08		hypothetical protein
SMU_1502c	wt planktonic vs CHX planktonic	838.766	2.19384	0.596252	3.67939	0.000233797	0.000731236		conserved hypothetical protein
SMU_1120	wt planktonic vs CHX planktonic	4110.84	2.20738	0.212946	10.366	3.54194e-25	1.21103e-23		putative sugar ABC transporter, ATP-bindingprotein
SMU_1356c	wt planktonic vs CHX planktonic	94.0603	2.22664	0.449521	4.95337	7.29407e-07	3.61113e-06		putative transposase fragment
SMU_611	wt planktonic vs CHX planktonic	16236.3	2.24237	0.381758	5.8738	4.25905e-09	3.11841e-08		putative ATP-dependent RNA helicase, DEAD-boxfamily
SMU_1960c	wt planktonic vs CHX planktonic	8668.19	2.24311	0.871797	2.57297	0.0100829	0.0217723		putative PTS system, mannose-specific IIBcomponent
SMU_1707c	wt planktonic vs CHX planktonic	1661.11	2.24349	0.282134	7.95184	1.83765e-15	3.00149e-14		putative rRNA methylase
SMU_1373c	wt planktonic vs CHX planktonic	36.9814	2.25213	0.619994	3.63249	0.000280694	0.000854151		hypothetical protein
SMU_1856c	wt planktonic vs CHX planktonic	1096.82	2.26651	0.377371	6.00605	1.90103e-09	1.466e-08		conserved hypothetical protein
SMU_1351	wt planktonic vs CHX planktonic	121.119	2.27199	0.457551	4.96555	6.85069e-07	3.43613e-06		putative transposase fragment
SMU_1611c	wt planktonic vs CHX planktonic	1987.82	2.28757	0.215343	10.6229	2.33147e-26	8.73615e-25		putative permease; possible multi-drugresistance efflux pump
SMU_07	wt planktonic vs CHX planktonic	431.986	2.29595	0.300643	7.6368	2.22682e-14	3.129e-13	pth	putative peptidyl-tRNA hydrolase
SMU_78	wt planktonic vs CHX planktonic	3724.07	2.46058	0.895082	2.749	0.00597768	0.0137135	fruA	fructan hydrolase; exo-beta-D-fructosidase;fructanase, FruA
SMU_1187	wt planktonic vs CHX planktonic	7973.46	2.47074	0.374071	6.605	3.97528e-11	3.76077e-10	glmS	glucosamine-fructose-6-phosphateaminotransferase
SMU_1773c	wt planktonic vs CHX planktonic	1549.89	2.53039	0.258643	9.78333	1.32769e-22	3.9644e-21		hypothetical protein
SMU_1390	wt planktonic vs CHX planktonic	672.892	2.75077	0.303353	9.06787	1.21369e-19	2.9359e-18		conserved hypothetical protein
SMU_1961c	wt planktonic vs CHX planktonic	5631.33	2.78955	0.839712	3.32203	0.000893657	0.00248224		putative PTS system, sugar-specific enzyme IIAcomponent
SMU_1545c	wt planktonic vs CHX planktonic	2838.41	2.91436	0.349638	8.33534	7.72744e-17	1.44776e-15		conserved hypothetical protein
SMU_189	wt planktonic vs CHX planktonic	16.9711	3.13204	1.28808	2.43155	0.0150342	0.0308265		hypothetical protein

## Sheet: wt biofilm vs CHX biofilm
Table S3. List of all differentially expressed genes (log2FoldChange < -1 or >1, pval < 0.05)
Wild-type untreated biofilm vs. chlohexidine-treated biofilm
locus_tag	Compared conditions	baseMean	log2FoldChange	lfcSE	stat	pvalue	padj	gene	product
SMU_1425	wt biofilm vs CHX biofilm	2783.96	-5.07585	1.09268	-4.64533	3.39538e-06	8.4267e-05	clpB	putative Clp proteinase, ATP-binding subunitClpB
SMU_1598	wt biofilm vs CHX biofilm	9.06539	-4.15612	1.51048	-2.75152	0.00593198	0.031315	ptcA	putative PTS system, cellobiose-specific IIAcomponent
SMU_575c	wt biofilm vs CHX biofilm	265.889	-3.33721	0.452021	-7.38288	1.54907e-13	3.70034e-11		putative membrane protein
SMU_799c	wt biofilm vs CHX biofilm	246.591	-2.93123	0.781822	-3.74923	0.000177381	0.00220114		conserved hypothetical protein
SMU_1424	wt biofilm vs CHX biofilm	1478.35	-2.89333	0.94722	-3.05455	0.00225401	0.0149046	pdhD	putative dihydrolipoamide dehydrogenase
SMU_1185	wt biofilm vs CHX biofilm	2668.65	-2.86992	1.01614	-2.82435	0.00473772	0.0270254	mtlA1	PTS system, mannitol-specific enzyme IIBCcomponent
SMU_2046c	wt biofilm vs CHX biofilm	1587.22	-2.80481	0.314879	-8.90757	5.21613e-19	4.98401e-16		conserved hypothetical protein
SMU_798c	wt biofilm vs CHX biofilm	33.441	-2.63028	0.65205	-4.03385	5.48694e-05	0.00085947		hypothetical protein
SMU_1117	wt biofilm vs CHX biofilm	10606.1	-2.44694	0.330852	-7.39588	1.40476e-13	3.70034e-11	naoX	NADH oxidase (H2O-forming)
SMU_2047	wt biofilm vs CHX biofilm	24850.7	-2.43347	0.278075	-8.75114	2.11216e-18	1.34544e-15	ptsG	putative PTS system, glucose-specific IIABCcomponent
SMU_1077	wt biofilm vs CHX biofilm	12497.2	-2.04567	0.60279	-3.39367	0.000689618	0.00615823	pgm	putative phosphoglucomutase
SMU_1094	wt biofilm vs CHX biofilm	178.987	-2.03925	0.414456	-4.92032	8.64048e-07	2.70688e-05		putative ABC transporter, ATP-binding protein
SMU_574c	wt biofilm vs CHX biofilm	381.471	-2.01525	0.415389	-4.85147	1.22551e-06	3.71739e-05		putative membrane protein
SMU_252	wt biofilm vs CHX biofilm	1771.47	-1.97246	0.688548	-2.86467	0.00417447	0.0247746		hypothetical protein
SMU_981	wt biofilm vs CHX biofilm	139.217	-1.94943	0.320435	-6.0837	1.1744e-09	9.21316e-08	bglB1	putative BglB fragment
SMU_237c	wt biofilm vs CHX biofilm	141.232	-1.93035	0.317516	-6.07954	1.20528e-09	9.21316e-08		putative integral membrane protein
SMU_431	wt biofilm vs CHX biofilm	1265.76	-1.92578	0.251073	-7.67019	1.71735e-14	5.46977e-12		putative ABC transporter, ATP-binding protein
SMU_577	wt biofilm vs CHX biofilm	1183.35	-1.90987	0.351679	-5.43071	5.61303e-08	2.43784e-06	lytS	putative histidine kinase LytS
SMU_1093	wt biofilm vs CHX biofilm	512.474	-1.76224	0.369561	-4.76847	1.8563e-06	5.06769e-05		putative ABC transporter, permease protein
SMU_1564	wt biofilm vs CHX biofilm	7377.28	-1.75425	0.268845	-6.52515	6.79334e-11	7.21226e-09	glgP	putative glycogen phosphorylase
SMU_2165	wt biofilm vs CHX biofilm	666.698	-1.72755	0.330329	-5.2298	1.69697e-07	6.35157e-06		putative SpoJ
SMU_876	wt biofilm vs CHX biofilm	131.242	-1.71897	0.39055	-4.4014	1.07554e-05	0.000236248	msmR	putative MSM operon regulatory protein
SMU_1861c	wt biofilm vs CHX biofilm	1154.19	-1.71705	0.347929	-4.93505	8.01292e-07	2.55212e-05		hypothetical protein
SMU_1358	wt biofilm vs CHX biofilm	25.3984	-1.705	0.549139	-3.10487	0.00190363	0.0130389		putative transposase fragment
SMU_1565	wt biofilm vs CHX biofilm	6434.97	-1.67733	0.267933	-6.26026	3.84333e-10	3.49743e-08	malQ	putative 4-alpha-glucanotransferase
SMU_1116c	wt biofilm vs CHX biofilm	5298.53	-1.67105	0.272776	-6.12606	9.00798e-10	7.48445e-08		hypothetical protein
SMU_1568	wt biofilm vs CHX biofilm	1335.22	-1.66441	0.270585	-6.15114	7.69281e-10	6.68225e-08	malX	putative maltose/maltodextrin ABC transporter,sugar-binding protein MalX
SMU_1088	wt biofilm vs CHX biofilm	4040	-1.59891	0.411177	-3.88863	0.000100813	0.00147064	apbE	putative thiamine biosynthesis lipoprotein
SMU_541	wt biofilm vs CHX biofilm	2609.39	-1.5973	0.330262	-4.83647	1.32164e-06	3.88562e-05		conserved hypothetical protein
SMU_1217c	wt biofilm vs CHX biofilm	712.943	-1.55786	0.274731	-5.67051	1.42374e-08	8.50241e-07		putative ABC transporter, amino acid bindingprotein
SMU_153	wt biofilm vs CHX biofilm	59.9369	-1.54829	0.508818	-3.04291	0.00234305	0.0153341		hypothetical protein
SMU_982	wt biofilm vs CHX biofilm	90.0474	-1.52965	0.256691	-5.95911	2.53618e-09	1.73094e-07	bglB2	putative BglB fragment
SMU_89c	wt biofilm vs CHX biofilm	1178.18	-1.47574	0.435623	-3.38766	0.00070492	0.00623658		putative nitrite transporter
SMU_1089	wt biofilm vs CHX biofilm	2132.36	-1.47435	0.426198	-3.45931	0.000541551	0.0052211		conserved hypothetical protein
SMU_1493	wt biofilm vs CHX biofilm	284.354	-1.42118	0.23694	-5.99805	1.99701e-09	1.4678e-07	lacD	tagatose-1,6-bisphosphate aldolase
SMU_108	wt biofilm vs CHX biofilm	45.36	-1.41604	0.484582	-2.92219	0.00347578	0.0215656		hypothetical protein
SMU_499	wt biofilm vs CHX biofilm	244.39	-1.41589	0.330255	-4.28727	1.80881e-05	0.000360066		putative late competence protein
SMU_1496	wt biofilm vs CHX biofilm	97.0827	-1.40055	0.322191	-4.34695	1.38043e-05	0.000283655	lacA	galactose-6-phosphate isomerase, subunit LacA
SMU_739c	wt biofilm vs CHX biofilm	160.534	-1.38911	0.312693	-4.4424	8.89615e-06	0.000204492		hypothetical protein
SMU_1494	wt biofilm vs CHX biofilm	244.378	-1.3838	0.255902	-5.40757	6.38873e-08	2.71308e-06	lacC	tagatose-6-phosphate kinase
SMU_238c	wt biofilm vs CHX biofilm	146.958	-1.37644	0.219261	-6.27764	3.43744e-10	3.28448e-08		putative ABC transporter, ATP-binding protein
SMU_576	wt biofilm vs CHX biofilm	475.848	-1.3762	0.355194	-3.8745	0.000106845	0.0015166	lytR	putative response regulator LytR
SMU_980	wt biofilm vs CHX biofilm	3424.02	-1.3734	0.372391	-3.68806	0.000225974	0.00271595	bglP	putative PTS system, beta-glucoside-specific EIIcomponent
SMU_542	wt biofilm vs CHX biofilm	10562.3	-1.34543	0.322216	-4.17557	2.97243e-05	0.000546183	glk	putative glucose kinase
SMU_1355c	wt biofilm vs CHX biofilm	100.978	-1.32829	0.346892	-3.8291	0.000128611	0.00174309		putative transposase fregment
SMU_1552c	wt biofilm vs CHX biofilm	867.229	-1.32604	0.334494	-3.96432	7.36056e-05	0.00109891		hypothetical protein
SMU_401c	wt biofilm vs CHX biofilm	439.886	-1.32588	0.195435	-6.78426	1.16687e-11	1.85823e-09		conserved hypothetical protein
SMU_1553c	wt biofilm vs CHX biofilm	661.219	-1.29496	0.281486	-4.60046	4.2155e-06	0.00010328		hypothetical protein
SMU_1495	wt biofilm vs CHX biofilm	153.947	-1.24338	0.32408	-3.83666	0.00012472	0.00171103	lacB	galactose-6-phosphate isomerase, subunit LacB
SMU_1356c	wt biofilm vs CHX biofilm	94.0603	-1.23599	0.344551	-3.58724	0.000334192	0.00362864		putative transposase fragment
SMU_1854	wt biofilm vs CHX biofilm	3771.28	-1.22804	0.301232	-4.07674	4.56716e-05	0.000752401		conserved hypothetical protein
SMU_1551c	wt biofilm vs CHX biofilm	1908.62	-1.21135	0.329717	-3.67393	0.000238852	0.00283507		putative ABC transporter, ATP-binding protein
SMU_1717c	wt biofilm vs CHX biofilm	3946.53	-1.1709	0.229321	-5.10596	3.29126e-07	1.12314e-05		conserved hypothetical protein
SMU_447	wt biofilm vs CHX biofilm	469.014	-1.16363	0.306047	-3.80215	0.000143447	0.00189054		conserved hypothetical protein
SMU_107	wt biofilm vs CHX biofilm	37.8552	-1.15434	0.453068	-2.54783	0.0108396	0.0497946		hypothetical protein
SMU_561c	wt biofilm vs CHX biofilm	2237.87	-1.14847	0.332289	-3.45623	0.00054778	0.00523404		putative hydrolase (MutT family)
SMU_1001	wt biofilm vs CHX biofilm	26.8284	-1.14758	0.441621	-2.59857	0.00936139	0.0443648	smf	putative DNA processing Smf protein
SMU_730	wt biofilm vs CHX biofilm	63.3073	-1.13354	0.404828	-2.80004	0.00510957	0.0280586		conserved hypothetical protein
SMU_185	wt biofilm vs CHX biofilm	864.783	-1.11842	0.341664	-3.27344	0.00106246	0.00863982		hypothetical protein
SMU_1805	wt biofilm vs CHX biofilm	156.274	-1.11558	0.238563	-4.67623	2.92191e-06	7.54564e-05		putative transcriptional regulator
SMU_1554c	wt biofilm vs CHX biofilm	431.98	-1.11151	0.271126	-4.09962	4.13837e-05	0.00069986		hypothetical protein
SMU_1982c	wt biofilm vs CHX biofilm	133.038	-1.1011	0.326558	-3.37185	0.000746661	0.00639852		conserved hypothetical protein
SMU_543	wt biofilm vs CHX biofilm	5365.34	-1.08982	0.311731	-3.49603	0.000472231	0.00473667		conserved hypothetical protein
SMU_1771c	wt biofilm vs CHX biofilm	759.674	-1.05889	0.361542	-2.92881	0.0034026	0.021241		hypothetical protein
SMU_878	wt biofilm vs CHX biofilm	567.306	-1.05227	0.332436	-3.16534	0.00154904	0.0112555	msmE	multiple sugar-binding ABC transporter,sugar-binding protein precursor MsmE
SMU_1855	wt biofilm vs CHX biofilm	2997.63	-1.05128	0.253362	-4.14933	3.33452e-05	0.000595539		hypothetical protein
SMU_31	wt biofilm vs CHX biofilm	702.354	-1.04306	0.347936	-2.99785	0.00271889	0.0174943		hypothetical protein
SMU_1158c	wt biofilm vs CHX biofilm	297.816	-1.0323	0.227438	-4.53881	5.65725e-06	0.000135137		conserved hypothetical protein
SMU_479	wt biofilm vs CHX biofilm	2288.99	-1.0307	0.231017	-4.46157	8.136e-06	0.000191949	rpoZ	RNA polymerase-associated protein RpoZ, omegasubunit
SMU_163c	wt biofilm vs CHX biofilm	124.566	-1.02932	0.370624	-2.77726	0.00548201	0.0296774		hypothetical protein
SMU_545	wt biofilm vs CHX biofilm	1506.41	-1.02763	0.27531	-3.73261	0.000189503	0.00230976		hypothetical protein
SMU_1470c	wt biofilm vs CHX biofilm	97.8115	-1.02459	0.321034	-3.19153	0.00141521	0.0107993		conserved hypothetical protein
SMU_81	wt biofilm vs CHX biofilm	8393.14	-1.0121	0.343109	-2.94979	0.00317989	0.0199894	grpE	heat shock protein GrpE (HSP-70 cofactor)
SMU_1131c	wt biofilm vs CHX biofilm	994.383	-1.01082	0.293733	-3.44129	0.000578957	0.00547716		hypothetical protein
SMU_840c	wt biofilm vs CHX biofilm	925.722	-1.01081	0.318241	-3.17625	0.00149194	0.0110601		hypothetical protein
SMU_71	wt biofilm vs CHX biofilm	399.066	1.00711	0.339372	2.96758	0.00300155	0.0189305		putative cation efflux pump (multidrugresistance protein)
SMU_1783	wt biofilm vs CHX biofilm	6113.02	1.01161	0.19322	5.23557	1.64481e-07	6.28645e-06	proS	putative prolyl-tRNA synthetase
SMU_384	wt biofilm vs CHX biofilm	539.099	1.01711	0.183868	5.53177	3.17021e-08	1.5534e-06		hypothetical protein
SMU_906	wt biofilm vs CHX biofilm	2060.95	1.01856	0.223474	4.55786	5.16786e-06	0.00012501		putative ABC transporter, ATP-binding protein
SMU_833	wt biofilm vs CHX biofilm	2261.67	1.02498	0.19992	5.12696	2.94462e-07	1.02312e-05		putative glycosyltransferase
SMU_1745c	wt biofilm vs CHX biofilm	3993.79	1.04334	0.20024	5.21046	1.8837e-07	6.792e-06		putative transcriptional regulator
SMU_72	wt biofilm vs CHX biofilm	595.377	1.05804	0.222618	4.75272	2.007e-06	5.40193e-05		conserved hypothetical protein
SMU_1882c	wt biofilm vs CHX biofilm	3633.49	1.0676	0.377294	2.82961	0.00466042	0.0267449		hypothetical protein
SMU_1996	wt biofilm vs CHX biofilm	1539.41	1.07523	0.248512	4.32665	1.51393e-05	0.000307779	ipk	putative isopentenyl monophosphate kinase
SMU_2006	wt biofilm vs CHX biofilm	19896.1	1.08436	0.165444	6.55424	5.59248e-11	6.28661e-09	secY	putative preprotein translocase SecY protein
SMU_940c	wt biofilm vs CHX biofilm	4745.68	1.08437	0.34005	3.18885	0.00142838	0.0108215		putative hemolysin III
SMU_949	wt biofilm vs CHX biofilm	7299.49	1.1067	0.152874	7.23933	4.50904e-13	8.61678e-11	clpX	ATP-dependent protease Clp, ATPase subunit ClpX
SMU_951	wt biofilm vs CHX biofilm	1150.76	1.10922	0.198924	5.57609	2.4598e-08	1.27046e-06		putative amino acid permease
SMU_834	wt biofilm vs CHX biofilm	2287.72	1.14678	0.20354	5.6342	1.75868e-08	9.88483e-07		conserved hypothetical protein
SMU_855	wt biofilm vs CHX biofilm	1328.9	1.17844	0.243469	4.84023	1.29691e-06	3.87248e-05		conserved hypothetical protein
SMU_1997	wt biofilm vs CHX biofilm	688.215	1.18864	0.330117	3.60067	0.000317395	0.00348587	comX1	putative ComX1, transcriptional regulator ofcompetence-specific genes
SMU_950	wt biofilm vs CHX biofilm	4330.31	1.20127	0.143298	8.383	5.15935e-17	1.9719e-14		putative GTP-binding protein
SMU_913	wt biofilm vs CHX biofilm	4990.76	1.24328	0.146579	8.48195	2.21449e-17	1.05797e-14		putative NADP-specific glutamate dehydrogenase
SMU_952	wt biofilm vs CHX biofilm	583.768	1.2706	0.180204	7.0509	1.77763e-12	3.08823e-10		putative methyltransferase
SMU_941c	wt biofilm vs CHX biofilm	3628.45	1.31868	0.301217	4.37785	1.19856e-05	0.000257354		conserved hypothetical protein
SMU_1534	wt biofilm vs CHX biofilm	2507.09	1.46627	0.221804	6.61065	3.82628e-11	4.77124e-09	atpH	FoF1 membrane-bound proton-translocating ATPase,c subunit
SMU_2146c	wt biofilm vs CHX biofilm	2693.2	1.50876	0.25703	5.86995	4.35933e-09	2.87265e-07		hypothetical protein
SMU_396	wt biofilm vs CHX biofilm	5519.13	1.59585	0.410645	3.88621	0.000101822	0.0014741	glpF	putative glycerol uptake facilitator protein
SMU_2005	wt biofilm vs CHX biofilm	1721.22	2.0076	0.17636	11.3836	5.04971e-30	9.64999e-27	adk	putative adenylate kinase
SMU_1175	wt biofilm vs CHX biofilm	622.747	2.17719	0.699874	3.11083	0.00186564	0.0128439		putative sodium/amino acid (alanine) symporter

## Sheet: wt biofilm vs AMOX biofilm
Table S3. List of all differentially expressed genes (log2FoldChange < -1 or >1, pval < 0.05)
Wild-type untreated biofilm vs. amoxicillin-treated biofilm
locus_tag	Compared conditions	baseMean	log2FoldChange	lfcSE	stat	pvalue	padj	gene	product
SMU_1425	wt biofilm vs AMOX biofilm	2783.96	-5.21428	1.09273	-4.77178	1.82601e-06	3.87724e-05	clpB	putative Clp proteinase, ATP-binding subunitClpB
SMU_1598	wt biofilm vs AMOX biofilm	9.06539	-4.31751	1.55018	-2.78518	0.00534987	0.0257517	ptcA	putative PTS system, cellobiose-specific IIAcomponent
SMU_1424	wt biofilm vs AMOX biofilm	1478.35	-3.65564	0.947244	-3.85924	0.00011374	0.00115004	pdhD	putative dihydrolipoamide dehydrogenase
SMU_1185	wt biofilm vs AMOX biofilm	2668.65	-3.62164	1.01621	-3.56386	0.00036544	0.00298443	mtlA1	PTS system, mannitol-specific enzyme IIBCcomponent
SMU_2046c	wt biofilm vs AMOX biofilm	1587.22	-3.23623	0.315146	-10.269	9.72081e-25	9.28824e-22		conserved hypothetical protein
SMU_2047	wt biofilm vs AMOX biofilm	24850.7	-2.94573	0.278098	-10.5924	3.2317e-26	6.17578e-23	ptsG	putative PTS system, glucose-specific IIABCcomponent
SMU_798c	wt biofilm vs AMOX biofilm	33.441	-2.66701	0.660828	-4.03586	5.44031e-05	0.000645741		hypothetical protein
SMU_1423	wt biofilm vs AMOX biofilm	866.076	-2.64056	0.905192	-2.91712	0.00353275	0.0191544	pdhA	putative pyruvate dehydrogenase, TPP-dependentE1 component alpha-subunit
SMU_1117	wt biofilm vs AMOX biofilm	10606.1	-2.52899	0.330896	-7.64285	2.12469e-14	2.9002e-12	naoX	NADH oxidase (H2O-forming)
SMU_799c	wt biofilm vs AMOX biofilm	246.591	-2.48781	0.784085	-3.17288	0.00150933	0.00961443		conserved hypothetical protein
SMU_1813	wt biofilm vs AMOX biofilm	6.11525	-2.43854	0.961049	-2.53738	0.0111687	0.0450283		putative transposase fragment
SMU_1568	wt biofilm vs AMOX biofilm	1335.22	-2.24776	0.271173	-8.28901	1.14191e-16	2.42465e-14	malX	putative maltose/maltodextrin ABC transporter,sugar-binding protein MalX
SMU_1422	wt biofilm vs AMOX biofilm	627.705	-2.21085	0.788567	-2.80363	0.00505312	0.024697	pdhB	putative pyruvate dehydrogenase E1 componentbeta subunit)
SMU_577	wt biofilm vs AMOX biofilm	1183.35	-2.11462	0.352485	-5.99918	1.98313e-09	9.47439e-08	lytS	putative histidine kinase LytS
SMU_1116c	wt biofilm vs AMOX biofilm	5298.53	-2.03922	0.272876	-7.47306	7.835e-14	9.35793e-12		hypothetical protein
SMU_252	wt biofilm vs AMOX biofilm	1771.47	-1.98179	0.688791	-2.87721	0.00401214	0.0209988		hypothetical protein
SMU_980	wt biofilm vs AMOX biofilm	3424.02	-1.93092	0.372446	-5.18444	2.16669e-07	6.17991e-06	bglP	putative PTS system, beta-glucoside-specific EIIcomponent
SMU_876	wt biofilm vs AMOX biofilm	131.242	-1.93008	0.394956	-4.88683	1.02472e-06	2.4066e-05	msmR	putative MSM operon regulatory protein
SMU_1861c	wt biofilm vs AMOX biofilm	1154.19	-1.91224	0.34872	-5.48361	4.16737e-08	1.30949e-06		hypothetical protein
SMU_981	wt biofilm vs AMOX biofilm	139.217	-1.90948	0.323491	-5.90274	3.57524e-09	1.5889e-07	bglB1	putative BglB fragment
SMU_1564	wt biofilm vs AMOX biofilm	7377.28	-1.89578	0.268982	-7.04798	1.8154e-12	1.65201e-10	glgP	putative glycogen phosphorylase
SMU_153	wt biofilm vs AMOX biofilm	59.9369	-1.87232	0.518832	-3.60871	0.000307719	0.00260142		hypothetical protein
SMU_1089	wt biofilm vs AMOX biofilm	2132.36	-1.86404	0.426918	-4.36627	1.26383e-05	0.000197966		conserved hypothetical protein
SMU_1565	wt biofilm vs AMOX biofilm	6434.97	-1.81142	0.268026	-6.75837	1.39549e-11	1.02568e-09	malQ	putative 4-alpha-glucanotransferase
SMU_1355c	wt biofilm vs AMOX biofilm	100.978	-1.79814	0.350062	-5.13665	2.79676e-07	7.7458e-06		putative transposase fregment
SMU_1077	wt biofilm vs AMOX biofilm	12497.2	-1.78758	0.602893	-2.965	0.00302683	0.0169131	pgm	putative phosphoglucomutase
SMU_791c	wt biofilm vs AMOX biofilm	14.4341	-1.78174	0.619793	-2.87473	0.00404373	0.0209988		hypothetical protein
SMU_89c	wt biofilm vs AMOX biofilm	1178.18	-1.66292	0.436226	-3.81206	0.000137812	0.00134367		putative nitrite transporter
SMU_1001	wt biofilm vs AMOX biofilm	26.8284	-1.56303	0.453239	-3.44858	0.000563545	0.00419041	smf	putative DNA processing Smf protein
SMU_1470c	wt biofilm vs AMOX biofilm	97.8115	-1.52431	0.325799	-4.67867	2.88745e-06	5.84809e-05		conserved hypothetical protein
SMU_1494	wt biofilm vs AMOX biofilm	244.378	-1.52044	0.259034	-5.86966	4.36689e-09	1.85447e-07	lacC	tagatose-6-phosphate kinase
SMU_1217c	wt biofilm vs AMOX biofilm	712.943	-1.51732	0.276728	-5.48307	4.17996e-08	1.30949e-06		putative ABC transporter, amino acid bindingprotein
SMU_541	wt biofilm vs AMOX biofilm	2609.39	-1.50904	0.330506	-4.56584	4.97499e-06	9.14154e-05		conserved hypothetical protein
SMU_982	wt biofilm vs AMOX biofilm	90.0474	-1.50744	0.262049	-5.75251	8.793e-09	3.23143e-07	bglB2	putative BglB fragment
SMU_1088	wt biofilm vs AMOX biofilm	4040	-1.47864	0.41193	-3.58953	0.000331275	0.00276448	apbE	putative thiamine biosynthesis lipoprotein
SMU_1356c	wt biofilm vs AMOX biofilm	94.0603	-1.47407	0.34964	-4.21598	2.48696e-05	0.000332348		putative transposase fragment
SMU_542	wt biofilm vs AMOX biofilm	10562.3	-1.40907	0.32228	-4.3722	1.23003e-05	0.000195882	glk	putative glucose kinase
SMU_1354c	wt biofilm vs AMOX biofilm	116.482	-1.40362	0.243878	-5.7554	8.64371e-09	3.23143e-07		putative transposase fragment
SMU_1449	wt biofilm vs AMOX biofilm	470.241	-1.38332	0.220257	-6.28046	3.37572e-10	2.15033e-08		putative fibronectin/fibrinogen-binding protein
SMU_1493	wt biofilm vs AMOX biofilm	284.354	-1.37817	0.241025	-5.71796	1.07809e-08	3.81525e-07	lacD	tagatose-1,6-bisphosphate aldolase
SMU_31	wt biofilm vs AMOX biofilm	702.354	-1.36753	0.348519	-3.92383	8.71517e-05	0.000943905		hypothetical protein
SMU_545	wt biofilm vs AMOX biofilm	1506.41	-1.3354	0.275725	-4.84325	1.27732e-06	2.93036e-05		hypothetical protein
SMU_543	wt biofilm vs AMOX biofilm	5365.34	-1.3277	0.311848	-4.25752	2.06706e-05	0.000290452		conserved hypothetical protein
SMU_575c	wt biofilm vs AMOX biofilm	265.889	-1.3216	0.457235	-2.89042	0.00384723	0.0203658		putative membrane protein
SMU_1569	wt biofilm vs AMOX biofilm	780.073	-1.31677	0.275117	-4.78621	1.69962e-06	3.64941e-05	malF	putative maltose/maltodextrin ABC transporter,permease protein MalF
SMU_1495	wt biofilm vs AMOX biofilm	153.947	-1.29577	0.328281	-3.94713	7.90951e-05	0.000878784	lacB	galactose-6-phosphate isomerase, subunit LacB
SMU_1492	wt biofilm vs AMOX biofilm	157.422	-1.29167	0.295233	-4.37508	1.21385e-05	0.000195882	lacF	PTS system, lactose-specific enzyme IIAEIIA-LAC)
SMU_1771c	wt biofilm vs AMOX biofilm	759.674	-1.28976	0.362191	-3.56099	0.000369465	0.00299172		hypothetical protein
SMU_163c	wt biofilm vs AMOX biofilm	124.566	-1.28826	0.374253	-3.44222	0.000576954	0.00424061		hypothetical protein
SMU_1158c	wt biofilm vs AMOX biofilm	297.816	-1.28008	0.22983	-5.56969	2.55196e-08	8.55578e-07		conserved hypothetical protein
SMU_840c	wt biofilm vs AMOX biofilm	925.722	-1.26676	0.318664	-3.97521	7.03167e-05	0.000790442		hypothetical protein
SMU_52	wt biofilm vs AMOX biofilm	463.767	-1.26397	0.345071	-3.66294	0.00024934	0.00222658		conserved hypothetical protein
SMU_53	wt biofilm vs AMOX biofilm	280.215	-1.24915	0.310989	-4.01671	5.90162e-05	0.000687683		conserved hypothetical protein
SMU_1219c	wt biofilm vs AMOX biofilm	122.797	-1.20896	0.40383	-2.99374	0.00275581	0.0158625		conserved hypothetical protein
SMU_401c	wt biofilm vs AMOX biofilm	439.886	-1.17641	0.199146	-5.90726	3.47846e-09	1.5827e-07		conserved hypothetical protein
SMU_81	wt biofilm vs AMOX biofilm	8393.14	-1.1635	0.343182	-3.39032	0.000698098	0.00494098	grpE	heat shock protein GrpE (HSP-70 cofactor)
SMU_878	wt biofilm vs AMOX biofilm	567.306	-1.14941	0.336529	-3.41548	0.000636699	0.00459144	msmE	multiple sugar-binding ABC transporter,sugar-binding protein precursor MsmE
SMU_1717c	wt biofilm vs AMOX biofilm	3946.53	-1.14207	0.229641	-4.97331	6.58191e-07	1.69973e-05		conserved hypothetical protein
SMU_2081	wt biofilm vs AMOX biofilm	59.0098	-1.14126	0.430522	-2.65086	0.00802862	0.0351091		hypothetical protein
SMU_576	wt biofilm vs AMOX biofilm	475.848	-1.13612	0.359482	-3.16043	0.00157535	0.00993563	lytR	putative response regulator LytR
SMU_1125c	wt biofilm vs AMOX biofilm	669.427	-1.135	0.259857	-4.3678	1.25505e-05	0.000197966		conserved hypothetical protein
SMU_807	wt biofilm vs AMOX biofilm	837.615	-1.10425	0.264388	-4.17663	2.95863e-05	0.000384622		putative membrane protein
SMU_1772c	wt biofilm vs AMOX biofilm	972.532	-1.10192	0.359223	-3.0675	0.00215858	0.0131071		hypothetical protein
SMU_584	wt biofilm vs AMOX biofilm	539.195	-1.10009	0.272227	-4.04106	5.32098e-05	0.000639521		putative arginine repressor
SMU_610	wt biofilm vs AMOX biofilm	21588	-1.09635	0.226445	-4.84159	1.28807e-06	2.93036e-05	spaP	cell surface antigen SpaP
SMU_609	wt biofilm vs AMOX biofilm	2929.08	-1.09628	0.324909	-3.37412	0.000740511	0.00522183		putative 40K cell wall protein precursor
SMU_129	wt biofilm vs AMOX biofilm	9677.6	-1.09401	0.257419	-4.24993	2.13834e-05	0.000296114	adhC	putative dihydrolipoamide acetyltransferase
SMU_1712c	wt biofilm vs AMOX biofilm	1326.39	-1.07902	0.338905	-3.18385	0.00145332	0.00928863		conserved hypothetical protein
SMU_2085	wt biofilm vs AMOX biofilm	7760.78	-1.07361	0.169094	-6.34916	2.16488e-10	1.42658e-08	recA	recombination protein RecA
SMU_219	wt biofilm vs AMOX biofilm	229.867	-1.06943	0.353434	-3.02582	0.00247958	0.0145799		hypothetical protein
SMU_684	wt biofilm vs AMOX biofilm	132.536	-1.06694	0.308123	-3.4627	0.000534781	0.00405542		hypothetical protein
SMU_184	wt biofilm vs AMOX biofilm	1952.42	-1.06638	0.328535	-3.24585	0.001171	0.00780556	sloC	putative ABC transporter, metal bindinglipoprotein; surface adhesin precursor; saliva-bindingprotein; lipoprotein receptor LraI (LraI family)
SMU_447	wt biofilm vs AMOX biofilm	469.014	-1.0533	0.309445	-3.40382	0.000664505	0.00475606		conserved hypothetical protein
SMU_1593c	wt biofilm vs AMOX biofilm	8715.09	-1.04684	0.303921	-3.44445	0.000572223	0.00422208		putative CDP-diglyceride synthetase
SMU_1899	wt biofilm vs AMOX biofilm	24.4189	-1.04028	0.403584	-2.5776	0.00994903	0.0410813		putative ABC transporter, ATP-binding andpermease protein (fragment)
SMU_419	wt biofilm vs AMOX biofilm	2839.89	-1.03524	0.360099	-2.87489	0.00404166	0.0209988		conserved hypothetical protein
SMU_54	wt biofilm vs AMOX biofilm	556.415	-1.03503	0.24373	-4.24664	2.17002e-05	0.000298338		putative amino acid recemase
SMU_583	wt biofilm vs AMOX biofilm	724.221	-1.03026	0.283017	-3.64026	0.000272358	0.0023658		putative hemolysin
SMU_803c	wt biofilm vs AMOX biofilm	175.086	-1.02728	0.237095	-4.33277	1.47242e-05	0.000220894		putative ABC transporter, ATP-binding protein
SMU_1713c	wt biofilm vs AMOX biofilm	1385.08	-1.02212	0.294724	-3.46805	0.000524243	0.00400732		conserved hypothetical protein
SMU_1900	wt biofilm vs AMOX biofilm	100.082	-1.01477	0.252028	-4.02641	5.66341e-05	0.000663974		conserved hypothetical protein
SMU_581	wt biofilm vs AMOX biofilm	391.745	-1.00391	0.27463	-3.65552	0.000256665	0.00227077		putative exodeoxyribonuclease VII, smallsubunit
SMU_308	wt biofilm vs AMOX biofilm	161.412	-1.00276	0.372265	-2.69367	0.00706709	0.0319196		sorbitol-6-phosphate 2-dehydrogenase
SMU_1496	wt biofilm vs AMOX biofilm	97.0827	-1.00115	0.33058	-3.02847	0.00245799	0.0144976	lacA	galactose-6-phosphate isomerase, subunit LacA
SMU_950	wt biofilm vs AMOX biofilm	4330.31	1.00703	0.144344	6.97657	3.02469e-12	2.40841e-10		putative GTP-binding protein
SMU_232	wt biofilm vs AMOX biofilm	4064.32	1.00723	0.205413	4.90347	9.41586e-07	2.24921e-05	ilvH	acetolactate synthase, small subunit
SMU_858	wt biofilm vs AMOX biofilm	2361.7	1.00927	0.22606	4.46459	8.02216e-06	0.000139367	pyrB	putative aspartate transcarbamoylase
SMU_855	wt biofilm vs AMOX biofilm	1328.9	1.00965	0.245511	4.11245	3.91483e-05	0.00048897		conserved hypothetical protein
SMU_856	wt biofilm vs AMOX biofilm	2043.03	1.01	0.227472	4.4401	8.99177e-06	0.000153422	pyrR	putative pyrimidine operon regulatory protein
SMU_1735	wt biofilm vs AMOX biofilm	8061.57	1.01662	0.275204	3.69406	0.000220702	0.00200839	accD	putative acetyl-CoA carboxylase beta subunit
SMU_1381	wt biofilm vs AMOX biofilm	1670.58	1.01793	0.241631	4.21275	2.5228e-05	0.000334796	leuD	putative 3-isopropylmalate dehydratase, smallsubunit
SMU_1006	wt biofilm vs AMOX biofilm	214	1.02002	0.251837	4.05033	5.11453e-05	0.000618599		putative ABC transporter, ATP-binding protein
SMU_906	wt biofilm vs AMOX biofilm	2060.95	1.02098	0.224302	4.55182	5.31835e-06	9.67939e-05		putative ABC transporter, ATP-binding protein
SMU_26	wt biofilm vs AMOX biofilm	4999.38	1.0213	0.174185	5.86332	4.53715e-09	1.88489e-07	plsX	putative fatty acid/phospholipid synthesisprotein
SMU_926	wt biofilm vs AMOX biofilm	2190.61	1.02327	0.212825	4.80805	1.52411e-06	3.38671e-05		conserved hypothetical protein; possibleGTP-pyrophosphokinase
SMU_1734	wt biofilm vs AMOX biofilm	7042.84	1.03578	0.237691	4.35767	1.31456e-05	0.000204237	accA	putative acetyl-CoA carboxylase alpha subunit
SMU_1738	wt biofilm vs AMOX biofilm	5194.56	1.05229	0.255752	4.11451	3.88011e-05	0.000487822	bccP	putative biotin carboxyl carrier protein ofacetyl-CoA carboxylase
SMU_1284c	wt biofilm vs AMOX biofilm	869.933	1.05592	0.251367	4.20071	2.66078e-05	0.000350672		conserved hypothetical protein
SMU_859	wt biofilm vs AMOX biofilm	2657.55	1.05682	0.249747	4.23155	2.32082e-05	0.00031233	pyrA	putative carbamoyl phosphate synthetase, smallsubunit
SMU_499	wt biofilm vs AMOX biofilm	244.39	1.06878	0.35542	3.00709	0.00263763	0.0153674		putative late competence protein
SMU_1093	wt biofilm vs AMOX biofilm	512.474	1.06963	0.395683	2.70325	0.00686644	0.0313169		putative ABC transporter, permease protein
SMU_1066	wt biofilm vs AMOX biofilm	3968.34	1.06971	0.172264	6.20973	5.30749e-10	3.18664e-08	guaA	putative GMP synthase
SMU_1736	wt biofilm vs AMOX biofilm	10865.8	1.0724	0.242106	4.42946	9.44682e-06	0.000158359	accC	putative acetyl-CoA carboxylase biotincarboxylase subunit
SMU_1742c	wt biofilm vs AMOX biofilm	6055.02	1.07286	0.186305	5.75862	8.48026e-09	3.23143e-07		putative trans-2-enoyl-ACP reductase
SMU_1747c	wt biofilm vs AMOX biofilm	1103.64	1.07349	0.130235	8.24278	1.68252e-16	3.21529e-14		putative phosphatase
SMU_938	wt biofilm vs AMOX biofilm	577.014	1.07534	0.177165	6.06972	1.28132e-09	6.44367e-08		putative phosphomevalonate kinase
SMU_1997	wt biofilm vs AMOX biofilm	688.215	1.09649	0.331115	3.31151	0.000927938	0.00637874	comX1	putative ComX1, transcriptional regulator ofcompetence-specific genes
SMU_279	wt biofilm vs AMOX biofilm	208.06	1.11284	0.318896	3.48965	0.00048365	0.00374193		hypothetical protein
SMU_295	wt biofilm vs AMOX biofilm	472.146	1.12731	0.240164	4.69394	2.67999e-06	5.5668e-05		hypothetical protein
SMU_952	wt biofilm vs AMOX biofilm	583.768	1.13687	0.184252	6.17018	6.82129e-10	3.83397e-08		putative methyltransferase
SMU_1996	wt biofilm vs AMOX biofilm	1539.41	1.14329	0.249763	4.57748	4.70612e-06	8.81706e-05	ipk	putative isopentenyl monophosphate kinase
SMU_231	wt biofilm vs AMOX biofilm	8004.05	1.1435	0.190968	5.98792	2.1254e-09	9.90643e-08	ilvB	acetolactate synthase, large subunit (AHAS)
SMU_1737	wt biofilm vs AMOX biofilm	4934.41	1.16037	0.24173	4.80026	1.58464e-06	3.48074e-05	fabZ	putative 3-hydroxymyristoyl-(acyl carrierprotein) dehydratase
SMU_296	wt biofilm vs AMOX biofilm	746.651	1.16387	0.235993	4.9318	8.14738e-07	1.99611e-05		conserved hypothetical protein
SMU_866	wt biofilm vs AMOX biofilm	12333.6	1.17528	0.36212	3.24554	0.00117226	0.00780556		conserved hypothetical protein
SMU_1741	wt biofilm vs AMOX biofilm	6187.35	1.17763	0.238485	4.93797	7.89409e-07	1.98495e-05	fabD	putative malonyl-CoA (acyl-carrier-protein)transacylase
SMU_384	wt biofilm vs AMOX biofilm	539.099	1.18157	0.190452	6.20405	5.50284e-10	3.18664e-08		hypothetical protein
SMU_949	wt biofilm vs AMOX biofilm	7299.49	1.1848	0.153544	7.71634	1.19717e-14	1.75984e-12	clpX	ATP-dependent protease Clp, ATPase subunit ClpX
SMU_1739	wt biofilm vs AMOX biofilm	9820.48	1.19469	0.249361	4.79103	1.65929e-06	3.60331e-05	fabF	putative 3-oxoacyl-(acyl-carrier-protein)synthase
SMU_1420	wt biofilm vs AMOX biofilm	695.297	1.20887	0.188918	6.3989	1.56498e-10	1.0681e-08		putative oxidoreductase
SMU_1881c	wt biofilm vs AMOX biofilm	1631.96	1.23579	0.285524	4.32814	1.50374e-05	0.000222764		putative ABC transporter, ATP-binding protein
SMU_1508c	wt biofilm vs AMOX biofilm	345.14	1.23746	0.332939	3.71677	0.000201784	0.00185389		putative coenzyme PQQ synthesis protein
SMU_1295	wt biofilm vs AMOX biofilm	1313.26	1.24181	0.233218	5.32466	1.01142e-07	3.06797e-06	add	putative adenosine deaminase
SMU_385	wt biofilm vs AMOX biofilm	689.668	1.26325	0.171996	7.34466	2.06282e-13	2.19003e-11		putative glycoprotein endopeptidase
SMU_1930	wt biofilm vs AMOX biofilm	5517.92	1.26876	0.21943	5.78207	7.37849e-09	2.93756e-07	lemA	putative cytoplasmic membrane protein; LemA-likeprotein
SMU_854	wt biofilm vs AMOX biofilm	1036.56	1.29393	0.18181	7.11693	1.1036e-12	1.10999e-10		putative pseudouridylate synthase
SMU_42	wt biofilm vs AMOX biofilm	2657	1.30953	0.296686	4.41387	1.01541e-05	0.000167279		conserved hypothetical protein
SMU_1740	wt biofilm vs AMOX biofilm	5307.78	1.31094	0.255945	5.12196	3.02382e-07	8.25502e-06	fabG	putative 3-oxoacyl-acyl-carrier-proteinreductase / 3-ketoacyl-acyl carrier protein reductase
SMU_941c	wt biofilm vs AMOX biofilm	3628.45	1.31296	0.301884	4.34923	1.36619e-05	0.000210547		conserved hypothetical protein
SMU_1176	wt biofilm vs AMOX biofilm	1582.27	1.34219	0.23199	5.78554	7.22803e-09	2.93756e-07		putative cation efflux transporter
SMU_853	wt biofilm vs AMOX biofilm	614.192	1.34919	0.209418	6.44257	1.1747e-10	8.31424e-09	lspA	putative lipoprotein signal peptidase
SMU_294	wt biofilm vs AMOX biofilm	474.741	1.37239	0.240856	5.69796	1.21247e-08	4.21277e-07		conserved hypothetical protein
SMU_396	wt biofilm vs AMOX biofilm	5519.13	1.39473	0.411044	3.39313	0.000690981	0.00490879	glpF	putative glycerol uptake facilitator protein
SMU_2005	wt biofilm vs AMOX biofilm	1721.22	1.39822	0.178746	7.82235	5.18463e-15	8.25652e-13	adk	putative adenylate kinase
SMU_913	wt biofilm vs AMOX biofilm	4990.76	1.41427	0.149539	9.45752	3.15327e-21	1.20518e-18		putative NADP-specific glutamate dehydrogenase
SMU_1744	wt biofilm vs AMOX biofilm	3776.42	1.43856	0.192106	7.48834	6.97486e-14	8.88597e-12	fabH	putative 3-oxoacyl-[acyl-carrier-protein]synthase III
SMU_852	wt biofilm vs AMOX biofilm	1021.76	1.45236	0.161775	8.97769	2.76506e-19	6.60504e-17		putative transcriptional regulator; CpsY-likeprotein
SMU_2146c	wt biofilm vs AMOX biofilm	2693.2	1.59438	0.259074	6.15415	7.54818e-10	4.12131e-08		hypothetical protein
SMU_923	wt biofilm vs AMOX biofilm	4461.59	1.65073	0.164457	10.0374	1.04341e-23	6.64655e-21		putative ABC transporter, ATP-binding protein
SMU_40	wt biofilm vs AMOX biofilm	1808.93	1.70073	0.345951	4.91611	8.82821e-07	2.13553e-05		conserved hypothetical protein
SMU_41	wt biofilm vs AMOX biofilm	1841.63	1.70553	0.36635	4.65546	3.23252e-06	6.3684e-05		hypothetical protein
SMU_1882c	wt biofilm vs AMOX biofilm	3633.49	1.76737	0.378936	4.66403	3.10072e-06	6.17238e-05		hypothetical protein
SMU_1419	wt biofilm vs AMOX biofilm	611.051	1.77641	0.218193	8.1415	3.90426e-16	6.78276e-14		putative transcriptional regulator
SMU_1175	wt biofilm vs AMOX biofilm	622.747	1.82426	0.702305	2.59753	0.00938968	0.0392641		putative sodium/amino acid (alanine) symporter
SMU_922	wt biofilm vs AMOX biofilm	4677.78	1.85394	0.19967	9.28505	1.61629e-20	4.41247e-18		putative ABC transporter, ATP-binding protein
SMU_1745c	wt biofilm vs AMOX biofilm	3993.79	1.94572	0.207666	9.3695	7.28802e-21	2.32123e-18		putative transcriptional regulator
SMU_1917	wt biofilm vs AMOX biofilm	3049.09	2.04764	0.276876	7.39551	1.40869e-13	1.58353e-11	comE	putative response regulator of the competenceregulon, ComE; response regulator of sakacin A production
SMU_921	wt biofilm vs AMOX biofilm	1047.55	2.09988	0.219693	9.55825	1.19763e-21	5.72169e-19		putative transcriptional regulator
SMU_1369	wt biofilm vs AMOX biofilm	9.66818	2.84172	0.907586	3.13108	0.00174164	0.0108061		hypothetical protein

## Sheet: AMOX biofilm vs CHX biofilm
Table S3. List of all differentially expressed genes (log2FoldChange < -1 or >1, pval < 0.05)
Amoxicillin-treated biofilm vs. chlorhexidine-treated biofilm
locus_tag	Compared conditions	baseMean	log2FoldChange	lfcSE	stat	pvalue	padj	gene	product
SMU_1094	AMOX biofilm vs CHX biofilm	178.987	-3.18832	0.476497	-6.69116	2.21408e-11	6.04444e-09		putative ABC transporter, ATP-binding protein
SMU_1093	AMOX biofilm vs CHX biofilm	512.474	-2.83187	0.391196	-7.23901	4.51987e-13	1.7275e-10		putative ABC transporter, permease protein
SMU_499	AMOX biofilm vs CHX biofilm	244.39	-2.48467	0.351509	-7.0686	1.56504e-12	4.98465e-10		putative late competence protein
SMU_41	AMOX biofilm vs CHX biofilm	1841.63	-2.11192	0.366313	-5.76532	8.15011e-09	1.4159e-06		hypothetical protein
SMU_40	AMOX biofilm vs CHX biofilm	1808.93	-2.07709	0.345915	-6.00463	1.91767e-09	3.66468e-07		conserved hypothetical protein
SMU_575c	AMOX biofilm vs CHX biofilm	265.889	-2.01561	0.451198	-4.46724	7.92361e-06	0.000605681		putative membrane protein
SMU_739c	AMOX biofilm vs CHX biofilm	160.534	-1.95461	0.344437	-5.67481	1.38847e-08	2.04104e-06		hypothetical protein
SMU_238c	AMOX biofilm vs CHX biofilm	146.958	-1.92027	0.242013	-7.93456	2.11248e-15	2.01847e-12		putative ABC transporter, ATP-binding protein
SMU_921	AMOX biofilm vs CHX biofilm	1047.55	-1.91211	0.219965	-8.69279	3.5364e-18	6.75806e-15		putative transcriptional regulator
SMU_237c	AMOX biofilm vs CHX biofilm	141.232	-1.85784	0.331285	-5.60797	2.04718e-08	2.7944e-06		putative integral membrane protein
SMU_431	AMOX biofilm vs CHX biofilm	1265.76	-1.64543	0.25424	-6.47194	9.67522e-11	2.31117e-08		putative ABC transporter, ATP-binding protein
SMU_42	AMOX biofilm vs CHX biofilm	2657	-1.60007	0.296661	-5.3936	6.90617e-08	7.76334e-06		conserved hypothetical protein
SMU_1131c	AMOX biofilm vs CHX biofilm	994.383	-1.55015	0.298012	-5.20165	1.97525e-07	1.88735e-05		hypothetical protein
SMU_922	AMOX biofilm vs CHX biofilm	4677.78	-1.51293	0.199778	-7.57306	3.64534e-14	2.32208e-11		putative ABC transporter, ATP-binding protein
SMU_1553c	AMOX biofilm vs CHX biofilm	661.219	-1.39146	0.297816	-4.67222	2.97961e-06	0.000237252		hypothetical protein
SMU_1917	AMOX biofilm vs CHX biofilm	3049.09	-1.36984	0.277032	-4.94469	7.62646e-07	6.94008e-05	comE	putative response regulator of the competenceregulon, ComE; response regulator of sakacin A production
SMU_1552c	AMOX biofilm vs CHX biofilm	867.229	-1.34635	0.346431	-3.88634	0.000101765	0.00435161		hypothetical protein
SMU_2165	AMOX biofilm vs CHX biofilm	666.698	-1.32365	0.331521	-3.99265	6.53394e-05	0.00304545		putative SpoJ
SMU_432	AMOX biofilm vs CHX biofilm	1488.46	-1.21394	0.165856	-7.31927	2.49318e-13	1.19112e-10		putative ABC transporter, integral membraneprotein
SMU_926	AMOX biofilm vs CHX biofilm	2190.61	-1.20927	0.21279	-5.68294	1.32402e-08	2.04104e-06		conserved hypothetical protein; possibleGTP-pyrophosphokinase
SMU_1551c	AMOX biofilm vs CHX biofilm	1908.62	-1.15703	0.337621	-3.42702	0.000610251	0.0188095		putative ABC transporter, ATP-binding protein
SMU_1554c	AMOX biofilm vs CHX biofilm	431.98	-1.11626	0.28857	-3.86825	0.00010962	0.004554		hypothetical protein
SMU_927	AMOX biofilm vs CHX biofilm	2001.37	-1.10949	0.225254	-4.92549	8.41498e-07	7.30956e-05		putative response regulator
SMU_294	AMOX biofilm vs CHX biofilm	474.741	-1.06309	0.241849	-4.39568	1.10425e-05	0.000731221		conserved hypothetical protein
SMU_1006	AMOX biofilm vs CHX biofilm	214	-1.04179	0.252196	-4.13086	3.61411e-05	0.00191849		putative ABC transporter, ATP-binding protein
SMU_923	AMOX biofilm vs CHX biofilm	4461.59	-1.03677	0.164716	-6.29429	3.0881e-10	6.55707e-08		putative ABC transporter, ATP-binding protein
SMU_1855	AMOX biofilm vs CHX biofilm	2997.63	-1.03027	0.254109	-4.05444	5.02539e-05	0.00246244		hypothetical protein
SMU_1854	AMOX biofilm vs CHX biofilm	3771.28	-1.00948	0.301719	-3.34574	0.000820626	0.0234062		conserved hypothetical protein
SMU_1703c	AMOX biofilm vs CHX biofilm	3663.27	1.04513	0.327249	3.19369	0.00140466	0.0341762		conserved hypothetical protein
SMU_1593c	AMOX biofilm vs CHX biofilm	8715.09	1.24376	0.303943	4.09209	4.27499e-05	0.00220798		putative CDP-diglyceride synthetase
SMU_807	AMOX biofilm vs CHX biofilm	837.615	1.46468	0.265001	5.52709	3.25594e-08	4.14807e-06		putative membrane protein
