# Supplementary material for: Transcriptomic response in planktonic and biofilm-associated cells of Streptococcus mutans treated with sublethal concentrations of chlorhexidine
Source: FEMS Microbiol Lett. 2025 Sep 23;372:fnaf100. doi: 10.1093/femsle/fnaf100 (PMC12501421; doi:10.1093/femsle/fnaf100)
Supplement: fnaf100_Supplemental_Files [file fnaf100_supplemental_files.zip › Table S4.enrichKEGG genes_u.xlsx]

## Sheet: Planktonic wt vs biofilm wt
Table S4. List of genes identified in the KEGG pathway enrichment analysis per compared condition.
Cluster/Compared conditions	Category	Subcategory	Description	Genes/locus_tag	Gene	Product
Upregulated pathways
Planktonic wt vs planktonic biofilm wt	Metabolism	Global and overview maps	Fatty acid metabolism	SMU_1744	fabH	putative 3-oxoacyl-[acyl-carrier-protein]synthase III
Planktonic wt vs planktonic biofilm wt	Metabolism	Global and overview maps	Fatty acid metabolism	SMU_1734	accA	putative acetyl-CoA carboxylase alpha subunit
Planktonic wt vs planktonic biofilm wt	Metabolism	Global and overview maps	Fatty acid metabolism	SMU_1742c	NA	putative trans-2-enoyl-ACP reductase
Planktonic wt vs planktonic biofilm wt	Metabolism	Global and overview maps	Fatty acid metabolism	SMU_1736	accC	putative acetyl-CoA carboxylase biotincarboxylase subunit
Planktonic wt vs planktonic biofilm wt	Metabolism	Global and overview maps	Fatty acid metabolism	SMU_1735	accD	putative acetyl-CoA carboxylase beta subunit
Planktonic wt vs planktonic biofilm wt	Metabolism	Global and overview maps	Fatty acid metabolism	SMU_1737	fabZ	putative 3-hydroxymyristoyl-(acyl carrierprotein) dehydratase
Planktonic wt vs planktonic biofilm wt	Metabolism	Global and overview maps	Fatty acid metabolism	SMU_1738	bccP	putative biotin carboxyl carrier protein ofacetyl-CoA carboxylase
Planktonic wt vs planktonic biofilm wt	Metabolism	Global and overview maps	Fatty acid metabolism	SMU_1739	fabF	putative 3-oxoacyl-(acyl-carrier-protein)synthase
Planktonic wt vs planktonic biofilm wt	Metabolism	Global and overview maps	Fatty acid metabolism	SMU_1741	fabD	putative malonyl-CoA (acyl-carrier-protein)transacylase
Planktonic wt vs planktonic biofilm wt	Metabolism	Global and overview maps	Fatty acid metabolism	SMU_1740	fabG	putative 3-oxoacyl-acyl-carrier-proteinreductase / 3-ketoacyl-acyl carrier protein reductase
Planktonic wt vs planktonic biofilm wt	Metabolism	Lipid metabolism	Fatty acid biosynthesis	SMU_1744	fabH	putative 3-oxoacyl-[acyl-carrier-protein]synthase III
Planktonic wt vs planktonic biofilm wt	Metabolism	Lipid metabolism	Fatty acid biosynthesis	SMU_1734	accA	putative acetyl-CoA carboxylase alpha subunit
Planktonic wt vs planktonic biofilm wt	Metabolism	Lipid metabolism	Fatty acid biosynthesis	SMU_1742c	NA	putative trans-2-enoyl-ACP reductase
Planktonic wt vs planktonic biofilm wt	Metabolism	Lipid metabolism	Fatty acid biosynthesis	SMU_1736	accC	putative acetyl-CoA carboxylase biotincarboxylase subunit
Planktonic wt vs planktonic biofilm wt	Metabolism	Lipid metabolism	Fatty acid biosynthesis	SMU_1735	accD	putative acetyl-CoA carboxylase beta subunit
Planktonic wt vs planktonic biofilm wt	Metabolism	Lipid metabolism	Fatty acid biosynthesis	SMU_1737	fabZ	putative 3-hydroxymyristoyl-(acyl carrierprotein) dehydratase
Planktonic wt vs planktonic biofilm wt	Metabolism	Lipid metabolism	Fatty acid biosynthesis	SMU_1738	bccP	putative biotin carboxyl carrier protein ofacetyl-CoA carboxylase
Planktonic wt vs planktonic biofilm wt	Metabolism	Lipid metabolism	Fatty acid biosynthesis	SMU_1739	fabF	putative 3-oxoacyl-(acyl-carrier-protein)synthase
Planktonic wt vs planktonic biofilm wt	Metabolism	Lipid metabolism	Fatty acid biosynthesis	SMU_1741	fabD	putative malonyl-CoA (acyl-carrier-protein)transacylase
Planktonic wt vs planktonic biofilm wt	Metabolism	Lipid metabolism	Fatty acid biosynthesis	SMU_1740	fabG	putative 3-oxoacyl-acyl-carrier-proteinreductase / 3-ketoacyl-acyl carrier protein reductase
Planktonic wt vs planktonic biofilm wt	Environmental Information Processing	Membrane transport	Phosphotransferase system (PTS)	SMU_2038	pttB	putative PTS system, trehalose-specific IIABCcomponent
Planktonic wt vs planktonic biofilm wt	Environmental Information Processing	Membrane transport	Phosphotransferase system (PTS)	SMU_2047	ptsG	putative PTS system, glucose-specific IIABCcomponent
Planktonic wt vs planktonic biofilm wt	Environmental Information Processing	Membrane transport	Phosphotransferase system (PTS)	SMU_674	ptsH	phosphoenolpyruvate:sugar phosphotransferasesystem HPr
Planktonic wt vs planktonic biofilm wt	Environmental Information Processing	Membrane transport	Phosphotransferase system (PTS)	SMU_675	NA	phosphoenolpyruvate:sugar phosphotransferasesystem enzyme I, PTS system EI component
Planktonic wt vs planktonic biofilm wt	Environmental Information Processing	Membrane transport	Phosphotransferase system (PTS)	SMU_1877	ptnA	putative PTS system, mannose-specific componentIIAB
Planktonic wt vs planktonic biofilm wt	Environmental Information Processing	Membrane transport	Phosphotransferase system (PTS)	SMU_103	NA	putative PTS system, IIA component
Planktonic wt vs planktonic biofilm wt	Environmental Information Processing	Membrane transport	Phosphotransferase system (PTS)	SMU_1185	mtlA1	PTS system, mannitol-specific enzyme IIBCcomponent
Planktonic wt vs planktonic biofilm wt	Environmental Information Processing	Membrane transport	Phosphotransferase system (PTS)	SMU_1598	ptcA	putative PTS system, cellobiose-specific IIAcomponent
Planktonic wt vs planktonic biofilm wt	Environmental Information Processing	Membrane transport	Phosphotransferase system (PTS)	SMU_1596	ptcC	putative PTS system, cellobiose-specific IICcomponent
Planktonic wt vs planktonic biofilm wt	Environmental Information Processing	Membrane transport	Phosphotransferase system (PTS)	SMU_1183	mtlA2	PTS system, mannitol-specific enzyme IIA
Planktonic wt vs planktonic biofilm wt	Environmental Information Processing	Membrane transport	Phosphotransferase system (PTS)	SMU_1961c	NA	putative PTS system, sugar-specific enzyme IIAcomponent
Planktonic wt vs planktonic biofilm wt	Environmental Information Processing	Membrane transport	Phosphotransferase system (PTS)	SMU_102	NA	putative PTS system, IID component
Planktonic wt vs planktonic biofilm wt	Environmental Information Processing	Membrane transport	Phosphotransferase system (PTS)	SMU_1878	ptnC	putative PTS system, mannose-specific componentIIC
Planktonic wt vs planktonic biofilm wt	Environmental Information Processing	Membrane transport	Phosphotransferase system (PTS)	SMU_101	NA	putative sorbose PTS system, IIC component
Planktonic wt vs planktonic biofilm wt	Environmental Information Processing	Membrane transport	Phosphotransferase system (PTS)	SMU_1600	ptcB	putative PTS system, cellobiose-specific IIBcomponent
Planktonic wt vs planktonic biofilm wt	Environmental Information Processing	Membrane transport	Phosphotransferase system (PTS)	SMU_1879	NA	putative PTS system, mannose-specific componentIID
Planktonic wt vs planktonic biofilm wt	Metabolism	Carbohydrate metabolism	Starch and sucrose metabolism	SMU_2037	treA	putative trehalose-6-phosphate hydrolase TreA
Planktonic wt vs planktonic biofilm wt	Metabolism	Carbohydrate metabolism	Starch and sucrose metabolism	SMU_2038	pttB	putative PTS system, trehalose-specific IIABCcomponent
Planktonic wt vs planktonic biofilm wt	Metabolism	Carbohydrate metabolism	Starch and sucrose metabolism	SMU_910	gtfD	glucosyltransferase-S
Planktonic wt vs planktonic biofilm wt	Metabolism	Carbohydrate metabolism	Starch and sucrose metabolism	SMU_2047	ptsG	putative PTS system, glucose-specific IIABCcomponent
Planktonic wt vs planktonic biofilm wt	Metabolism	Carbohydrate metabolism	Starch and sucrose metabolism	SMU_881	gtfA	sucrose phosphorylase, GtfA
Planktonic wt vs planktonic biofilm wt	Metabolism	Carbohydrate metabolism	Starch and sucrose metabolism	SMU_2046c	NA	conserved hypothetical protein
Planktonic wt vs planktonic biofilm wt	Metabolism	Carbohydrate metabolism	Starch and sucrose metabolism	SMU_1564	glgP	putative glycogen phosphorylase
Planktonic wt vs planktonic biofilm wt	Metabolism	Carbohydrate metabolism	Starch and sucrose metabolism	SMU_1843	scrB	sucrose-6-phosphate hydrolase
Planktonic wt vs planktonic biofilm wt	Metabolism	Carbohydrate metabolism	Starch and sucrose metabolism	SMU_1077	pgm	putative phosphoglucomutase
Planktonic wt vs planktonic biofilm wt	Metabolism	Carbohydrate metabolism	Starch and sucrose metabolism	SMU_1598	ptcA	putative PTS system, cellobiose-specific IIAcomponent
Planktonic wt vs planktonic biofilm wt	Metabolism	Carbohydrate metabolism	Starch and sucrose metabolism	SMU_1596	ptcC	putative PTS system, cellobiose-specific IICcomponent
Planktonic wt vs planktonic biofilm wt	Metabolism	Carbohydrate metabolism	Starch and sucrose metabolism	SMU_1539	glgB	putative 1,4-alpha-glucan branching enzyme
Planktonic wt vs planktonic biofilm wt	Metabolism	Carbohydrate metabolism	Starch and sucrose metabolism	SMU_1538	glgC	putative glucose-1-phosphateadenylyltransferase; ADP-glucose pyrophosphorylase
Planktonic wt vs planktonic biofilm wt	Metabolism	Carbohydrate metabolism	Starch and sucrose metabolism	SMU_1600	ptcB	putative PTS system, cellobiose-specific IIBcomponent
Planktonic wt vs planktonic biofilm wt	Metabolism	Carbohydrate metabolism	Starch and sucrose metabolism	SMU_1537	glgD	putative glycogen biosynthesis protein GlgD
Planktonic wt vs planktonic biofilm wt	Metabolism	Carbohydrate metabolism	Starch and sucrose metabolism	SMU_1536	glgA	putative starch (bacterial glycogen) synthase
Planktonic wt vs planktonic biofilm wt	Metabolism	Energy metabolism	Methane metabolism	SMU_1082	glyA	putative serine hydroxymethyltransferase
Planktonic wt vs planktonic biofilm wt	Metabolism	Energy metabolism	Methane metabolism	SMU_596	pmgY	phosphoglyceromutase
Planktonic wt vs planktonic biofilm wt	Metabolism	Energy metabolism	Methane metabolism	SMU_1247	eno	putative enolase
Planktonic wt vs planktonic biofilm wt	Metabolism	Energy metabolism	Methane metabolism	SMU_712	capP	putative phosphoenolpyruvate carboxylase
Planktonic wt vs planktonic biofilm wt	Metabolism	Energy metabolism	Methane metabolism	SMU_99	fbaA	fructose-1,6-biphosphate aldolase
Planktonic wt vs planktonic biofilm wt	Metabolism	Energy metabolism	Methane metabolism	SMU_1043c	NA	putative phosphotransacetylase
Planktonic wt vs planktonic biofilm wt	Metabolism	Energy metabolism	Methane metabolism	SMU_1656	serC	putative phosphoserine aminotransferase
Planktonic wt vs planktonic biofilm wt	Metabolism	Energy metabolism	Methane metabolism	SMU_1978	ackA	putative acetate kinase
Planktonic wt vs planktonic biofilm wt	Metabolism	Energy metabolism	Other carbon fixation pathways	SMU_1734	accA	putative acetyl-CoA carboxylase alpha subunit
Planktonic wt vs planktonic biofilm wt	Metabolism	Energy metabolism	Other carbon fixation pathways	SMU_1736	accC	putative acetyl-CoA carboxylase biotincarboxylase subunit
Planktonic wt vs planktonic biofilm wt	Metabolism	Energy metabolism	Other carbon fixation pathways	SMU_1735	accD	putative acetyl-CoA carboxylase beta subunit
Planktonic wt vs planktonic biofilm wt	Metabolism	Energy metabolism	Other carbon fixation pathways	SMU_712	capP	putative phosphoenolpyruvate carboxylase
Planktonic wt vs planktonic biofilm wt	Metabolism	Energy metabolism	Other carbon fixation pathways	SMU_1043c	NA	putative phosphotransacetylase
Planktonic wt vs planktonic biofilm wt	Metabolism	Energy metabolism	Other carbon fixation pathways	SMU_1738	bccP	putative biotin carboxyl carrier protein ofacetyl-CoA carboxylase
Planktonic wt vs planktonic biofilm wt	Metabolism	Energy metabolism	Other carbon fixation pathways	SMU_1978	ackA	putative acetate kinase
Planktonic wt vs planktonic biofilm wt	Human Diseases	Drug resistance: antimicrobial	beta-Lactam resistance	SMU_259	oppF	putative oligopeptide ABC transporter,ATP-binding protein OppF
Planktonic wt vs planktonic biofilm wt	Human Diseases	Drug resistance: antimicrobial	beta-Lactam resistance	SMU_257	oppC	putative transmembrane protein, permease OppC
Planktonic wt vs planktonic biofilm wt	Human Diseases	Drug resistance: antimicrobial	beta-Lactam resistance	SMU_258	oppD	putative oligopeptide ABC transporter,ATP-binding protein OppD
Planktonic wt vs planktonic biofilm wt	Human Diseases	Drug resistance: antimicrobial	beta-Lactam resistance	SMU_256	oppB	putative oligopeptide transport system, permeaseprotein OppB
Planktonic wt vs planktonic biofilm wt	Human Diseases	Drug resistance: antimicrobial	beta-Lactam resistance	SMU_467	pbp1a	penicillin-binding protein 1a; membranecarboxypeptidase
Planktonic wt vs planktonic biofilm wt	Human Diseases	Drug resistance: antimicrobial	beta-Lactam resistance	SMU_255	oppA	putative oligopeptide ABC transporter,substrate-binding protein OppA
Planktonic wt vs planktonic biofilm wt	Human Diseases	Drug resistance: antimicrobial	beta-Lactam resistance	SMU_455	pbp2x	putative penicillin-binding protein 2X
Planktonic wt vs planktonic biofilm wt	Environmental Information Processing	Membrane transport	ABC transporters	SMU_2150c	NA	putative ABC transporter; ATP-binding protein;possible cobalt transport system
Planktonic wt vs planktonic biofilm wt	Environmental Information Processing	Membrane transport	ABC transporters	SMU_242c	NA	putative amino acid ABC transporter, permeaseprotein, glutamine transport system
Planktonic wt vs planktonic biofilm wt	Environmental Information Processing	Membrane transport	ABC transporters	SMU_259	oppF	putative oligopeptide ABC transporter,ATP-binding protein OppF
Planktonic wt vs planktonic biofilm wt	Environmental Information Processing	Membrane transport	ABC transporters	SMU_1135	pstB	putative phosphate ABC transporter, ATP-bindingprotein
Planktonic wt vs planktonic biofilm wt	Environmental Information Processing	Membrane transport	ABC transporters	SMU_817	NA	putative amino acid transporter, aminoacid-binding protein
Planktonic wt vs planktonic biofilm wt	Environmental Information Processing	Membrane transport	ABC transporters	SMU_241c	NA	putative ABC transporter, ATP-binding protein;amino acid transport system
Planktonic wt vs planktonic biofilm wt	Environmental Information Processing	Membrane transport	ABC transporters	SMU_815	NA	putative amino acid transporter, aminoacid-binding protein
Planktonic wt vs planktonic biofilm wt	Environmental Information Processing	Membrane transport	ABC transporters	SMU_1568	malX	putative maltose/maltodextrin ABC transporter,sugar-binding protein MalX
Planktonic wt vs planktonic biofilm wt	Environmental Information Processing	Membrane transport	ABC transporters	SMU_257	oppC	putative transmembrane protein, permease OppC
Planktonic wt vs planktonic biofilm wt	Environmental Information Processing	Membrane transport	ABC transporters	SMU_2149c	NA	putative ABC transporter, ATP-binding protein;possible cobalt transport system
Planktonic wt vs planktonic biofilm wt	Environmental Information Processing	Membrane transport	ABC transporters	SMU_1137	pstC1	putative phosphate ABC transporter, permeaseprotein
Planktonic wt vs planktonic biofilm wt	Environmental Information Processing	Membrane transport	ABC transporters	SMU_258	oppD	putative oligopeptide ABC transporter,ATP-binding protein OppD
Planktonic wt vs planktonic biofilm wt	Environmental Information Processing	Membrane transport	ABC transporters	SMU_1302	adcA	putative surface adhesin; AdcA protein-likeprotein; putative Zn-binding lipoprotein
Planktonic wt vs planktonic biofilm wt	Environmental Information Processing	Membrane transport	ABC transporters	SMU_256	oppB	putative oligopeptide transport system, permeaseprotein OppB
Planktonic wt vs planktonic biofilm wt	Environmental Information Processing	Membrane transport	ABC transporters	SMU_1134c	NA	putative phosphate ABC transporter, ATP-bindingprotein
Planktonic wt vs planktonic biofilm wt	Environmental Information Processing	Membrane transport	ABC transporters	SMU_1138	pstS	putative ABC transporter, phosphate-bindingprotein
Planktonic wt vs planktonic biofilm wt	Environmental Information Processing	Membrane transport	ABC transporters	SMU_878	msmE	multiple sugar-binding ABC transporter,sugar-binding protein precursor MsmE
Planktonic wt vs planktonic biofilm wt	Environmental Information Processing	Membrane transport	ABC transporters	SMU_1136	pstC	putative phosphate ABC transporter, permeaseprotein
Planktonic wt vs planktonic biofilm wt	Environmental Information Processing	Membrane transport	ABC transporters	SMU_1571	NA	putative ABC transporter, ATP-binding protein,MsmK-like protein
Planktonic wt vs planktonic biofilm wt	Environmental Information Processing	Membrane transport	ABC transporters	SMU_1078c	NA	putative ABC transporter, ATP-binding protein
Planktonic wt vs planktonic biofilm wt	Environmental Information Processing	Membrane transport	ABC transporters	SMU_255	oppA	putative oligopeptide ABC transporter,substrate-binding protein OppA
Planktonic wt vs planktonic biofilm wt	Environmental Information Processing	Membrane transport	ABC transporters	SMU_879	msmF	multiple sugar-binding ABC transporter, permeaseprotein MsmF
Planktonic wt vs planktonic biofilm wt	Environmental Information Processing	Membrane transport	ABC transporters	SMU_1966c	NA	putative periplasmic sugar-binding protein
Planktonic wt vs planktonic biofilm wt	Environmental Information Processing	Membrane transport	ABC transporters	SMU_2148c	NA	conserved hypothetical protein; possible cobaltpermease
Planktonic wt vs planktonic biofilm wt	Environmental Information Processing	Membrane transport	ABC transporters	SMU_1570	malG	putative maltose/maltodextrin ABC transporter,MalG permease
Planktonic wt vs planktonic biofilm wt	Environmental Information Processing	Membrane transport	ABC transporters	SMU_1079c	NA	putative ABC transporter, ATP-binding protein
Planktonic wt vs planktonic biofilm wt	Environmental Information Processing	Membrane transport	ABC transporters	SMU_1569	malF	putative maltose/maltodextrin ABC transporter,permease protein MalF
Planktonic wt vs planktonic biofilm wt	Environmental Information Processing	Membrane transport	ABC transporters	SMU_1942c	NA	putative amino acid binding protein
Planktonic wt vs planktonic biofilm wt	Environmental Information Processing	Membrane transport	ABC transporters	SMU_882	msmK
Planktonic wt vs planktonic biofilm wt	Environmental Information Processing	Membrane transport	ABC transporters	SMU_1121c	NA	putative ABC transporter
Planktonic wt vs planktonic biofilm wt	Environmental Information Processing	Membrane transport	ABC transporters	SMU_1217c	NA	putative ABC transporter, amino acid bindingprotein
Planktonic wt vs planktonic biofilm wt	Environmental Information Processing	Membrane transport	ABC transporters	SMU_880	msmG	multiple sugar-binding ABC transporter, permeaseprotein MsmG
Planktonic wt vs planktonic biofilm wt	Environmental Information Processing	Membrane transport	ABC transporters	SMU_1941	atmB	putative membrane lipoprotein
Planktonic wt vs planktonic biofilm wt	Environmental Information Processing	Membrane transport	ABC transporters	SMU_1939c	NA	putative ABC transporter, ATP-binding protein
Planktonic wt vs planktonic biofilm wt	Environmental Information Processing	Membrane transport	ABC transporters	SMU_1163c	NA	putative ABC transporter, ATP-binding protein
Planktonic wt vs planktonic biofilm wt	Environmental Information Processing	Membrane transport	ABC transporters	SMU_1938c	NA	putative ABC transporter, permease protein
Downregulated pathways
Planktonic wt vs biofilm wt	Metabolism	Nucleotide metabolism	Purine metabolism	SMU_37	purH	putative phosphoribosylaminoimidazolecarboxamideformyltransferase/IMP cyclohydrolase
Planktonic wt vs biofilm wt	Metabolism	Nucleotide metabolism	Purine metabolism	SMU_34	purM	putative phosphoribosylformylglycinamidecyclo-ligase (AIRS); phosphoribosyl aminoimidazolesynthetase
Planktonic wt vs biofilm wt	Metabolism	Nucleotide metabolism	Purine metabolism	SMU_30	purL	putative phosphoribosylformylglycinamidinesynthase, (FGAM synthase)
Planktonic wt vs biofilm wt	Metabolism	Nucleotide metabolism	Purine metabolism	SMU_35	purN	putative phosphoribosylglycinamideformyltransferase (GART)
Planktonic wt vs biofilm wt	Metabolism	Nucleotide metabolism	Purine metabolism	SMU_32	purF	phosphoribosylpyrophosphate amidotransferase
Planktonic wt vs biofilm wt	Metabolism	Nucleotide metabolism	Purine metabolism	SMU_51	purK	putative phosphoribosylaminoimidazolecarboxylase, ATPase subunit
Planktonic wt vs biofilm wt	Metabolism	Nucleotide metabolism	Purine metabolism	SMU_50	purE	putative phosphoribosylaminoimidazolecarboxylase, catalytic subunit
Planktonic wt vs biofilm wt	Metabolism	Nucleotide metabolism	Purine metabolism	SMU_59	purB	adenylosuccinate lyase
Planktonic wt vs biofilm wt	Metabolism	Nucleotide metabolism	Purine metabolism	SMU_29	NA	putativephosphoribosylaminoimidazole-succinocarboxamide synthaseSAICAR synthetase
Planktonic wt vs biofilm wt	Metabolism	Nucleotide metabolism	Purine metabolism	SMU_48	purD	putative phosphoribosylamine-glycine ligase;phosphoribosyl glycinamide synthetase (GARS)
Planktonic wt vs biofilm wt	Metabolism	Nucleotide metabolism	Purine metabolism	SMU_2044	relA	putative stringent response protein, ppGppsynthetase
Planktonic wt vs biofilm wt	Metabolism	Nucleotide metabolism	Purine metabolism	SMU_2074	nrdD	putative anaerobic ribonucleoside-triphosphatereductase
Planktonic wt vs biofilm wt	Metabolism	Nucleotide metabolism	Purine metabolism	SMU_1295	add	putative adenosine deaminase
Planktonic wt vs biofilm wt	Metabolism	Nucleotide metabolism	Purine metabolism	SMU_668c	NA	ribonucleotide reductase, large subunit
Planktonic wt vs biofilm wt	Metabolism	Nucleotide metabolism	Purine metabolism	SMU_1228c	NA	conserved hypothetical protein, possibleamidotransferase
Planktonic wt vs biofilm wt	Metabolism	Nucleotide metabolism	Purine metabolism	SMU_1227	deoD	putative purine nucleoside phosphorylase
Planktonic wt vs biofilm wt	Metabolism	Nucleotide metabolism	Purine metabolism	SMU_14	hprT	putative hypoxanthine-guaninephosphoribosyltransferase
Planktonic wt vs biofilm wt	Metabolism	Global and overview maps	Biosynthesis of secondary metabolites	SMU_37	purH	putative phosphoribosylaminoimidazolecarboxamideformyltransferase/IMP cyclohydrolase
Planktonic wt vs biofilm wt	Metabolism	Global and overview maps	Biosynthesis of secondary metabolites	SMU_34	purM	putative phosphoribosylformylglycinamidecyclo-ligase (AIRS); phosphoribosyl aminoimidazolesynthetase
Planktonic wt vs biofilm wt	Metabolism	Global and overview maps	Biosynthesis of secondary metabolites	SMU_30	purL	putative phosphoribosylformylglycinamidinesynthase, (FGAM synthase)
Planktonic wt vs biofilm wt	Metabolism	Global and overview maps	Biosynthesis of secondary metabolites	SMU_35	purN	putative phosphoribosylglycinamideformyltransferase (GART)
Planktonic wt vs biofilm wt	Metabolism	Global and overview maps	Biosynthesis of secondary metabolites	SMU_32	purF	phosphoribosylpyrophosphate amidotransferase
Planktonic wt vs biofilm wt	Metabolism	Global and overview maps	Biosynthesis of secondary metabolites	SMU_51	purK	putative phosphoribosylaminoimidazolecarboxylase, ATPase subunit
Planktonic wt vs biofilm wt	Metabolism	Global and overview maps	Biosynthesis of secondary metabolites	SMU_1452	alsS	alpha-acetolactate synthase
Planktonic wt vs biofilm wt	Metabolism	Global and overview maps	Biosynthesis of secondary metabolites	SMU_1384	leuA	putative 2-isopropylmalate synthase
Planktonic wt vs biofilm wt	Metabolism	Global and overview maps	Biosynthesis of secondary metabolites	SMU_50	purE	putative phosphoribosylaminoimidazolecarboxylase, catalytic subunit
Planktonic wt vs biofilm wt	Metabolism	Global and overview maps	Biosynthesis of secondary metabolites	SMU_59	purB	adenylosuccinate lyase
Planktonic wt vs biofilm wt	Metabolism	Global and overview maps	Biosynthesis of secondary metabolites	SMU_1451	aldB	putative alpha-acetolactate decarboxylase
Planktonic wt vs biofilm wt	Metabolism	Global and overview maps	Biosynthesis of secondary metabolites	SMU_29	NA	putativephosphoribosylaminoimidazole-succinocarboxamide synthaseSAICAR synthetase
Planktonic wt vs biofilm wt	Metabolism	Global and overview maps	Biosynthesis of secondary metabolites	SMU_1252	grk	putative glycerate kinase
Planktonic wt vs biofilm wt	Metabolism	Global and overview maps	Biosynthesis of secondary metabolites	SMU_1382	leuC	putative 3-isopropylmalate dehydratase, largesubunit
Planktonic wt vs biofilm wt	Metabolism	Global and overview maps	Biosynthesis of secondary metabolites	SMU_127	adhA	putative acetoin dehydrogenase (TPP-dependent),E1 component alpha subunit
Planktonic wt vs biofilm wt	Metabolism	Global and overview maps	Biosynthesis of secondary metabolites	SMU_1383	leuB	putative 3-isopropylmalate dehydrogenase
Planktonic wt vs biofilm wt	Metabolism	Global and overview maps	Biosynthesis of secondary metabolites	SMU_48	purD	putative phosphoribosylamine-glycine ligase;phosphoribosyl glycinamide synthetase (GARS)
Planktonic wt vs biofilm wt	Metabolism	Global and overview maps	Biosynthesis of secondary metabolites	SMU_1381	leuD	putative 3-isopropylmalate dehydratase, smallsubunit
Planktonic wt vs biofilm wt	Metabolism	Global and overview maps	Biosynthesis of secondary metabolites	SMU_1840	scrK	putative fructokinase
Planktonic wt vs biofilm wt	Metabolism	Global and overview maps	Biosynthesis of secondary metabolites	SMU_1839	manA	mannose-6-phosphate isomerase
Planktonic wt vs biofilm wt	Metabolism	Global and overview maps	Biosynthesis of secondary metabolites	SMU_1835	acpS	putative acyl carrier protein synthase; AcpS
Planktonic wt vs biofilm wt	Metabolism	Global and overview maps	Biosynthesis of secondary metabolites	SMU_181	NA	putative mevalonate kinase
Planktonic wt vs biofilm wt	Metabolism	Global and overview maps	Biosynthesis of secondary metabolites	SMU_965	NA	homoserine dehydrogenase
Planktonic wt vs biofilm wt	Metabolism	Global and overview maps	Biosynthesis of secondary metabolites	SMU_128	adhB	putative acetoin dehydrogenase (TPP-dependent),E1 component beta subunit
Planktonic wt vs biofilm wt	Metabolism	Global and overview maps	Biosynthesis of secondary metabolites	SMU_966	NA	homoserine kinase
Planktonic wt vs biofilm wt	Metabolism	Global and overview maps	Biosynthesis of secondary metabolites	SMU_365	gltA	glutamate synthase (large subunit)
Planktonic wt vs biofilm wt	Metabolism	Global and overview maps	Biosynthesis of secondary metabolites	SMU_952	NA	putative methyltransferase
Planktonic wt vs biofilm wt	Metabolism	Global and overview maps	Biosynthesis of secondary metabolites	SMU_364	glnA	glutamine synthetase type 1; glutamate--ammonialigase
Planktonic wt vs biofilm wt	Metabolism	Global and overview maps	Biosynthesis of secondary metabolites	SMU_318	NA	putative hippurate hydrolase
Planktonic wt vs biofilm wt	Metabolism	Global and overview maps	Biosynthesis of secondary metabolites	SMU_1420	NA	putative oxidoreductase
Planktonic wt vs biofilm wt	Metabolism	Global and overview maps	Biosynthesis of secondary metabolites	SMU_1115	ldh	lactate dehydrogenase
Planktonic wt vs biofilm wt	Metabolism	Global and overview maps	Biosynthesis of secondary metabolites	SMU_1996	ipk	putative isopentenyl monophosphate kinase
Planktonic wt vs biofilm wt	Metabolism	Global and overview maps	Biosynthesis of secondary metabolites	SMU_1234	rpiA	putative ribose 5-phosphate isomerase A
Planktonic wt vs biofilm wt	Metabolism	Global and overview maps	Biosynthesis of secondary metabolites	SMU_366	gltB	NADPH-dependent glutamate synthase (smallsubunit)
Planktonic wt vs biofilm wt	Metabolism	Global and overview maps	Biosynthesis of secondary metabolites	SMU_900	dapB	putative dihydrodipicolinate reductase
Planktonic wt vs biofilm wt	Metabolism	Global and overview maps	Biosynthesis of secondary metabolites	SMU_1227	deoD	putative purine nucleoside phosphorylase
Planktonic wt vs biofilm wt	Metabolism	Global and overview maps	Biosynthesis of secondary metabolites	SMU_1254	NA	conserved hypothetical protein
Planktonic wt vs biofilm wt	Metabolism	Global and overview maps	Biosynthesis of secondary metabolites	SMU_990	dapA	putative dihydrodipicolinate synthase
Planktonic wt vs biofilm wt	Metabolism	Global and overview maps	Biosynthesis of secondary metabolites	SMU_859	pyrA	putative carbamoyl phosphate synthetase, smallsubunit
Planktonic wt vs biofilm wt	Metabolism	Global and overview maps	Biosynthesis of secondary metabolites	SMU_234	ilvA	threonine dehydratase
Planktonic wt vs biofilm wt	Metabolism	Global and overview maps	Biosynthesis of secondary metabolites	SMU_14	hprT	putative hypoxanthine-guaninephosphoribosyltransferase
Planktonic wt vs biofilm wt	Metabolism	Global and overview maps	Biosynthesis of secondary metabolites	SMU_1421	pdhC	putative dihydrolipoamide acetyltransferase, E2component
Planktonic wt vs biofilm wt	Metabolism	Global and overview maps	Biosynthesis of secondary metabolites	SMU_670	citB	aconitate hydratase; aconitase
Planktonic wt vs biofilm wt	Metabolism	Global and overview maps	Biosynthesis of secondary metabolites	SMU_1424	pdhD	putative dihydrolipoamide dehydrogenase
Planktonic wt vs biofilm wt	Metabolism	Global and overview maps	Biosynthesis of secondary metabolites	SMU_264	NA	conserved hypothetical protein
Planktonic wt vs biofilm wt	Metabolism	Global and overview maps	Metabolic pathways	SMU_37	purH	putative phosphoribosylaminoimidazolecarboxamideformyltransferase/IMP cyclohydrolase
Planktonic wt vs biofilm wt	Metabolism	Global and overview maps	Metabolic pathways	SMU_1073	fthS	putative formyl-tetrahydrofolate synthetase
Planktonic wt vs biofilm wt	Metabolism	Global and overview maps	Metabolic pathways	SMU_34	purM	putative phosphoribosylformylglycinamidecyclo-ligase (AIRS); phosphoribosyl aminoimidazolesynthetase
Planktonic wt vs biofilm wt	Metabolism	Global and overview maps	Metabolic pathways	SMU_30	purL	putative phosphoribosylformylglycinamidinesynthase, (FGAM synthase)
Planktonic wt vs biofilm wt	Metabolism	Global and overview maps	Metabolic pathways	SMU_35	purN	putative phosphoribosylglycinamideformyltransferase (GART)
Planktonic wt vs biofilm wt	Metabolism	Global and overview maps	Metabolic pathways	SMU_32	purF	phosphoribosylpyrophosphate amidotransferase
Planktonic wt vs biofilm wt	Metabolism	Global and overview maps	Metabolic pathways	SMU_435	NA	putative N-acetylglucosamine-6-phosphatedeacetylase
Planktonic wt vs biofilm wt	Metabolism	Global and overview maps	Metabolic pathways	SMU_636	NA	putative N-acetylglucosamine-6-phosphateisomerase
Planktonic wt vs biofilm wt	Metabolism	Global and overview maps	Metabolic pathways	SMU_51	purK	putative phosphoribosylaminoimidazolecarboxylase, ATPase subunit
Planktonic wt vs biofilm wt	Metabolism	Global and overview maps	Metabolic pathways	SMU_1452	alsS	alpha-acetolactate synthase
Planktonic wt vs biofilm wt	Metabolism	Global and overview maps	Metabolic pathways	SMU_1384	leuA	putative 2-isopropylmalate synthase
Planktonic wt vs biofilm wt	Metabolism	Global and overview maps	Metabolic pathways	SMU_50	purE	putative phosphoribosylaminoimidazolecarboxylase, catalytic subunit
Planktonic wt vs biofilm wt	Metabolism	Global and overview maps	Metabolic pathways	SMU_59	purB	adenylosuccinate lyase
Planktonic wt vs biofilm wt	Metabolism	Global and overview maps	Metabolic pathways	SMU_29	NA	putativephosphoribosylaminoimidazole-succinocarboxamide synthaseSAICAR synthetase
Planktonic wt vs biofilm wt	Metabolism	Global and overview maps	Metabolic pathways	SMU_1252	grk	putative glycerate kinase
Planktonic wt vs biofilm wt	Metabolism	Global and overview maps	Metabolic pathways	SMU_1834	alr	putative alanine racemase
Planktonic wt vs biofilm wt	Metabolism	Global and overview maps	Metabolic pathways	SMU_1131c	NA	hypothetical protein
Planktonic wt vs biofilm wt	Metabolism	Global and overview maps	Metabolic pathways	SMU_838	gshR	glutathione reductase
Planktonic wt vs biofilm wt	Metabolism	Global and overview maps	Metabolic pathways	SMU_1382	leuC	putative 3-isopropylmalate dehydratase, largesubunit
Planktonic wt vs biofilm wt	Metabolism	Global and overview maps	Metabolic pathways	SMU_127	adhA	putative acetoin dehydrogenase (TPP-dependent),E1 component alpha subunit
Planktonic wt vs biofilm wt	Metabolism	Global and overview maps	Metabolic pathways	SMU_1383	leuB	putative 3-isopropylmalate dehydrogenase
Planktonic wt vs biofilm wt	Metabolism	Global and overview maps	Metabolic pathways	SMU_1297	NA	conserved hypothetical protein
Planktonic wt vs biofilm wt	Metabolism	Global and overview maps	Metabolic pathways	SMU_841	NA	putative aminotransferase
Planktonic wt vs biofilm wt	Metabolism	Global and overview maps	Metabolic pathways	SMU_48	purD	putative phosphoribosylamine-glycine ligase;phosphoribosyl glycinamide synthetase (GARS)
Planktonic wt vs biofilm wt	Metabolism	Global and overview maps	Metabolic pathways	SMU_1381	leuD	putative 3-isopropylmalate dehydratase, smallsubunit
Planktonic wt vs biofilm wt	Metabolism	Global and overview maps	Metabolic pathways	SMU_140	NA	putative glutathione reductase
Planktonic wt vs biofilm wt	Metabolism	Global and overview maps	Metabolic pathways	SMU_1040c	NA	putative oxidoreductase, short-chaindehydrogenase/reductase
Planktonic wt vs biofilm wt	Metabolism	Global and overview maps	Metabolic pathways	SMU_842	thiI	putative thiamine biosynthesis protein
Planktonic wt vs biofilm wt	Metabolism	Global and overview maps	Metabolic pathways	SMU_139	NA	conserved hypothetical protein
Planktonic wt vs biofilm wt	Metabolism	Global and overview maps	Metabolic pathways	SMU_2044	relA	putative stringent response protein, ppGppsynthetase
Planktonic wt vs biofilm wt	Metabolism	Global and overview maps	Metabolic pathways	SMU_54	NA	putative amino acid recemase
Planktonic wt vs biofilm wt	Metabolism	Global and overview maps	Metabolic pathways	SMU_2074	nrdD	putative anaerobic ribonucleoside-triphosphatereductase
Planktonic wt vs biofilm wt	Metabolism	Global and overview maps	Metabolic pathways	SMU_320	NA	putative 5-formyltetrahydrofolate cyclo-ligase
Planktonic wt vs biofilm wt	Metabolism	Global and overview maps	Metabolic pathways	SMU_1572	murZ	putative UDP-N-acetylglucosamine-1-carboxyvinyltransferase
Planktonic wt vs biofilm wt	Metabolism	Global and overview maps	Metabolic pathways	SMU_1525	murA	putative UDP-N-acetylglucosamine1-carboxyvinyltransferase
Planktonic wt vs biofilm wt	Metabolism	Global and overview maps	Metabolic pathways	SMU_1840	scrK	putative fructokinase
Planktonic wt vs biofilm wt	Metabolism	Global and overview maps	Metabolic pathways	SMU_1839	manA	mannose-6-phosphate isomerase
Planktonic wt vs biofilm wt	Metabolism	Global and overview maps	Metabolic pathways	SMU_1835	acpS	putative acyl carrier protein synthase; AcpS
Planktonic wt vs biofilm wt	Metabolism	Global and overview maps	Metabolic pathways	SMU_181	NA	putative mevalonate kinase
Planktonic wt vs biofilm wt	Metabolism	Global and overview maps	Metabolic pathways	SMU_965	NA	homoserine dehydrogenase
Planktonic wt vs biofilm wt	Metabolism	Global and overview maps	Metabolic pathways	SMU_1295	add	putative adenosine deaminase
Planktonic wt vs biofilm wt	Metabolism	Global and overview maps	Metabolic pathways	SMU_856	pyrR	putative pyrimidine operon regulatory protein
Planktonic wt vs biofilm wt	Metabolism	Global and overview maps	Metabolic pathways	SMU_128	adhB	putative acetoin dehydrogenase (TPP-dependent),E1 component beta subunit
Planktonic wt vs biofilm wt	Metabolism	Global and overview maps	Metabolic pathways	SMU_85	thiD	putative phosphomethylpyrimidine kinase
Planktonic wt vs biofilm wt	Metabolism	Global and overview maps	Metabolic pathways	SMU_328	NA	putative carbonic anhydrase
Planktonic wt vs biofilm wt	Metabolism	Global and overview maps	Metabolic pathways	SMU_1490	lacG	6-phospho-beta-galactosidase
Planktonic wt vs biofilm wt	Metabolism	Global and overview maps	Metabolic pathways	SMU_668c	NA	ribonucleotide reductase, large subunit
Planktonic wt vs biofilm wt	Metabolism	Global and overview maps	Metabolic pathways	SMU_858	pyrB	putative aspartate transcarbamoylase
Planktonic wt vs biofilm wt	Metabolism	Global and overview maps	Metabolic pathways	SMU_966	NA	homoserine kinase
Planktonic wt vs biofilm wt	Metabolism	Global and overview maps	Metabolic pathways	SMU_365	gltA	glutamate synthase (large subunit)
Planktonic wt vs biofilm wt	Metabolism	Global and overview maps	Metabolic pathways	SMU_952	NA	putative methyltransferase
Planktonic wt vs biofilm wt	Metabolism	Global and overview maps	Metabolic pathways	SMU_364	glnA	glutamine synthetase type 1; glutamate--ammonialigase
Planktonic wt vs biofilm wt	Metabolism	Global and overview maps	Metabolic pathways	SMU_318	NA	putative hippurate hydrolase
Planktonic wt vs biofilm wt	Metabolism	Global and overview maps	Metabolic pathways	SMU_1420	NA	putative oxidoreductase
Planktonic wt vs biofilm wt	Metabolism	Global and overview maps	Metabolic pathways	SMU_1115	ldh	lactate dehydrogenase
Planktonic wt vs biofilm wt	Metabolism	Global and overview maps	Metabolic pathways	SMU_1004	gtfB	glucosyltransferase-I
Planktonic wt vs biofilm wt	Metabolism	Global and overview maps	Metabolic pathways	SMU_1996	ipk	putative isopentenyl monophosphate kinase
Planktonic wt vs biofilm wt	Metabolism	Global and overview maps	Metabolic pathways	SMU_1228c	NA	conserved hypothetical protein, possibleamidotransferase
Planktonic wt vs biofilm wt	Metabolism	Global and overview maps	Metabolic pathways	SMU_1234	rpiA	putative ribose 5-phosphate isomerase A
Planktonic wt vs biofilm wt	Metabolism	Global and overview maps	Metabolic pathways	SMU_366	gltB	NADPH-dependent glutamate synthase (smallsubunit)
Planktonic wt vs biofilm wt	Metabolism	Global and overview maps	Metabolic pathways	SMU_900	dapB	putative dihydrodipicolinate reductase
Planktonic wt vs biofilm wt	Metabolism	Global and overview maps	Metabolic pathways	SMU_1227	deoD	putative purine nucleoside phosphorylase
Planktonic wt vs biofilm wt	Metabolism	Global and overview maps	Metabolic pathways	SMU_1323	NA	conserved hypothetical protein; possiblehydrolase
Planktonic wt vs biofilm wt	Metabolism	Global and overview maps	Metabolic pathways	SMU_1254	NA	conserved hypothetical protein
Planktonic wt vs biofilm wt	Metabolism	Global and overview maps	Metabolic pathways	SMU_990	dapA	putative dihydrodipicolinate synthase
Planktonic wt vs biofilm wt	Metabolism	Global and overview maps	Metabolic pathways	SMU_859	pyrA	putative carbamoyl phosphate synthetase, smallsubunit
Planktonic wt vs biofilm wt	Metabolism	Global and overview maps	Metabolic pathways	SMU_1494	lacC	tagatose-6-phosphate kinase
Planktonic wt vs biofilm wt	Metabolism	Global and overview maps	Metabolic pathways	SMU_274	NA	putative hexulose-6-phosphate isomerase
Planktonic wt vs biofilm wt	Metabolism	Global and overview maps	Metabolic pathways	SMU_1495	lacB	galactose-6-phosphate isomerase, subunit LacB
Planktonic wt vs biofilm wt	Metabolism	Global and overview maps	Metabolic pathways	SMU_234	ilvA	threonine dehydratase
Planktonic wt vs biofilm wt	Metabolism	Global and overview maps	Metabolic pathways	SMU_273	NA	putative hexulose-6-phosphate synthase
Planktonic wt vs biofilm wt	Metabolism	Global and overview maps	Metabolic pathways	SMU_1437	epsC	putative UDP-N-acetylglucosamine 2-epimerase
Planktonic wt vs biofilm wt	Metabolism	Global and overview maps	Metabolic pathways	SMU_1496	lacA	galactose-6-phosphate isomerase, subunit LacA
Planktonic wt vs biofilm wt	Metabolism	Global and overview maps	Metabolic pathways	SMU_275	NA	putative L-ribulose 5-phosphate 4-epimerase
Planktonic wt vs biofilm wt	Metabolism	Global and overview maps	Metabolic pathways	SMU_14	hprT	putative hypoxanthine-guaninephosphoribosyltransferase
Planktonic wt vs biofilm wt	Metabolism	Global and overview maps	Metabolic pathways	SMU_116	lacD2	tagatose 1,6-aldolase
Planktonic wt vs biofilm wt	Metabolism	Global and overview maps	Metabolic pathways	SMU_1421	pdhC	putative dihydrolipoamide acetyltransferase, E2component
Planktonic wt vs biofilm wt	Metabolism	Global and overview maps	Metabolic pathways	SMU_670	citB	aconitate hydratase; aconitase
Planktonic wt vs biofilm wt	Metabolism	Global and overview maps	Metabolic pathways	SMU_114	NA	putative PTS system, fructose-specific IIBCcomponent
Planktonic wt vs biofilm wt	Metabolism	Global and overview maps	Metabolic pathways	SMU_1424	pdhD	putative dihydrolipoamide dehydrogenase
Planktonic wt vs biofilm wt	Metabolism	Global and overview maps	Metabolic pathways	SMU_264	NA	conserved hypothetical protein
Planktonic wt vs biofilm wt	Metabolism	Global and overview maps	2-Oxocarboxylic acid metabolism	SMU_1452	alsS	alpha-acetolactate synthase
Planktonic wt vs biofilm wt	Metabolism	Global and overview maps	2-Oxocarboxylic acid metabolism	SMU_1384	leuA	putative 2-isopropylmalate synthase
Planktonic wt vs biofilm wt	Metabolism	Global and overview maps	2-Oxocarboxylic acid metabolism	SMU_1451	aldB	putative alpha-acetolactate decarboxylase
Planktonic wt vs biofilm wt	Metabolism	Global and overview maps	2-Oxocarboxylic acid metabolism	SMU_1382	leuC	putative 3-isopropylmalate dehydratase, largesubunit
Planktonic wt vs biofilm wt	Metabolism	Global and overview maps	2-Oxocarboxylic acid metabolism	SMU_127	adhA	putative acetoin dehydrogenase (TPP-dependent),E1 component alpha subunit
Planktonic wt vs biofilm wt	Metabolism	Global and overview maps	2-Oxocarboxylic acid metabolism	SMU_1383	leuB	putative 3-isopropylmalate dehydrogenase
Planktonic wt vs biofilm wt	Metabolism	Global and overview maps	2-Oxocarboxylic acid metabolism	SMU_1381	leuD	putative 3-isopropylmalate dehydratase, smallsubunit
Planktonic wt vs biofilm wt	Metabolism	Global and overview maps	2-Oxocarboxylic acid metabolism	SMU_128	adhB	putative acetoin dehydrogenase (TPP-dependent),E1 component beta subunit
Planktonic wt vs biofilm wt	Metabolism	Global and overview maps	2-Oxocarboxylic acid metabolism	SMU_1421	pdhC	putative dihydrolipoamide acetyltransferase, E2component
Planktonic wt vs biofilm wt	Metabolism	Global and overview maps	2-Oxocarboxylic acid metabolism	SMU_670	citB	aconitate hydratase; aconitase
Planktonic wt vs biofilm wt	Metabolism	Global and overview maps	2-Oxocarboxylic acid metabolism	SMU_1424	pdhD	putative dihydrolipoamide dehydrogenase

## Sheet: Planktonic wt vs CHX treated 
Table S4. List of genes identified in the KEGG pathway enrichment analysis per compared condition.
Cluster/Compared conditions	Category	Subcategory	Description	Genes/locus_tag	Gene	Product
Upnregulated pathways
None found
Downregulated pathways
Planktonic wt vs planktonic CHX treated	Metabolism	Global and overview maps	2-Oxocarboxylic acid metabolism	SMU_127	adhA	putative acetoin dehydrogenase (TPP-dependent),E1 component alpha subunit
Planktonic wt vs planktonic CHX treated	Metabolism	Global and overview maps	2-Oxocarboxylic acid metabolism	SMU_1384	leuA	putative 2-isopropylmalate synthase
Planktonic wt vs planktonic CHX treated	Metabolism	Global and overview maps	2-Oxocarboxylic acid metabolism	SMU_128	adhB	putative acetoin dehydrogenase (TPP-dependent),E1 component beta subunit
Planktonic wt vs planktonic CHX treated	Metabolism	Global and overview maps	2-Oxocarboxylic acid metabolism	SMU_1452	alsS	alpha-acetolactate synthase
Planktonic wt vs planktonic CHX treated	Metabolism	Global and overview maps	2-Oxocarboxylic acid metabolism	SMU_1826	yfbQ	putative aminotransferase
Planktonic wt vs planktonic CHX treated	Metabolism	Global and overview maps	2-Oxocarboxylic acid metabolism	SMU_1451	aldB	putative alpha-acetolactate decarboxylase
Planktonic wt vs planktonic CHX treated	Metabolism	Global and overview maps	2-Oxocarboxylic acid metabolism	SMU_1383	leuB	putative 3-isopropylmalate dehydrogenase
Planktonic wt vs planktonic CHX treated	Metabolism	Global and overview maps	2-Oxocarboxylic acid metabolism	SMU_129	adhC	putative dihydrolipoamide acetyltransferase
Planktonic wt vs planktonic CHX treated	Metabolism	Global and overview maps	2-Oxocarboxylic acid metabolism	SMU_1203	ilvE	putative branched-chain amino acidaminotransferase IlvE
Planktonic wt vs planktonic CHX treated	Metabolism	Global and overview maps	2-Oxocarboxylic acid metabolism	SMU_663	argC	putative N-acetyl-gamma-glutamyl-phosphatereductase (N-acetyl-glutamate-gamma-semialdehydedehydrogenase)
Planktonic wt vs planktonic CHX treated	Metabolism	Global and overview maps	2-Oxocarboxylic acid metabolism	SMU_664	argJ	putative ornithineacetyltransferase/N-acetylglutamate synthase
Planktonic wt vs planktonic CHX treated	Cellular Processes	Cellular community - prokaryotes	Quorum sensing	SMU_1129	ciaR	putative response regulator CiaR
Planktonic wt vs planktonic CHX treated	Cellular Processes	Cellular community - prokaryotes	Quorum sensing	SMU_1128	ciaH	putative histidine kinase sensor CiaH
Planktonic wt vs planktonic CHX treated	Cellular Processes	Cellular community - prokaryotes	Quorum sensing	SMU_423	NA	hypothetical protein
Planktonic wt vs planktonic CHX treated	Cellular Processes	Cellular community - prokaryotes	Quorum sensing	SMU_151	NA	hypothetical protein
Planktonic wt vs planktonic CHX treated	Cellular Processes	Cellular community - prokaryotes	Quorum sensing	SMU_1913c	NA	putative immunity protein, BLpL-like
Planktonic wt vs planktonic CHX treated	Cellular Processes	Cellular community - prokaryotes	Quorum sensing	SMU_150	NA	hypothetical protein
Planktonic wt vs planktonic CHX treated	Cellular Processes	Cellular community - prokaryotes	Quorum sensing	SMU_1917	comE	putative response regulator of the competenceregulon, ComE; response regulator of sakacin A production
Planktonic wt vs planktonic CHX treated	Cellular Processes	Cellular community - prokaryotes	Quorum sensing	SMU_1898	NA	putative ABC transporter, ATP-binding andpermease protein
Planktonic wt vs planktonic CHX treated	Cellular Processes	Cellular community - prokaryotes	Quorum sensing	SMU_925	NA	hypothetical protein
Planktonic wt vs planktonic CHX treated	Cellular Processes	Cellular community - prokaryotes	Quorum sensing	SMU_654	mutF	putative ABC transporter, ATP-binding proteinMutF
Planktonic wt vs planktonic CHX treated	Cellular Processes	Cellular community - prokaryotes	Quorum sensing	SMU_1914c	NA	hypothetical protein
Planktonic wt vs planktonic CHX treated	Cellular Processes	Cellular community - prokaryotes	Quorum sensing	SMU_1881c	NA	putative ABC transporter, ATP-binding protein
Planktonic wt vs planktonic CHX treated	Cellular Processes	Cellular community - prokaryotes	Quorum sensing	SMU_656	mutE2	putative MutE
Planktonic wt vs planktonic CHX treated	Cellular Processes	Cellular community - prokaryotes	Quorum sensing	SMU_655	mutE1	putative MutE
Planktonic wt vs planktonic CHX treated	Cellular Processes	Cellular community - prokaryotes	Quorum sensing	SMU_657	mutG	putative MutG
Planktonic wt vs planktonic CHX treated	Environmental Information Processing	Signal transduction	Two-component system	SMU_1131c	NA	hypothetical protein
Planktonic wt vs planktonic CHX treated	Environmental Information Processing	Signal transduction	Two-component system	SMU_1129	ciaR	putative response regulator CiaR
Planktonic wt vs planktonic CHX treated	Environmental Information Processing	Signal transduction	Two-component system	SMU_2164	htrA	serine protease HtrA
Planktonic wt vs planktonic CHX treated	Environmental Information Processing	Signal transduction	Two-component system	SMU_1128	ciaH	putative histidine kinase sensor CiaH
Planktonic wt vs planktonic CHX treated	Environmental Information Processing	Signal transduction	Two-component system	SMU_1548c	NA	putative histidine kinase
Planktonic wt vs planktonic CHX treated	Environmental Information Processing	Signal transduction	Two-component system	SMU_1547c	NA	putative response regulator
Planktonic wt vs planktonic CHX treated	Environmental Information Processing	Signal transduction	Two-component system	SMU_574c	NA	putative membrane protein
Planktonic wt vs planktonic CHX treated	Environmental Information Processing	Signal transduction	Two-component system	SMU_1007	NA	putative ABC transporter, permease protein
Planktonic wt vs planktonic CHX treated	Environmental Information Processing	Signal transduction	Two-component system	SMU_575c	NA	putative membrane protein
Planktonic wt vs planktonic CHX treated	Environmental Information Processing	Signal transduction	Two-component system	SMU_1917	comE	putative response regulator of the competenceregulon, ComE; response regulator of sakacin A production
Planktonic wt vs planktonic CHX treated	Environmental Information Processing	Signal transduction	Two-component system	SMU_654	mutF	putative ABC transporter, ATP-binding proteinMutF
Planktonic wt vs planktonic CHX treated	Environmental Information Processing	Signal transduction	Two-component system	SMU_656	mutE2	putative MutE
Planktonic wt vs planktonic CHX treated	Environmental Information Processing	Signal transduction	Two-component system	SMU_655	mutE1	putative MutE
Planktonic wt vs planktonic CHX treated	Environmental Information Processing	Signal transduction	Two-component system	SMU_657	mutG	putative MutG
Planktonic wt vs planktonic CHX treated	Environmental Information Processing	Membrane transport	ABC transporters	SMU_431	NA	putative ABC transporter, ATP-binding protein
Planktonic wt vs planktonic CHX treated	Environmental Information Processing	Membrane transport	ABC transporters	SMU_432	NA	putative ABC transporter, integral membraneprotein
Planktonic wt vs planktonic CHX treated	Environmental Information Processing	Membrane transport	ABC transporters	SMU_1994	adcC	putative ABC transporter, ATP-binding protein
Planktonic wt vs planktonic CHX treated	Environmental Information Processing	Membrane transport	ABC transporters	SMU_1096	opuBa	putative ABC transporter, ATP-binding protein,choline transporter
Planktonic wt vs planktonic CHX treated	Environmental Information Processing	Membrane transport	ABC transporters	SMU_1095	opuBc	putative choline ABC transporter, osmoprotectantbinding protein
Planktonic wt vs planktonic CHX treated	Environmental Information Processing	Membrane transport	ABC transporters	SMU_1993	adcB	putative ABC transporter, zinc permease protein
Planktonic wt vs planktonic CHX treated	Environmental Information Processing	Membrane transport	ABC transporters	SMU_1007	NA	putative ABC transporter, permease protein
Planktonic wt vs planktonic CHX treated	Environmental Information Processing	Membrane transport	ABC transporters	SMU_1164c	NA	putative ABC transporter, ATP-binding protein
Planktonic wt vs planktonic CHX treated	Environmental Information Processing	Membrane transport	ABC transporters	SMU_935	NA	putative amino acid ABC transporter, permeaseprotein
Planktonic wt vs planktonic CHX treated	Environmental Information Processing	Membrane transport	ABC transporters	SMU_1898	NA	putative ABC transporter, ATP-binding andpermease protein
Planktonic wt vs planktonic CHX treated	Environmental Information Processing	Membrane transport	ABC transporters	SMU_933	NA	putative amino acid ABC transporter, periplasmicamino acid-binding protein
Planktonic wt vs planktonic CHX treated	Environmental Information Processing	Membrane transport	ABC transporters	SMU_934	NA	putative amino acid ABC transporter, permeaseprotein
Planktonic wt vs planktonic CHX treated	Environmental Information Processing	Membrane transport	ABC transporters	SMU_654	mutF	putative ABC transporter, ATP-binding proteinMutF
Planktonic wt vs planktonic CHX treated	Environmental Information Processing	Membrane transport	ABC transporters	SMU_652c	NA	putative ABC transporter, ATP-binding protein;possible nitrate transport system
Planktonic wt vs planktonic CHX treated	Environmental Information Processing	Membrane transport	ABC transporters	SMU_653c	NA	putative ABC transporter, permease protein
Planktonic wt vs planktonic CHX treated	Environmental Information Processing	Membrane transport	ABC transporters	SMU_651c	NA	putative ABC transporter, substrate-bindingprotein
Planktonic wt vs planktonic CHX treated	Environmental Information Processing	Membrane transport	ABC transporters	SMU_936	NA	putative amino acid ABC transporter, ATP-bindingprotein
Planktonic wt vs planktonic CHX treated	Environmental Information Processing	Membrane transport	ABC transporters	SMU_1881c	NA	putative ABC transporter, ATP-binding protein
Planktonic wt vs planktonic CHX treated	Environmental Information Processing	Membrane transport	ABC transporters	SMU_656	mutE2	putative MutE
Planktonic wt vs planktonic CHX treated	Environmental Information Processing	Membrane transport	ABC transporters	SMU_655	mutE1	putative MutE
Planktonic wt vs planktonic CHX treated	Environmental Information Processing	Membrane transport	ABC transporters	SMU_657	mutG	putative MutG
Planktonic wt vs planktonic CHX treated	Metabolism	Carbohydrate metabolism	Pyruvate metabolism	SMU_119	adh	putative alcohol dehydrogenase class III
Planktonic wt vs planktonic CHX treated	Metabolism	Carbohydrate metabolism	Pyruvate metabolism	SMU_127	adhA	putative acetoin dehydrogenase (TPP-dependent),E1 component alpha subunit
Planktonic wt vs planktonic CHX treated	Metabolism	Carbohydrate metabolism	Pyruvate metabolism	SMU_1384	leuA	putative 2-isopropylmalate synthase
Planktonic wt vs planktonic CHX treated	Metabolism	Carbohydrate metabolism	Pyruvate metabolism	SMU_128	adhB	putative acetoin dehydrogenase (TPP-dependent),E1 component beta subunit
Planktonic wt vs planktonic CHX treated	Metabolism	Carbohydrate metabolism	Pyruvate metabolism	SMU_1603	lguL	putative lactoylglutathione lyase
Planktonic wt vs planktonic CHX treated	Metabolism	Carbohydrate metabolism	Pyruvate metabolism	SMU_1725	NA	putative acylphosphatase
Planktonic wt vs planktonic CHX treated	Metabolism	Carbohydrate metabolism	Pyruvate metabolism	SMU_129	adhC	putative dihydrolipoamide acetyltransferase
Planktonic wt vs planktonic CHX treated	Metabolism	Carbohydrate metabolism	Pyruvate metabolism	SMU_137	mleS	malolactic enzyme
Planktonic wt vs planktonic CHX treated	Metabolism	Amino acid metabolism	Valine, leucine and isoleucine biosynthesis	SMU_1384	leuA	putative 2-isopropylmalate synthase
Planktonic wt vs planktonic CHX treated	Metabolism	Amino acid metabolism	Valine, leucine and isoleucine biosynthesis	SMU_1452	alsS	alpha-acetolactate synthase
Planktonic wt vs planktonic CHX treated	Metabolism	Amino acid metabolism	Valine, leucine and isoleucine biosynthesis	SMU_1826	yfbQ	putative aminotransferase
Planktonic wt vs planktonic CHX treated	Metabolism	Amino acid metabolism	Valine, leucine and isoleucine biosynthesis	SMU_1383	leuB	putative 3-isopropylmalate dehydrogenase
Planktonic wt vs planktonic CHX treated	Metabolism	Amino acid metabolism	Valine, leucine and isoleucine biosynthesis	SMU_1203	ilvE	putative branched-chain amino acidaminotransferase IlvE

## Sheet: Biofilm wt vs CHX treated
Table S4. List of genes identified in the KEGG pathway enrichment analysis per compared condition.
Cluster/Compared conditions	Category	Subcategory	Description	Genes/locus_tag	Gene	Product
Downregulated pathways
None found.
Downregulated pathways
Biofilm wt vs biofilm CHX treated	Metabolism	Carbohydrate metabolism	Galactose metabolism	SMU_1493	lacD	tagatose-1,6-bisphosphate aldolase
Biofilm wt vs biofilm CHX treated	Metabolism	Carbohydrate metabolism	Galactose metabolism	SMU_1494	lacC	tagatose-6-phosphate kinase
Biofilm wt vs biofilm CHX treated	Metabolism	Carbohydrate metabolism	Galactose metabolism	SMU_1496	lacA	galactose-6-phosphate isomerase, subunit LacA
Biofilm wt vs biofilm CHX treated	Metabolism	Carbohydrate metabolism	Galactose metabolism	SMU_542	glk	putative glucose kinase
Biofilm wt vs biofilm CHX treated	Metabolism	Carbohydrate metabolism	Galactose metabolism	SMU_1495	lacB	galactose-6-phosphate isomerase, subunit LacB
Biofilm wt vs biofilm CHX treated	Metabolism	Carbohydrate metabolism	Galactose metabolism	SMU_1077	pgm	putative phosphoglucomutase
Biofilm wt vs biofilm CHX treated	Metabolism	Carbohydrate metabolism	Starch and sucrose metabolism	SMU_2046c	NA	conserved hypothetical protein
Biofilm wt vs biofilm CHX treated	Metabolism	Carbohydrate metabolism	Starch and sucrose metabolism	SMU_2047	ptsG	putative PTS system, glucose-specific IIABCcomponent
Biofilm wt vs biofilm CHX treated	Metabolism	Carbohydrate metabolism	Starch and sucrose metabolism	SMU_1564	glgP	putative glycogen phosphorylase
Biofilm wt vs biofilm CHX treated	Metabolism	Carbohydrate metabolism	Starch and sucrose metabolism	SMU_1565	malQ	putative 4-alpha-glucanotransferase
Biofilm wt vs biofilm CHX treated	Metabolism	Carbohydrate metabolism	Starch and sucrose metabolism	SMU_542	glk	putative glucose kinase
Biofilm wt vs biofilm CHX treated	Metabolism	Carbohydrate metabolism	Starch and sucrose metabolism	SMU_1077	pgm	putative phosphoglucomutase
Biofilm wt vs biofilm CHX treated	Metabolism	Carbohydrate metabolism	Starch and sucrose metabolism	SMU_1598	ptcA	putative PTS system, cellobiose-specific IIAcomponent

## Sheet: Biofilm wt vs AMOX treated
Table S4. List of genes identified in the KEGG pathway enrichment analysis per compared condition.
Cluster/Compared conditions	Category	Subcategory	Description	Genes/locus_tag	Gene	Product
Upregulated pathways
Biofilm wt vs biofilm AMOX treated	Metabolism	Global and overview maps	Fatty acid metabolism	SMU_1744	fabH	putative 3-oxoacyl-[acyl-carrier-protein]synthase III
Biofilm wt vs biofilm AMOX treated	Metabolism	Global and overview maps	Fatty acid metabolism	SMU_1742c	NA	putative trans-2-enoyl-ACP reductase
Biofilm wt vs biofilm AMOX treated	Metabolism	Global and overview maps	Fatty acid metabolism	SMU_1740	fabG	putative 3-oxoacyl-acyl-carrier-proteinreductase / 3-ketoacyl-acyl carrier protein reductase
Biofilm wt vs biofilm AMOX treated	Metabolism	Global and overview maps	Fatty acid metabolism	SMU_1741	fabD	putative malonyl-CoA (acyl-carrier-protein)transacylase
Biofilm wt vs biofilm AMOX treated	Metabolism	Global and overview maps	Fatty acid metabolism	SMU_1737	fabZ	putative 3-hydroxymyristoyl-(acyl carrierprotein) dehydratase
Biofilm wt vs biofilm AMOX treated	Metabolism	Global and overview maps	Fatty acid metabolism	SMU_1739	fabF	putative 3-oxoacyl-(acyl-carrier-protein)synthase
Biofilm wt vs biofilm AMOX treated	Metabolism	Global and overview maps	Fatty acid metabolism	SMU_1736	accC	putative acetyl-CoA carboxylase biotincarboxylase subunit
Biofilm wt vs biofilm AMOX treated	Metabolism	Global and overview maps	Fatty acid metabolism	SMU_1734	accA	putative acetyl-CoA carboxylase alpha subunit
Biofilm wt vs biofilm AMOX treated	Metabolism	Global and overview maps	Fatty acid metabolism	SMU_1738	bccP	putative biotin carboxyl carrier protein ofacetyl-CoA carboxylase
Biofilm wt vs biofilm AMOX treated	Metabolism	Global and overview maps	Fatty acid metabolism	SMU_1735	accD	putative acetyl-CoA carboxylase beta subunit
Biofilm wt vs biofilm AMOX treated	Metabolism	Lipid metabolism	Fatty acid biosynthesis	SMU_1744	fabH	putative 3-oxoacyl-[acyl-carrier-protein]synthase III
Biofilm wt vs biofilm AMOX treated	Metabolism	Lipid metabolism	Fatty acid biosynthesis	SMU_1742c	NA	putative trans-2-enoyl-ACP reductase
Biofilm wt vs biofilm AMOX treated	Metabolism	Lipid metabolism	Fatty acid biosynthesis	SMU_1740	fabG	putative 3-oxoacyl-acyl-carrier-proteinreductase / 3-ketoacyl-acyl carrier protein reductase
Biofilm wt vs biofilm AMOX treated	Metabolism	Lipid metabolism	Fatty acid biosynthesis	SMU_1741	fabD	putative malonyl-CoA (acyl-carrier-protein)transacylase
Biofilm wt vs biofilm AMOX treated	Metabolism	Lipid metabolism	Fatty acid biosynthesis	SMU_1737	fabZ	putative 3-hydroxymyristoyl-(acyl carrierprotein) dehydratase
Biofilm wt vs biofilm AMOX treated	Metabolism	Lipid metabolism	Fatty acid biosynthesis	SMU_1739	fabF	putative 3-oxoacyl-(acyl-carrier-protein)synthase
Biofilm wt vs biofilm AMOX treated	Metabolism	Lipid metabolism	Fatty acid biosynthesis	SMU_1736	accC	putative acetyl-CoA carboxylase biotincarboxylase subunit
Biofilm wt vs biofilm AMOX treated	Metabolism	Lipid metabolism	Fatty acid biosynthesis	SMU_1734	accA	putative acetyl-CoA carboxylase alpha subunit
Biofilm wt vs biofilm AMOX treated	Metabolism	Lipid metabolism	Fatty acid biosynthesis	SMU_1738	bccP	putative biotin carboxyl carrier protein ofacetyl-CoA carboxylase
Biofilm wt vs biofilm AMOX treated	Metabolism	Lipid metabolism	Fatty acid biosynthesis	SMU_1735	accD	putative acetyl-CoA carboxylase beta subunit
Biofilm wt vs biofilm AMOX treated	Metabolism	Energy metabolism	Other carbon fixation pathways	SMU_1736	accC	putative acetyl-CoA carboxylase biotincarboxylase subunit
Biofilm wt vs biofilm AMOX treated	Metabolism	Energy metabolism	Other carbon fixation pathways	SMU_1734	accA	putative acetyl-CoA carboxylase alpha subunit
Biofilm wt vs biofilm AMOX treated	Metabolism	Energy metabolism	Other carbon fixation pathways	SMU_1738	bccP	putative biotin carboxyl carrier protein ofacetyl-CoA carboxylase
Biofilm wt vs biofilm AMOX treated	Metabolism	Energy metabolism	Other carbon fixation pathways	SMU_1735	accD	putative acetyl-CoA carboxylase beta subunit
Biofilm wt vs biofilm AMOX treated	Metabolism	Global and overview maps	Biosynthesis of secondary metabolites	SMU_2005	adk	putative adenylate kinase
Biofilm wt vs biofilm AMOX treated	Metabolism	Global and overview maps	Biosynthesis of secondary metabolites	SMU_1420	NA	putative oxidoreductase
Biofilm wt vs biofilm AMOX treated	Metabolism	Global and overview maps	Biosynthesis of secondary metabolites	SMU_952	NA	putative methyltransferase
Biofilm wt vs biofilm AMOX treated	Metabolism	Global and overview maps	Biosynthesis of secondary metabolites	SMU_938	NA	putative phosphomevalonate kinase
Biofilm wt vs biofilm AMOX treated	Metabolism	Global and overview maps	Biosynthesis of secondary metabolites	SMU_231	ilvB	acetolactate synthase, large subunit (AHAS)
Biofilm wt vs biofilm AMOX treated	Metabolism	Global and overview maps	Biosynthesis of secondary metabolites	SMU_26	plsX	putative fatty acid/phospholipid synthesisprotein
Biofilm wt vs biofilm AMOX treated	Metabolism	Global and overview maps	Biosynthesis of secondary metabolites	SMU_1740	fabG	putative 3-oxoacyl-acyl-carrier-proteinreductase / 3-ketoacyl-acyl carrier protein reductase
Biofilm wt vs biofilm AMOX treated	Metabolism	Global and overview maps	Biosynthesis of secondary metabolites	SMU_1741	fabD	putative malonyl-CoA (acyl-carrier-protein)transacylase
Biofilm wt vs biofilm AMOX treated	Metabolism	Global and overview maps	Biosynthesis of secondary metabolites	SMU_232	ilvH	acetolactate synthase, small subunit
Biofilm wt vs biofilm AMOX treated	Metabolism	Global and overview maps	Biosynthesis of secondary metabolites	SMU_1996	ipk	putative isopentenyl monophosphate kinase
Biofilm wt vs biofilm AMOX treated	Metabolism	Global and overview maps	Biosynthesis of secondary metabolites	SMU_1736	accC	putative acetyl-CoA carboxylase biotincarboxylase subunit
Biofilm wt vs biofilm AMOX treated	Metabolism	Global and overview maps	Biosynthesis of secondary metabolites	SMU_1734	accA	putative acetyl-CoA carboxylase alpha subunit
Biofilm wt vs biofilm AMOX treated	Metabolism	Global and overview maps	Biosynthesis of secondary metabolites	SMU_859	pyrA	putative carbamoyl phosphate synthetase, smallsubunit
Biofilm wt vs biofilm AMOX treated	Metabolism	Global and overview maps	Biosynthesis of secondary metabolites	SMU_1381	leuD	putative 3-isopropylmalate dehydratase, smallsubunit
Biofilm wt vs biofilm AMOX treated	Metabolism	Global and overview maps	Biosynthesis of secondary metabolites	SMU_1738	bccP	putative biotin carboxyl carrier protein ofacetyl-CoA carboxylase
Biofilm wt vs biofilm AMOX treated	Metabolism	Global and overview maps	Biosynthesis of secondary metabolites	SMU_1735	accD	putative acetyl-CoA carboxylase beta subunit
Biofilm wt vs biofilm AMOX treated	Metabolism	Carbohydrate metabolism	Propanoate metabolism	SMU_1736	accC	putative acetyl-CoA carboxylase biotincarboxylase subunit
Biofilm wt vs biofilm AMOX treated	Metabolism	Carbohydrate metabolism	Propanoate metabolism	SMU_1734	accA	putative acetyl-CoA carboxylase alpha subunit
Biofilm wt vs biofilm AMOX treated	Metabolism	Carbohydrate metabolism	Propanoate metabolism	SMU_1738	bccP	putative biotin carboxyl carrier protein ofacetyl-CoA carboxylase
Biofilm wt vs biofilm AMOX treated	Metabolism	Carbohydrate metabolism	Propanoate metabolism	SMU_1735	accD	putative acetyl-CoA carboxylase beta subunit
Biofilm wt vs biofilm AMOX treated	Metabolism	Global and overview maps	Metabolic pathways	SMU_913	NA	putative NADP-specific glutamate dehydrogenase
Biofilm wt vs biofilm AMOX treated	Metabolism	Global and overview maps	Metabolic pathways	SMU_2005	adk	putative adenylate kinase
Biofilm wt vs biofilm AMOX treated	Metabolism	Global and overview maps	Metabolic pathways	SMU_1744	fabH	putative 3-oxoacyl-[acyl-carrier-protein]synthase III
Biofilm wt vs biofilm AMOX treated	Metabolism	Global and overview maps	Metabolic pathways	SMU_1420	NA	putative oxidoreductase
Biofilm wt vs biofilm AMOX treated	Metabolism	Global and overview maps	Metabolic pathways	SMU_1066	guaA	putative GMP synthase
Biofilm wt vs biofilm AMOX treated	Metabolism	Global and overview maps	Metabolic pathways	SMU_952	NA	putative methyltransferase
Biofilm wt vs biofilm AMOX treated	Metabolism	Global and overview maps	Metabolic pathways	SMU_938	NA	putative phosphomevalonate kinase
Biofilm wt vs biofilm AMOX treated	Metabolism	Global and overview maps	Metabolic pathways	SMU_231	ilvB	acetolactate synthase, large subunit (AHAS)
Biofilm wt vs biofilm AMOX treated	Metabolism	Global and overview maps	Metabolic pathways	SMU_26	plsX	putative fatty acid/phospholipid synthesisprotein
Biofilm wt vs biofilm AMOX treated	Metabolism	Global and overview maps	Metabolic pathways	SMU_1742c	NA	putative trans-2-enoyl-ACP reductase
Biofilm wt vs biofilm AMOX treated	Metabolism	Global and overview maps	Metabolic pathways	SMU_1295	add	putative adenosine deaminase
Biofilm wt vs biofilm AMOX treated	Metabolism	Global and overview maps	Metabolic pathways	SMU_1740	fabG	putative 3-oxoacyl-acyl-carrier-proteinreductase / 3-ketoacyl-acyl carrier protein reductase
Biofilm wt vs biofilm AMOX treated	Metabolism	Global and overview maps	Metabolic pathways	SMU_1741	fabD	putative malonyl-CoA (acyl-carrier-protein)transacylase
Biofilm wt vs biofilm AMOX treated	Metabolism	Global and overview maps	Metabolic pathways	SMU_232	ilvH	acetolactate synthase, small subunit
Biofilm wt vs biofilm AMOX treated	Metabolism	Global and overview maps	Metabolic pathways	SMU_1737	fabZ	putative 3-hydroxymyristoyl-(acyl carrierprotein) dehydratase
Biofilm wt vs biofilm AMOX treated	Metabolism	Global and overview maps	Metabolic pathways	SMU_1739	fabF	putative 3-oxoacyl-(acyl-carrier-protein)synthase
Biofilm wt vs biofilm AMOX treated	Metabolism	Global and overview maps	Metabolic pathways	SMU_1996	ipk	putative isopentenyl monophosphate kinase
Biofilm wt vs biofilm AMOX treated	Metabolism	Global and overview maps	Metabolic pathways	SMU_858	pyrB	putative aspartate transcarbamoylase
Biofilm wt vs biofilm AMOX treated	Metabolism	Global and overview maps	Metabolic pathways	SMU_856	pyrR	putative pyrimidine operon regulatory protein
Biofilm wt vs biofilm AMOX treated	Metabolism	Global and overview maps	Metabolic pathways	SMU_1736	accC	putative acetyl-CoA carboxylase biotincarboxylase subunit
Biofilm wt vs biofilm AMOX treated	Metabolism	Global and overview maps	Metabolic pathways	SMU_1734	accA	putative acetyl-CoA carboxylase alpha subunit
Biofilm wt vs biofilm AMOX treated	Metabolism	Global and overview maps	Metabolic pathways	SMU_859	pyrA	putative carbamoyl phosphate synthetase, smallsubunit
Biofilm wt vs biofilm AMOX treated	Metabolism	Global and overview maps	Metabolic pathways	SMU_1381	leuD	putative 3-isopropylmalate dehydratase, smallsubunit
Biofilm wt vs biofilm AMOX treated	Metabolism	Global and overview maps	Metabolic pathways	SMU_1738	bccP	putative biotin carboxyl carrier protein ofacetyl-CoA carboxylase
Biofilm wt vs biofilm AMOX treated	Metabolism	Global and overview maps	Metabolic pathways	SMU_1735	accD	putative acetyl-CoA carboxylase beta subunit
Biofilm wt vs biofilm AMOX treated	Metabolism	Global and overview maps	Biosynthesis of cofactors	SMU_2005	adk	putative adenylate kinase
Biofilm wt vs biofilm AMOX treated	Metabolism	Global and overview maps	Biosynthesis of cofactors	SMU_1420	NA	putative oxidoreductase
Biofilm wt vs biofilm AMOX treated	Metabolism	Global and overview maps	Biosynthesis of cofactors	SMU_1740	fabG	putative 3-oxoacyl-acyl-carrier-proteinreductase / 3-ketoacyl-acyl carrier protein reductase
Biofilm wt vs biofilm AMOX treated	Metabolism	Global and overview maps	Biosynthesis of cofactors	SMU_1737	fabZ	putative 3-hydroxymyristoyl-(acyl carrierprotein) dehydratase
Biofilm wt vs biofilm AMOX treated	Metabolism	Global and overview maps	Biosynthesis of cofactors	SMU_1739	fabF	putative 3-oxoacyl-(acyl-carrier-protein)synthase
Biofilm wt vs biofilm AMOX treated	Metabolism	Global and overview maps	Biosynthesis of cofactors	SMU_858	pyrB	putative aspartate transcarbamoylase
Biofilm wt vs biofilm AMOX treated	Metabolism	Global and overview maps	Biosynthesis of cofactors	SMU_859	pyrA	putative carbamoyl phosphate synthetase, smallsubunit
Biofilm wt vs biofilm AMOX treated	Metabolism	Amino acid metabolism	Valine, leucine and isoleucine biosynthesis	SMU_231	ilvB	acetolactate synthase, large subunit (AHAS)
Biofilm wt vs biofilm AMOX treated	Metabolism	Amino acid metabolism	Valine, leucine and isoleucine biosynthesis	SMU_232	ilvH	acetolactate synthase, small subunit
Biofilm wt vs biofilm AMOX treated	Metabolism	Amino acid metabolism	Valine, leucine and isoleucine biosynthesis	SMU_1381	leuD	putative 3-isopropylmalate dehydratase, smallsubunit
Downregulated pathways
Biofilm wt vs biofilm AMOX treated	Metabolism	Carbohydrate metabolism	Galactose metabolism	SMU_1494	lacC	tagatose-6-phosphate kinase
Biofilm wt vs biofilm AMOX treated	Metabolism	Carbohydrate metabolism	Galactose metabolism	SMU_1493	lacD	tagatose-1,6-bisphosphate aldolase
Biofilm wt vs biofilm AMOX treated	Metabolism	Carbohydrate metabolism	Galactose metabolism	SMU_542	glk	putative glucose kinase
Biofilm wt vs biofilm AMOX treated	Metabolism	Carbohydrate metabolism	Galactose metabolism	SMU_1492	lacF	PTS system, lactose-specific enzyme IIAEIIA-LAC)
Biofilm wt vs biofilm AMOX treated	Metabolism	Carbohydrate metabolism	Galactose metabolism	SMU_1495	lacB	galactose-6-phosphate isomerase, subunit LacB
Biofilm wt vs biofilm AMOX treated	Metabolism	Carbohydrate metabolism	Galactose metabolism	SMU_1496	lacA	galactose-6-phosphate isomerase, subunit LacA
Biofilm wt vs biofilm AMOX treated	Metabolism	Carbohydrate metabolism	Galactose metabolism	SMU_1077	pgm	putative phosphoglucomutase
Biofilm wt vs biofilm AMOX treated	Metabolism	Carbohydrate metabolism	Starch and sucrose metabolism	SMU_2047	ptsG	putative PTS system, glucose-specific IIABCcomponent
Biofilm wt vs biofilm AMOX treated	Metabolism	Carbohydrate metabolism	Starch and sucrose metabolism	SMU_2046c	NA	conserved hypothetical protein
Biofilm wt vs biofilm AMOX treated	Metabolism	Carbohydrate metabolism	Starch and sucrose metabolism	SMU_1564	glgP	putative glycogen phosphorylase
Biofilm wt vs biofilm AMOX treated	Metabolism	Carbohydrate metabolism	Starch and sucrose metabolism	SMU_1565	malQ	putative 4-alpha-glucanotransferase
Biofilm wt vs biofilm AMOX treated	Metabolism	Carbohydrate metabolism	Starch and sucrose metabolism	SMU_542	glk	putative glucose kinase
Biofilm wt vs biofilm AMOX treated	Metabolism	Carbohydrate metabolism	Starch and sucrose metabolism	SMU_1077	pgm	putative phosphoglucomutase
Biofilm wt vs biofilm AMOX treated	Metabolism	Carbohydrate metabolism	Starch and sucrose metabolism	SMU_1598	ptcA	putative PTS system, cellobiose-specific IIAcomponent
Biofilm wt vs biofilm AMOX treated	Environmental Information Processing	Membrane transport	Phosphotransferase system (PTS)	SMU_2047	ptsG	putative PTS system, glucose-specific IIABCcomponent
Biofilm wt vs biofilm AMOX treated	Environmental Information Processing	Membrane transport	Phosphotransferase system (PTS)	SMU_980	bglP	putative PTS system, beta-glucoside-specific EIIcomponent
Biofilm wt vs biofilm AMOX treated	Environmental Information Processing	Membrane transport	Phosphotransferase system (PTS)	SMU_1492	lacF	PTS system, lactose-specific enzyme IIAEIIA-LAC)
Biofilm wt vs biofilm AMOX treated	Environmental Information Processing	Membrane transport	Phosphotransferase system (PTS)	SMU_1185	mtlA1	PTS system, mannitol-specific enzyme IIBCcomponent
Biofilm wt vs biofilm AMOX treated	Environmental Information Processing	Membrane transport	Phosphotransferase system (PTS)	SMU_1598	ptcA	putative PTS system, cellobiose-specific IIAcomponent

## Sheet: Biofilm AMOX vs CHX treated
Table S4. List of genes identified in the KEGG pathway enrichment analysis per compared condition.
Cluster/Compared conditions	Category	Subcategory	Description	Genes/locus_tag	Gene	Product
Upregulated pathways
None found.
Downregulated pathways
Biofilm AMOX vs biofilm CHX treated	Environmental Information Processing	Signal transduction	Two-component system	SMU_1131c	NA	hypothetical protein
Biofilm AMOX vs biofilm CHX treated	Environmental Information Processing	Signal transduction	Two-component system	SMU_1917	comE	putative response regulator of the competenceregulon, ComE; response regulator of sakacin A production
Biofilm AMOX vs biofilm CHX treated	Environmental Information Processing	Signal transduction	Two-component system	SMU_575c	NA	putative membrane protein
Biofilm AMOX vs biofilm CHX treated	Environmental Information Processing	Signal transduction	Two-component system	SMU_1006	NA	putative ABC transporter, ATP-binding protein
Biofilm AMOX vs biofilm CHX treated	Environmental Information Processing	Membrane transport	ABC transporters	SMU_922	NA	putative ABC transporter, ATP-binding protein
Biofilm AMOX vs biofilm CHX treated	Environmental Information Processing	Membrane transport	ABC transporters	SMU_432	NA	putative ABC transporter, integral membraneprotein
Biofilm AMOX vs biofilm CHX treated	Environmental Information Processing	Membrane transport	ABC transporters	SMU_431	NA	putative ABC transporter, ATP-binding protein
Biofilm AMOX vs biofilm CHX treated	Environmental Information Processing	Membrane transport	ABC transporters	SMU_923	NA	putative ABC transporter, ATP-binding protein
Biofilm AMOX vs biofilm CHX treated	Environmental Information Processing	Membrane transport	ABC transporters	SMU_1006	NA	putative ABC transporter, ATP-binding protein
