# Supplementary material for: Transcriptomic response in planktonic and biofilm-associated cells of Streptococcus mutans treated with sublethal concentrations of chlorhexidine
Source: FEMS Microbiol Lett. 2025 Sep 23;372:fnaf100. doi: 10.1093/femsle/fnaf100 (PMC12501421; doi:10.1093/femsle/fnaf100)
Supplement: fnaf100_Supplemental_Files [file fnaf100_supplemental_files.zip › Table S5. Venn diagrams genes_u.xlsx]

## Sheet: Planktonic CHX vs biofilm CHX
Table S5. Venn digramm genes
Planktonic CHX treated vs biofilm CHX treated
Planktonic chlorhexidine-treated
locus_tag	gene	product
SMU_06	NA	putative GTP-binding protein
SMU_07	pth	putative peptidyl-tRNA hydrolase
SMU_08	trcF	putative transcription-repair coupling factor
SMU_1007	NA	putative ABC transporter, permease protein
SMU_1014	NA	hypothetical protein
SMU_1016	bcc	putative acetyl-CoA carboxylase, biotin carboxylcarrier subunit
SMU_1032	tnr5	putative transposon integrase; Tn916 ORF3-like
SMU_1035	glrA	putative ABC transporter, ATP-binding protein
SMU_1039c	NA	putative lipopolysaccharide glycosyltransferase
SMU_1040c	NA	putative oxidoreductase, short-chaindehydrogenase/reductase
SMU_1054	NA	putative glutamine amidotransferase
SMU_1055	radC	putative DNA repair protein RadC
SMU_1056	NA	hypothetical protein
SMU_1064c	NA	putative transcriptional regulator (GntRfamily)
SMU_1065c	NA	putative transcriptional regulator (GntRfamily)
SMU_1067c	NA	putative ABC transporter, permease protein
SMU_1068c	NA	putative ABC transporter, ATP-binding protein
SMU_1069c	NA	hypothetical protein
SMU_1070c	NA	conserved hypothetical protein
SMU_1073	fthS	putative formyl-tetrahydrofolate synthetase
SMU_1079c	NA	putative ABC transporter, ATP-binding protein
SMU_1080c	NA	conserved hypothetical protein; possibletransposon-related protein
SMU_1081c	NA	conserved hypothetical protein
SMU_1085	rf1	putative peptide chain release factor 1
SMU_1095	opuBc	putative choline ABC transporter, osmoprotectantbinding protein
SMU_1096	opuBa	putative ABC transporter, ATP-binding protein,choline transporter
SMU_1097c	NA	putative transcriptional regulator protein
SMU_1098c	NA	putative oxidoreductase
SMU_1119c	NA	putative sugar ABC transporter, permeaseprotein
SMU_1120	NA	putative sugar ABC transporter, ATP-bindingprotein
SMU_1122	cdd	putative cytidine deaminase
SMU_1124	pdp	putative pyrimidine-nucleoside phosphorylase
SMU_1125c	NA	conserved hypothetical protein
SMU_1128	ciaH	putative histidine kinase sensor CiaH
SMU_1129	ciaR	putative response regulator CiaR
SMU_1133	phoU	putative phosphate transport system regulatoryprotein
SMU_1134c	NA	putative phosphate ABC transporter, ATP-bindingprotein
SMU_1135	pstB	putative phosphate ABC transporter, ATP-bindingprotein
SMU_1136	pstC	putative phosphate ABC transporter, permeaseprotein
SMU_1139c	NA	conserved hypothetical protein; possiblemethylase
SMU_1143c	NA	putative macrolide-efflux protein
SMU_1157c	NA	conserved hypothetical protein
SMU_1164c	NA	putative ABC transporter, ATP-binding protein
SMU_1165c	NA	putative transcription regulator
SMU_1177c	NA	putative ABC transporter, glutamine bindingprotein
SMU_1178c	NA	putative amino acid ABC transporter, ATP-bindingprotein
SMU_1179c	NA	putative amino acid ABC transporter, permeaseprotein
SMU_1180	phnA	putative alkylphosphonate uptake protein
SMU_1187	glmS	glucosamine-fructose-6-phosphateaminotransferase
SMU_1189c	NA	conserved hypothetical protein
SMU_118c	NA	putative esterase
SMU_119	adh	putative alcohol dehydrogenase class III
SMU_12	NA	conserved hypothetical protein
SMU_1203	ilvE	putative branched-chain amino acidaminotransferase IlvE
SMU_1223	pyrDB	putative dihydroorotate dehydrogenase B
SMU_1224	pyrK	putative dihydroorotate dehydrogenase, electrontransfer subunit
SMU_1249c	NA	hypothetical protein
SMU_1250c	NA	hypothetical protein
SMU_1253c	NA	hypothetical protein
SMU_1259	NA	conserved hypothetical protein; possiblerestriction endonuclease
SMU_127	adhA	putative acetoin dehydrogenase (TPP-dependent),E1 component alpha subunit
SMU_128	adhB	putative acetoin dehydrogenase (TPP-dependent),E1 component beta subunit
SMU_1289c	NA	putative permease, chloride channel
SMU_129	adhC	putative dihydrolipoamide acetyltransferase
SMU_1295	add	putative adenosine deaminase
SMU_1296	NA	putative glutathione S-transferase
SMU_1297	NA	conserved hypothetical protein
SMU_1313c	NA	putative ATP-dependent DNA helicase; DNApolymerase III, epsilon subunit (3'-5' exonuclease)
SMU_1315c	NA	putative ATP-binding protein
SMU_1322	budC	putative acetoin dehydrogenase
SMU_1330c	NA	putative transposase
SMU_1331c	NA	putative transposase
SMU_1351	NA	putative transposase fragment
SMU_1352	NA	putative transposase
SMU_1353	NA	putative transposase
SMU_1367c	NA	conserved hypothetical protein
SMU_137	mleS	malolactic enzyme
SMU_1372c	NA	hypothetical protein
SMU_1373c	NA	hypothetical protein
SMU_1383	leuB	putative 3-isopropylmalate dehydrogenase
SMU_1384	leuA	putative 2-isopropylmalate synthase
SMU_1386	urk	putative uridine kinase
SMU_139	NA	conserved hypothetical protein
SMU_1390	NA	conserved hypothetical protein
SMU_1399	NA	hypothetical protein
SMU_140	NA	putative glutathione reductase
SMU_1412c	NA	putative ABC transporter, membrane proteinsubunit and ATP-binding protein
SMU_1434c	NA	putative glycosyltransferase
SMU_1435c	NA	hypothetical protein
SMU_1444c	NA	conserved hypothetical protein
SMU_1451	aldB	putative alpha-acetolactate decarboxylase
SMU_1452	alsS	alpha-acetolactate synthase
SMU_1454c	NA	putative membrane protein; possible permease
SMU_1455	mutX	mutator protein, pyrophosphohydrolase
SMU_1456c	NA	hypothetical protein
SMU_1462c	NA	putative oxidoreductase
SMU_1463c	NA	conserved hypothetical protein
SMU_1464c	NA	conserved hypothetical protein
SMU_1472	recJ	putative single-strand DNA-specific exonucleaseRecJ
SMU_150	NA	hypothetical protein
SMU_1502c	NA	conserved hypothetical protein
SMU_1509	rgg	putative transcriptional regulator
SMU_151	NA	hypothetical protein
SMU_1511c	NA	putative acetyltransferase
SMU_1512	syfA	putative phenylalanyl-tRNA synthetase (alphasubunit)
SMU_1514	rnc	putative ribonuclease III
SMU_152	NA	hypothetical protein
SMU_1523	endA	putative membrane nuclease EndA
SMU_1545c	NA	conserved hypothetical protein
SMU_1547c	NA	putative response regulator
SMU_1548c	NA	putative histidine kinase
SMU_1550c	NA	conserved hypothetical protein; possibleintegral membrane protein
SMU_1560	NA	conserved hypothetical protein; possiblemembrane protein
SMU_1562	trk	putative potassium uptake protein TrkA
SMU_1563	pacL	putative cation-transporting P-type ATPase PacL
SMU_1572	murZ	putative UDP-N-acetylglucosamine-1-carboxyvinyltransferase
SMU_1574c	NA	conserved hypothetical protein
SMU_1578	birA	putative biotin operon repressor
SMU_1581	dnaX	DNA polymerase III, gamma/tau subunit
SMU_1587c	NA	hypothetical protein
SMU_16	NA	putative amino acid permease
SMU_1601	bgl	putative phospho-beta-glucosidase
SMU_1602	NA	putative NAD(P)H-flavin oxidoreductase
SMU_1603	lguL	putative lactoylglutathione lyase
SMU_1607	vacB	putative exoribonuclease R (RNAase R)
SMU_1609c	NA	putative membrane protein involved in proteinsecretion, SecG
SMU_1611c	NA	putative permease; possible multi-drugresistance efflux pump
SMU_1621c	NA	conserved hypothetical protein
SMU_1622	pmsR	putative peptide methionine sulfoxide reductase
SMU_1623c	NA	conserved hypothetical protein
SMU_1631	NA	putative peptidyl-prolyl cis-trans isomerase
SMU_1638c	NA	hypothetical protein
SMU_1650	end3	putative endonuclease III (DNA repair)
SMU_1659c	NA	conserved hypothetical protein
SMU_166	NA	hypothetical protein
SMU_167	NA	hypothetical protein
SMU_1674	metC	putative aminotransferase; probablebeta-cystathionase
SMU_1675	metB	putative cystathionine gamma-synthase; possiblebifunctional enzyme
SMU_1679c	NA	conserved hypothetical protein
SMU_168	NA	putative transcriptional regulator
SMU_1680c	NA	hypothetical protein
SMU_1681c	NA	conserved hypothetical protein
SMU_1688	dltD	putative extramembranal protein, DltD protein
SMU_1704	NA	conserved hypothetical protein
SMU_1705	NA	hypothetical protein
SMU_1706	NA	conserved hypothetical protein
SMU_1707c	NA	putative rRNA methylase
SMU_1710c	NA	conserved hypothetical protein
SMU_1711	rluB	putative pseudouridylate synthase B, largesubunit
SMU_1712c	NA	conserved hypothetical protein
SMU_1713c	NA	conserved hypothetical protein
SMU_1714c	NA	hypothetical protein
SMU_1715c	NA	conserved hypothetical protein
SMU_1716c	NA	conserved hypothetical protein
SMU_172	NA	conserved hypothetical protein; putative cellgrowth regulatory protein
SMU_1722c	NA	putative integral membrane protein
SMU_1723c	NA	conserved hypothetical protein
SMU_1725	NA	putative acylphosphatase
SMU_1728	greA	putative transcription elongation factor GreA
SMU_173	NA	putative ppGpp-regulated growth inhibitor
SMU_1730c	NA	putative acetyltransferase
SMU_1731	murC	putative UDP-N-acetyl muramate-alanine ligase
SMU_1744	fabH	putative 3-oxoacyl-[acyl-carrier-protein]synthase III
SMU_175	NA	hypothetical protein
SMU_176	NA	hypothetical protein
SMU_1772c	NA	hypothetical protein
SMU_1773c	NA	hypothetical protein
SMU_1780	NA	conserved hypothetical protein
SMU_1785	cdsA	putative phosphatidate cytidylyltransferasesynthase)
SMU_1788c	NA	putative bacterocin transport accessory protein,Bta
SMU_1797c	NA	conserved hypothetical protein
SMU_1798c	NA	conserved hypothetical protein
SMU_18	NA	hypothetical protein
SMU_1800c	NA	conserved hypothetical protein
SMU_1803c	NA	hypothetical protein
SMU_1804c	NA	hypothetical protein
SMU_1806	NA	putative glycosyltransferase
SMU_181	NA	putative mevalonate kinase
SMU_1810	scnE	putative bacteriocin operon component, ScnE-likeprotein
SMU_1811	scnF	putative bacteriocin component ScnF-likeprotein, putative ABC transporter, ATP-binding protein
SMU_1815	scnR	putative response regulator; ScnR-like protein
SMU_1822	gatA	putative aspartyl-tRNA synthetase
SMU_1826	yfbQ	putative aminotransferase
SMU_1856c	NA	conserved hypothetical protein
SMU_1859	ssb	putative single-stranded DNA-binding protein
SMU_1862	NA	hypothetical protein
SMU_1869	trxA	putative thioredoxin
SMU_1881c	NA	putative ABC transporter, ATP-binding protein
SMU_1888	NA	hypothetical protein; possible transposasefragment
SMU_1889c	NA	hypothetical protein
SMU_189	NA	hypothetical protein
SMU_1895c	NA	hypothetical protein
SMU_1896c	NA	hypothetical protein
SMU_1897	NA	putative ABC transporter, ATP-binding protein
SMU_1898	NA	putative ABC transporter, ATP-binding andpermease protein
SMU_1902c	NA	hypothetical protein
SMU_1903c	NA	hypothetical protein
SMU_1904c	NA	hypothetical protein
SMU_1905c	NA	putative bacteriocin secretion protein
SMU_1906c	NA	hypothetical protein
SMU_1907	NA	hypothetical protein
SMU_1908c	NA	hypothetical protein
SMU_1909c	NA	hypothetical protein
SMU_1910c	NA	hypothetical protein
SMU_1912c	NA	hypothetical protein
SMU_1913c	NA	putative immunity protein, BLpL-like
SMU_1914c	NA	hypothetical protein
SMU_1917	comE	putative response regulator of the competenceregulon, ComE; response regulator of sakacin A production
SMU_1919	sapR2	conserved hypothetical protein
SMU_191c	NA	putative integrase
SMU_1927	NA	putative ABC transporter, ATP-binding protein
SMU_193c	NA	conserved hypothetical protein
SMU_1942c	NA	putative amino acid binding protein
SMU_1945	NA	hypothetical protein
SMU_1946	NA	hypothetical protein
SMU_1948	secE	putative preprotein translocase subunit SecE
SMU_194c	NA	conserved hypothetical protein; Bacteriophage P2associated
SMU_1951c	NA	conserved hypothetical protein
SMU_1954	groEL	putative chaperonin GroEL
SMU_1955	groES	putative co-chaperonin GroES
SMU_1960c	NA	putative PTS system, mannose-specific IIBcomponent
SMU_1961c	NA	putative PTS system, sugar-specific enzyme IIAcomponent
SMU_1963c	NA	putative sugar-binding periplasmic protein
SMU_1967	ssb2	putative single-stranded DNA-binding protein
SMU_1968c	NA	conserved hypothetical protein
SMU_1969c	NA	putative transcriptional regulator
SMU_196c	NA	putative transfer protein
SMU_1993	adcB	putative ABC transporter, zinc permease protein
SMU_1994	adcC	putative ABC transporter, ATP-binding protein
SMU_1995c	NA	putative transcriptional regulator
SMU_1999c	NA	conserved hypothetical protein
SMU_199c	NA	hypothetical protein
SMU_20	mreC	putative cell shape-determining protein MreC
SMU_2001	rpoA	DNA-directed RNA polymerase, alpha subunit
SMU_2004	if1	putative translation initiation factor IF-1
SMU_200c	NA	hypothetical protein
SMU_201c	NA	putative transposon protein
SMU_202c	NA	hypothetical protein
SMU_2030	ctsR	putative transcriptional regulator CtsR
SMU_2033c	NA	hypothetical protein
SMU_2036	pepO	putative peptidase
SMU_204c	NA	hypothetical protein
SMU_2055	NA	putative acetyltransferase
SMU_207c	NA	putative transposon protein
SMU_2080	NA	conserved hypothetical protein
SMU_2081	NA	hypothetical protein
SMU_2084c	NA	conserved hypothetical protein
SMU_208c	NA	putative transposon protein; possible DNAsegregation ATPase
SMU_2090c	NA	conserved hypothetical protein
SMU_2096c	NA	hypothetical protein
SMU_2097	NA	hypothetical protein
SMU_21	mreD	putative cell shape-determining protein MreD
SMU_2105	NA	hypothetical protein
SMU_2109	NA	putative MDR permease; possible multidrug effluxpump
SMU_210c	NA	hypothetical protein
SMU_2115	NA	putative short-chain dehydrogenase
SMU_211c	NA	hypothetical protein
SMU_2126c	NA	putative purine-nucleoside phosphorylase
SMU_2129c	NA	conserved hypothetical protein
SMU_212c	NA	hypothetical protein
SMU_2136c	NA	hypothetical protein
SMU_2137c	NA	conserved hypothetical protein
SMU_2148c	NA	conserved hypothetical protein; possible cobaltpermease
SMU_2149c	NA	putative ABC transporter, ATP-binding protein;possible cobalt transport system
SMU_2164	htrA	serine protease HtrA
SMU_219	NA	hypothetical protein
SMU_221c	NA	putative integrase
SMU_222c	NA	hypothetical protein; possible integrasefragment
SMU_223c	NA	hypothetical protein
SMU_225c	NA	hypothetical protein
SMU_239c	NA	hypothetical protein
SMU_24	NA	putative amino acid aminotransferase
SMU_245	mecA	putative negative regulator of geneticcompetence MecA
SMU_25	recO	putative DNA repair protein RecO
SMU_26	plsX	putative fatty acid/phospholipid synthesisprotein
SMU_260	NA	conserved hypothetical protein
SMU_267c	NA	putative glutamate-cysteine ligase
SMU_27	acpP	putative acyl carrier protein; AcpP; ACP
SMU_271	ptxB	putative PTS system, enzyme IIB component
SMU_273	NA	putative hexulose-6-phosphate synthase
SMU_279	NA	hypothetical protein
SMU_29	NA	putativephosphoribosylaminoimidazole-succinocarboxamide synthaseSAICAR synthetase
SMU_294	NA	conserved hypothetical protein
SMU_295	NA	hypothetical protein
SMU_296	NA	conserved hypothetical protein
SMU_300	tgt	putative tRNA-guanine transglycosylase; queuinetRNA-ribosyltransferase
SMU_301	NA	conserved hypothetical protein
SMU_303	NA	conserved hypothetical protein
SMU_312	NA	PTS system, sorbitol phosphotransferase enzymeIIBC
SMU_313	NA	putative PTS system, sorbitol-specific enzymeIIA
SMU_314	NA	hypothetical protein
SMU_320	NA	putative 5-formyltetrahydrofolate cyclo-ligase
SMU_343	NA	hypothetical protein
SMU_344	NA	hypothetical protein
SMU_349	NA	dimethyladenosine transferase
SMU_350	NA	hypothetical protein
SMU_368c	NA	conserved hypothetical protein
SMU_369c	NA	conserved hypothetical protein
SMU_370	NA	putative ABC transporter, ATP-binding protein
SMU_371	NA	conserved hypothetical protein; inner membraneprotein
SMU_372	NA	hypothetical protein
SMU_382c	NA	putative oxidoreductase
SMU_383c	NA	conserved hypothetical protein; putativereductase
SMU_399	NA	conserved hypothetical protein
SMU_40	NA	conserved hypothetical protein
SMU_400	NA	putative secreted esterase
SMU_404c	NA	hypothetical protein
SMU_407	NA	conserved hypothetical protein
SMU_41	NA	hypothetical protein
SMU_411c	NA	conserved hypothetical protein
SMU_412c	NA	putative Hit-like protein involved in cell-cycleregulation
SMU_417	NA	conserved hypothetical protein
SMU_418	nusA	putative transcription factor NusA
SMU_419	NA	conserved hypothetical protein
SMU_42	NA	conserved hypothetical protein
SMU_423	NA	hypothetical protein
SMU_424	copY	negative transcriptional regulator, CopY
SMU_426	copA	copper-transporting ATPase; P-type ATPase
SMU_427	copZ	putative copper chaperone
SMU_432	NA	putative ABC transporter, integral membraneprotein
SMU_433	NA	putative transcriptional regulator
SMU_434	NA	hypothetical protein
SMU_439	NA	putative transcriptional regulator
SMU_440	NA	hypothetical protein
SMU_444	NA	hypothetical protein
SMU_445	sygA	putative glycyl-tRNA synthetase (alpha subunit)
SMU_446	sygB	putative glycyl-tRNA synthetase (beta subunit)
SMU_448	NA	hypothetical protein
SMU_454	ftsL	putative cell division protein
SMU_455	pbp2x	putative penicillin-binding protein 2X
SMU_459	NA	putative ABC transporter, amino acid bindingprotein
SMU_460	NA	putative amino acid ABC transporter, permease
SMU_461	NA	putative amino acid ABC transporter, ATP-bindingprotein
SMU_463	trxB	putative thioredoxin reductase (NADPH)
SMU_47	NA	hypothetical protein
SMU_48	purD	putative phosphoribosylamine-glycine ligase;phosphoribosyl glycinamide synthetase (GARS)
SMU_480	priA	primosomal replication factor Y (primosomalprotein N')
SMU_485	NA	conserved hypothetical protein
SMU_49	NA	hypothetical protein
SMU_496	cysK	putative cysteine synthetase A; O-acetylserinelyase
SMU_498	comF	putative late competence protein
SMU_50	purE	putative phosphoribosylaminoimidazolecarboxylase, catalytic subunit
SMU_502	NA	conserved hypothetical protein
SMU_503c	NA	hypothetical protein
SMU_510c	NA	hypothetical protein
SMU_523	NA	conserved hypothetical protein
SMU_524	NA	putative ABC transporter, ATP-binding protein
SMU_526c	NA	putative transcriptional regulator
SMU_528c	NA	conserved hypothetical protein
SMU_534	trpD	putative phosphoribosyl anthranilatetransferase
SMU_539c	NA	signal peptidase type IV
SMU_540	dpr	peroxide resistance protein Dpr
SMU_546	NA	putative GTP-binding protein
SMU_550	ftsQ	putative cell division protein FtsQ (DivIB)
SMU_56	NA	conserved hypothetical protein
SMU_562	clpE	ATP-dependent protease ClpE
SMU_564	NA	conserved hypothetical protein
SMU_573	NA	conserved hypothetical protein
SMU_582	NA	putative farnesyl diphosphate synthase
SMU_583	NA	putative hemolysin
SMU_584	NA	putative arginine repressor
SMU_585	recN	DNA repair protein RecN
SMU_591c	NA	hypothetical protein
SMU_592c	NA	putative transcriptional regulator
SMU_600c	NA	conserved hypothetical protein
SMU_602	NA	putative sodium-dependent transporter
SMU_61	NA	putative transcriptional regulator
SMU_611	NA	putative ATP-dependent RNA helicase, DEAD-boxfamily
SMU_613	NA	hypothetical protein
SMU_620	NA	hypothetical protein
SMU_629	sod	putative manganese-type superoxide dismutase,Fe/Mn-SOD
SMU_636	NA	putative N-acetylglucosamine-6-phosphateisomerase
SMU_645	pepB	putative oligopeptidase
SMU_649	NA	conserved hypothetical protein
SMU_651c	NA	putative ABC transporter, substrate-bindingprotein
SMU_652c	NA	putative ABC transporter, ATP-binding protein;possible nitrate transport system
SMU_653c	NA	putative ABC transporter, permease protein
SMU_654	mutF	putative ABC transporter, ATP-binding proteinMutF
SMU_655	mutE1	putative MutE
SMU_656	mutE2	putative MutE
SMU_657	mutG	putative MutG
SMU_658	NA	conserved hypothetical protein
SMU_661	NA	putative transcriptional regulator
SMU_662	NA	conserved hypothetical protein; possiblemembrane protein
SMU_663	argC	putative N-acetyl-gamma-glutamyl-phosphatereductase (N-acetyl-glutamate-gamma-semialdehydedehydrogenase)
SMU_664	argJ	putative ornithineacetyltransferase/N-acetylglutamate synthase
SMU_677	NA	putative transcriptional regulator (MerRfamily)
SMU_68	NA	hypothetical protein
SMU_697	NA	putative translation initiation factor IF3
SMU_700c	NA	putative phosphoglycerate mutase-like protein
SMU_701c	NA	conserved hypothetical protein; putativeintegral membrane protein
SMU_702c	NA	putative transcriptional regulator
SMU_703c	NA	conserved hypothetical protein; possiblemembrane protein
SMU_720	NA	conserved hypothetical protein; possibleNa+/solute symporter
SMU_721	NA	conserved hypothetical protein
SMU_722	NA	hypothetical protein
SMU_724	NA	putative glycerophosphoryl diesterphosphodiesterase
SMU_725c	NA	conserved hypothetical protein
SMU_73	NA	conserved hypothetical protein
SMU_75	NA	putative D-alanyl-D-alanine carboxypeptidase
SMU_753	NA	conserved hypothetical protein
SMU_754	NA	HPr(serine) kinase/phosphatase
SMU_757	NA	hypothetical protein
SMU_758c	NA	conserved hypothetical protein
SMU_759	NA	putative protease
SMU_76	NA	putative N-acetyl-muramidase
SMU_761	NA	putative protease
SMU_764	ahpC	alkyl hydroperoxide reductase
SMU_765	NA	NADH oxidase/alkyl hydroperoxidase reductaseperoxide-forming
SMU_769	NA	conserved hypothetical protein
SMU_771c	NA	hypothetical protein
SMU_772	gbpD	glucan-binding protein D with lipase activity;BglB-like protein
SMU_774	NA	conserved hypothetical protein
SMU_777	aroD	putative 3-dehydroquinate dehydratase
SMU_78	fruA	fructan hydrolase; exo-beta-D-fructosidase;fructanase, FruA
SMU_788	NA	putative RNA methyltransferase
SMU_793	NA	conserved hypothetical protein
SMU_80	hrcA	transcriptional regulator; repressor (HrcA) ofclass I heat shock genes
SMU_801	NA	putative GTP-binding protein
SMU_802	NA	conserved hypothetical protein
SMU_804	NA	hypothetical protein
SMU_820	NA	conserved hypothetical protein
SMU_827	rgpC	putative polysaccharide ABC transporter,permease protein
SMU_828	rgpD	putative polysaccharide ABC transporter,ATP-binding protein
SMU_829	rgpE	putative glycosyltransferase
SMU_830	rgpF	RgpFc protein
SMU_831	NA	conserved hypothetical protein
SMU_837	NA	putative reductase
SMU_838	gshR	glutathione reductase
SMU_848	NA	conserved hypothetical protein
SMU_850	NA	conserved hypothetical protein
SMU_866	NA	conserved hypothetical protein
SMU_891	hsdM	type I restriction-modification system DNAmethylase
SMU_892	hsdS	putative type I restriction-modification system,specificity determinant
SMU_902	NA	putative ABC transporter, ATP-binding protein
SMU_911c	NA	hypothetical protein
SMU_915c	NA	conserved hypothetical protein
SMU_916c	NA	conserved hypothetical protein
SMU_924	tpx	thiol peroxidase
SMU_925	NA	hypothetical protein
SMU_932	NA	hypothetical protein
SMU_933	NA	putative amino acid ABC transporter, periplasmicamino acid-binding protein
SMU_934	NA	putative amino acid ABC transporter, permeaseprotein
SMU_935	NA	putative amino acid ABC transporter, permeaseprotein
SMU_936	NA	putative amino acid ABC transporter, ATP-bindingprotein
SMU_938	NA	putative phosphomevalonate kinase
SMU_939	NA	putative dehydrogenase (FMN-dependent familyprotein)
SMU_956	clp	putative Clp-like ATP-dependent protease,ATP-binding subunit
SMU_958	NA	hypothetical protein
SMU_959c	NA	hypothetical protein
SMU_96	rpoE	putative DNA-directed RNA polymerase, deltasubunit
SMU_961	NA	conserved hypothetical protein
SMU_962	NA	putative dehydrogenase
SMU_97	pyrG	CTP synthetase (UTP-ammonia lyase)
SMU_970	folA	putative dihydroneopterin aldolase
SMU_971	folK	putative2-amino-4-hydroxy-6-hydroxymethylpteridinepyrophosphokinase
SMU_974	potB	putative spermidine/putrescine ABC transporter,permease protein
SMU_975	potC	putative spermidine/putrescine ABC transporter,permease protein
SMU_976	potD	putative ABC transporter, periplasmicspermidine/putrescine-binding protein
SMU_977	licT	putative transcriptional antiterminator LicT(fragment)
SMU_984	NA	hypothetical protein
SMU_986c	NA	hypothetical protein
SMU_992	NA	hypothetical protein
SMU_993	NA	putative GTP-binding protein
Biofilm chlorhexidine-treated
locus_tag	gene	product
SMU_1001	smf	putative DNA processing Smf protein
SMU_1077	pgm	putative phosphoglucomutase
SMU_108	NA	hypothetical protein
SMU_1088	apbE	putative thiamine biosynthesis lipoprotein
SMU_1089	NA	conserved hypothetical protein
SMU_1116c	NA	hypothetical protein
SMU_1117	naoX	NADH oxidase (H2O-forming)
SMU_1158c	NA	conserved hypothetical protein
SMU_1175	NA	putative sodium/amino acid (alanine) symporter
SMU_1185	mtlA1	PTS system, mannitol-specific enzyme IIBCcomponent
SMU_1217c	NA	putative ABC transporter, amino acid bindingprotein
SMU_1355c	NA	putative transposase fregment
SMU_1358	NA	putative transposase fragment
SMU_1424	pdhD	putative dihydrolipoamide dehydrogenase
SMU_1425	clpB	putative Clp proteinase, ATP-binding subunitClpB
SMU_1470c	NA	conserved hypothetical protein
SMU_1493	lacD	tagatose-1,6-bisphosphate aldolase
SMU_1494	lacC	tagatose-6-phosphate kinase
SMU_1496	lacA	galactose-6-phosphate isomerase, subunit LacA
SMU_1534	atpH	FoF1 membrane-bound proton-translocating ATPase,c subunit
SMU_1564	glgP	putative glycogen phosphorylase
SMU_1565	malQ	putative 4-alpha-glucanotransferase
SMU_1568	malX	putative maltose/maltodextrin ABC transporter,sugar-binding protein MalX
SMU_1598	ptcA	putative PTS system, cellobiose-specific IIAcomponent
SMU_163c	NA	hypothetical protein
SMU_1783	proS	putative prolyl-tRNA synthetase
SMU_185	NA	hypothetical protein
SMU_1861c	NA	hypothetical protein
SMU_1982c	NA	conserved hypothetical protein
SMU_1996	ipk	putative isopentenyl monophosphate kinase
SMU_2006	secY	putative preprotein translocase SecY protein
SMU_2046c	NA	conserved hypothetical protein
SMU_2047	ptsG	putative PTS system, glucose-specific IIABCcomponent
SMU_252	NA	hypothetical protein
SMU_31	NA	hypothetical protein
SMU_396	glpF	putative glycerol uptake facilitator protein
SMU_401c	NA	conserved hypothetical protein
SMU_447	NA	conserved hypothetical protein
SMU_479	rpoZ	RNA polymerase-associated protein RpoZ, omegasubunit
SMU_541	NA	conserved hypothetical protein
SMU_542	glk	putative glucose kinase
SMU_543	NA	conserved hypothetical protein
SMU_545	NA	hypothetical protein
SMU_561c	NA	putative hydrolase (MutT family)
SMU_576	lytR	putative response regulator LytR
SMU_577	lytS	putative histidine kinase LytS
SMU_730	NA	conserved hypothetical protein
SMU_799c	NA	conserved hypothetical protein
SMU_81	grpE	heat shock protein GrpE (HSP-70 cofactor)
SMU_833	NA	putative glycosyltransferase
SMU_834	NA	conserved hypothetical protein
SMU_840c	NA	hypothetical protein
SMU_855	NA	conserved hypothetical protein
SMU_876	msmR	putative MSM operon regulatory protein
SMU_878	msmE	multiple sugar-binding ABC transporter,sugar-binding protein precursor MsmE
SMU_89c	NA	putative nitrite transporter
SMU_906	NA	putative ABC transporter, ATP-binding protein
SMU_913	NA	putative NADP-specific glutamate dehydrogenase
SMU_940c	NA	putative hemolysin III
SMU_949	clpX	ATP-dependent protease Clp, ATPase subunit ClpX
SMU_950	NA	putative GTP-binding protein
SMU_951	NA	putative amino acid permease
SMU_980	bglP	putative PTS system, beta-glucoside-specific EIIcomponent
SMU_981	bglB1	putative BglB fragment
SMU_982	bglB2	putative BglB fragment
Common genes
locus_tag	gene	product
SMU_107	NA	hypothetical protein
SMU_1093	NA	putative ABC transporter, permease protein
SMU_1094	NA	putative ABC transporter, ATP-binding protein
SMU_1131c	NA	hypothetical protein
SMU_1356c	NA	putative transposase fragment
SMU_1495	lacB	galactose-6-phosphate isomerase, subunit LacB
SMU_153	NA	hypothetical protein
SMU_1551c	NA	putative ABC transporter, ATP-binding protein
SMU_1552c	NA	hypothetical protein
SMU_1553c	NA	hypothetical protein
SMU_1554c	NA	hypothetical protein
SMU_1717c	NA	conserved hypothetical protein
SMU_1745c	NA	putative transcriptional regulator
SMU_1771c	NA	hypothetical protein
SMU_1805	NA	putative transcriptional regulator
SMU_1854	NA	conserved hypothetical protein
SMU_1855	NA	hypothetical protein
SMU_1882c	NA	hypothetical protein
SMU_1997	comX1	putative ComX1, transcriptional regulator ofcompetence-specific genes
SMU_2005	adk	putative adenylate kinase
SMU_2146c	NA	hypothetical protein
SMU_2165	NA	putative SpoJ
SMU_237c	NA	putative integral membrane protein
SMU_238c	NA	putative ABC transporter, ATP-binding protein
SMU_384	NA	hypothetical protein
SMU_431	NA	putative ABC transporter, ATP-binding protein
SMU_499	NA	putative late competence protein
SMU_574c	NA	putative membrane protein
SMU_575c	NA	putative membrane protein
SMU_71	NA	putative cation efflux pump (multidrugresistance protein)
SMU_72	NA	conserved hypothetical protein
SMU_739c	NA	hypothetical protein
SMU_798c	NA	hypothetical protein
SMU_941c	NA	conserved hypothetical protein
SMU_952	NA	putative methyltransferase

## Sheet: Biofilm AMOX vs biofilm CHX
Table S5. Venn digramm genes
Biofilm AMOX vs CHX
locus_tag	gene	product
Biofilm chlorhexidine-treated
SMU_06	NA	putative GTP-binding protein
SMU_07	pth	putative peptidyl-tRNA hydrolase
SMU_08	trcF	putative transcription-repair coupling factor
SMU_1007	NA	putative ABC transporter, permease protein
SMU_1014	NA	hypothetical protein
SMU_1016	bcc	putative acetyl-CoA carboxylase, biotin carboxylcarrier subunit
SMU_1032	tnr5	putative transposon integrase; Tn916 ORF3-like
SMU_1035	glrA	putative ABC transporter, ATP-binding protein
SMU_1039c	NA	putative lipopolysaccharide glycosyltransferase
SMU_1040c	NA	putative oxidoreductase, short-chaindehydrogenase/reductase
SMU_1054	NA	putative glutamine amidotransferase
SMU_1055	radC	putative DNA repair protein RadC
SMU_1056	NA	hypothetical protein
SMU_1064c	NA	putative transcriptional regulator (GntRfamily)
SMU_1065c	NA	putative transcriptional regulator (GntRfamily)
SMU_1067c	NA	putative ABC transporter, permease protein
SMU_1068c	NA	putative ABC transporter, ATP-binding protein
SMU_1069c	NA	hypothetical protein
SMU_1070c	NA	conserved hypothetical protein
SMU_1073	fthS	putative formyl-tetrahydrofolate synthetase
SMU_1079c	NA	putative ABC transporter, ATP-binding protein
SMU_1080c	NA	conserved hypothetical protein; possibletransposon-related protein
SMU_1081c	NA	conserved hypothetical protein
SMU_1085	rf1	putative peptide chain release factor 1
SMU_1095	opuBc	putative choline ABC transporter, osmoprotectantbinding protein
SMU_1096	opuBa	putative ABC transporter, ATP-binding protein,choline transporter
SMU_1097c	NA	putative transcriptional regulator protein
SMU_1098c	NA	putative oxidoreductase
SMU_1119c	NA	putative sugar ABC transporter, permeaseprotein
SMU_1120	NA	putative sugar ABC transporter, ATP-bindingprotein
SMU_1122	cdd	putative cytidine deaminase
SMU_1124	pdp	putative pyrimidine-nucleoside phosphorylase
SMU_1125c	NA	conserved hypothetical protein
SMU_1128	ciaH	putative histidine kinase sensor CiaH
SMU_1129	ciaR	putative response regulator CiaR
SMU_1133	phoU	putative phosphate transport system regulatoryprotein
SMU_1134c	NA	putative phosphate ABC transporter, ATP-bindingprotein
SMU_1135	pstB	putative phosphate ABC transporter, ATP-bindingprotein
SMU_1136	pstC	putative phosphate ABC transporter, permeaseprotein
SMU_1139c	NA	conserved hypothetical protein; possiblemethylase
SMU_1143c	NA	putative macrolide-efflux protein
SMU_1157c	NA	conserved hypothetical protein
SMU_1164c	NA	putative ABC transporter, ATP-binding protein
SMU_1165c	NA	putative transcription regulator
SMU_1177c	NA	putative ABC transporter, glutamine bindingprotein
SMU_1178c	NA	putative amino acid ABC transporter, ATP-bindingprotein
SMU_1179c	NA	putative amino acid ABC transporter, permeaseprotein
SMU_1180	phnA	putative alkylphosphonate uptake protein
SMU_1187	glmS	glucosamine-fructose-6-phosphateaminotransferase
SMU_1189c	NA	conserved hypothetical protein
SMU_118c	NA	putative esterase
SMU_119	adh	putative alcohol dehydrogenase class III
SMU_12	NA	conserved hypothetical protein
SMU_1203	ilvE	putative branched-chain amino acidaminotransferase IlvE
SMU_1223	pyrDB	putative dihydroorotate dehydrogenase B
SMU_1224	pyrK	putative dihydroorotate dehydrogenase, electrontransfer subunit
SMU_1249c	NA	hypothetical protein
SMU_1250c	NA	hypothetical protein
SMU_1253c	NA	hypothetical protein
SMU_1259	NA	conserved hypothetical protein; possiblerestriction endonuclease
SMU_127	adhA	putative acetoin dehydrogenase (TPP-dependent),E1 component alpha subunit
SMU_128	adhB	putative acetoin dehydrogenase (TPP-dependent),E1 component beta subunit
SMU_1289c	NA	putative permease, chloride channel
SMU_129	adhC	putative dihydrolipoamide acetyltransferase
SMU_1295	add	putative adenosine deaminase
SMU_1296	NA	putative glutathione S-transferase
SMU_1297	NA	conserved hypothetical protein
SMU_1313c	NA	putative ATP-dependent DNA helicase; DNApolymerase III, epsilon subunit (3'-5' exonuclease)
SMU_1315c	NA	putative ATP-binding protein
SMU_1322	budC	putative acetoin dehydrogenase
SMU_1330c	NA	putative transposase
SMU_1331c	NA	putative transposase
SMU_1351	NA	putative transposase fragment
SMU_1352	NA	putative transposase
SMU_1353	NA	putative transposase
SMU_1367c	NA	conserved hypothetical protein
SMU_137	mleS	malolactic enzyme
SMU_1372c	NA	hypothetical protein
SMU_1373c	NA	hypothetical protein
SMU_1383	leuB	putative 3-isopropylmalate dehydrogenase
SMU_1384	leuA	putative 2-isopropylmalate synthase
SMU_1386	urk	putative uridine kinase
SMU_139	NA	conserved hypothetical protein
SMU_1390	NA	conserved hypothetical protein
SMU_1399	NA	hypothetical protein
SMU_140	NA	putative glutathione reductase
SMU_1412c	NA	putative ABC transporter, membrane proteinsubunit and ATP-binding protein
SMU_1434c	NA	putative glycosyltransferase
SMU_1435c	NA	hypothetical protein
SMU_1444c	NA	conserved hypothetical protein
SMU_1451	aldB	putative alpha-acetolactate decarboxylase
SMU_1452	alsS	alpha-acetolactate synthase
SMU_1454c	NA	putative membrane protein; possible permease
SMU_1455	mutX	mutator protein, pyrophosphohydrolase
SMU_1456c	NA	hypothetical protein
SMU_1462c	NA	putative oxidoreductase
SMU_1463c	NA	conserved hypothetical protein
SMU_1464c	NA	conserved hypothetical protein
SMU_1472	recJ	putative single-strand DNA-specific exonucleaseRecJ
SMU_150	NA	hypothetical protein
SMU_1502c	NA	conserved hypothetical protein
SMU_1509	rgg	putative transcriptional regulator
SMU_151	NA	hypothetical protein
SMU_1511c	NA	putative acetyltransferase
SMU_1512	syfA	putative phenylalanyl-tRNA synthetase (alphasubunit)
SMU_1514	rnc	putative ribonuclease III
SMU_152	NA	hypothetical protein
SMU_1523	endA	putative membrane nuclease EndA
SMU_1545c	NA	conserved hypothetical protein
SMU_1547c	NA	putative response regulator
SMU_1548c	NA	putative histidine kinase
SMU_1550c	NA	conserved hypothetical protein; possibleintegral membrane protein
SMU_1560	NA	conserved hypothetical protein; possiblemembrane protein
SMU_1562	trk	putative potassium uptake protein TrkA
SMU_1563	pacL	putative cation-transporting P-type ATPase PacL
SMU_1572	murZ	putative UDP-N-acetylglucosamine-1-carboxyvinyltransferase
SMU_1574c	NA	conserved hypothetical protein
SMU_1578	birA	putative biotin operon repressor
SMU_1581	dnaX	DNA polymerase III, gamma/tau subunit
SMU_1587c	NA	hypothetical protein
SMU_16	NA	putative amino acid permease
SMU_1601	bgl	putative phospho-beta-glucosidase
SMU_1602	NA	putative NAD(P)H-flavin oxidoreductase
SMU_1603	lguL	putative lactoylglutathione lyase
SMU_1607	vacB	putative exoribonuclease R (RNAase R)
SMU_1609c	NA	putative membrane protein involved in proteinsecretion, SecG
SMU_1611c	NA	putative permease; possible multi-drugresistance efflux pump
SMU_1621c	NA	conserved hypothetical protein
SMU_1622	pmsR	putative peptide methionine sulfoxide reductase
SMU_1623c	NA	conserved hypothetical protein
SMU_1631	NA	putative peptidyl-prolyl cis-trans isomerase
SMU_1638c	NA	hypothetical protein
SMU_1650	end3	putative endonuclease III (DNA repair)
SMU_1659c	NA	conserved hypothetical protein
SMU_166	NA	hypothetical protein
SMU_167	NA	hypothetical protein
SMU_1674	metC	putative aminotransferase; probablebeta-cystathionase
SMU_1675	metB	putative cystathionine gamma-synthase; possiblebifunctional enzyme
SMU_1679c	NA	conserved hypothetical protein
SMU_168	NA	putative transcriptional regulator
SMU_1680c	NA	hypothetical protein
SMU_1681c	NA	conserved hypothetical protein
SMU_1688	dltD	putative extramembranal protein, DltD protein
SMU_1704	NA	conserved hypothetical protein
SMU_1705	NA	hypothetical protein
SMU_1706	NA	conserved hypothetical protein
SMU_1707c	NA	putative rRNA methylase
SMU_1710c	NA	conserved hypothetical protein
SMU_1711	rluB	putative pseudouridylate synthase B, largesubunit
SMU_1712c	NA	conserved hypothetical protein
SMU_1713c	NA	conserved hypothetical protein
SMU_1714c	NA	hypothetical protein
SMU_1715c	NA	conserved hypothetical protein
SMU_1716c	NA	conserved hypothetical protein
SMU_172	NA	conserved hypothetical protein; putative cellgrowth regulatory protein
SMU_1722c	NA	putative integral membrane protein
SMU_1723c	NA	conserved hypothetical protein
SMU_1725	NA	putative acylphosphatase
SMU_1728	greA	putative transcription elongation factor GreA
SMU_173	NA	putative ppGpp-regulated growth inhibitor
SMU_1730c	NA	putative acetyltransferase
SMU_1731	murC	putative UDP-N-acetyl muramate-alanine ligase
SMU_1744	fabH	putative 3-oxoacyl-[acyl-carrier-protein]synthase III
SMU_175	NA	hypothetical protein
SMU_176	NA	hypothetical protein
SMU_1772c	NA	hypothetical protein
SMU_1773c	NA	hypothetical protein
SMU_1780	NA	conserved hypothetical protein
SMU_1785	cdsA	putative phosphatidate cytidylyltransferasesynthase)
SMU_1788c	NA	putative bacterocin transport accessory protein,Bta
SMU_1797c	NA	conserved hypothetical protein
SMU_1798c	NA	conserved hypothetical protein
SMU_18	NA	hypothetical protein
SMU_1800c	NA	conserved hypothetical protein
SMU_1803c	NA	hypothetical protein
SMU_1804c	NA	hypothetical protein
SMU_1806	NA	putative glycosyltransferase
SMU_181	NA	putative mevalonate kinase
SMU_1810	scnE	putative bacteriocin operon component, ScnE-likeprotein
SMU_1811	scnF	putative bacteriocin component ScnF-likeprotein, putative ABC transporter, ATP-binding protein
SMU_1815	scnR	putative response regulator; ScnR-like protein
SMU_1822	gatA	putative aspartyl-tRNA synthetase
SMU_1826	yfbQ	putative aminotransferase
SMU_1856c	NA	conserved hypothetical protein
SMU_1859	ssb	putative single-stranded DNA-binding protein
SMU_1862	NA	hypothetical protein
SMU_1869	trxA	putative thioredoxin
SMU_1881c	NA	putative ABC transporter, ATP-binding protein
SMU_1888	NA	hypothetical protein; possible transposasefragment
SMU_1889c	NA	hypothetical protein
SMU_189	NA	hypothetical protein
SMU_1895c	NA	hypothetical protein
SMU_1896c	NA	hypothetical protein
SMU_1897	NA	putative ABC transporter, ATP-binding protein
SMU_1898	NA	putative ABC transporter, ATP-binding andpermease protein
SMU_1902c	NA	hypothetical protein
SMU_1903c	NA	hypothetical protein
SMU_1904c	NA	hypothetical protein
SMU_1905c	NA	putative bacteriocin secretion protein
SMU_1906c	NA	hypothetical protein
SMU_1907	NA	hypothetical protein
SMU_1908c	NA	hypothetical protein
SMU_1909c	NA	hypothetical protein
SMU_1910c	NA	hypothetical protein
SMU_1912c	NA	hypothetical protein
SMU_1913c	NA	putative immunity protein, BLpL-like
SMU_1914c	NA	hypothetical protein
SMU_1917	comE	putative response regulator of the competenceregulon, ComE; response regulator of sakacin A production
SMU_1919	sapR2	conserved hypothetical protein
SMU_191c	NA	putative integrase
SMU_1927	NA	putative ABC transporter, ATP-binding protein
SMU_193c	NA	conserved hypothetical protein
SMU_1942c	NA	putative amino acid binding protein
SMU_1945	NA	hypothetical protein
SMU_1946	NA	hypothetical protein
SMU_1948	secE	putative preprotein translocase subunit SecE
SMU_194c	NA	conserved hypothetical protein; Bacteriophage P2associated
SMU_1951c	NA	conserved hypothetical protein
SMU_1954	groEL	putative chaperonin GroEL
SMU_1955	groES	putative co-chaperonin GroES
SMU_1960c	NA	putative PTS system, mannose-specific IIBcomponent
SMU_1961c	NA	putative PTS system, sugar-specific enzyme IIAcomponent
SMU_1963c	NA	putative sugar-binding periplasmic protein
SMU_1967	ssb2	putative single-stranded DNA-binding protein
SMU_1968c	NA	conserved hypothetical protein
SMU_1969c	NA	putative transcriptional regulator
SMU_196c	NA	putative transfer protein
SMU_1993	adcB	putative ABC transporter, zinc permease protein
SMU_1994	adcC	putative ABC transporter, ATP-binding protein
SMU_1995c	NA	putative transcriptional regulator
SMU_1999c	NA	conserved hypothetical protein
SMU_199c	NA	hypothetical protein
SMU_20	mreC	putative cell shape-determining protein MreC
SMU_2001	rpoA	DNA-directed RNA polymerase, alpha subunit
SMU_2004	if1	putative translation initiation factor IF-1
SMU_200c	NA	hypothetical protein
SMU_201c	NA	putative transposon protein
SMU_202c	NA	hypothetical protein
SMU_2030	ctsR	putative transcriptional regulator CtsR
SMU_2033c	NA	hypothetical protein
SMU_2036	pepO	putative peptidase
SMU_204c	NA	hypothetical protein
SMU_2055	NA	putative acetyltransferase
SMU_207c	NA	putative transposon protein
SMU_2080	NA	conserved hypothetical protein
SMU_2081	NA	hypothetical protein
SMU_2084c	NA	conserved hypothetical protein
SMU_208c	NA	putative transposon protein; possible DNAsegregation ATPase
SMU_2090c	NA	conserved hypothetical protein
SMU_2096c	NA	hypothetical protein
SMU_2097	NA	hypothetical protein
SMU_21	mreD	putative cell shape-determining protein MreD
SMU_2105	NA	hypothetical protein
SMU_2109	NA	putative MDR permease; possible multidrug effluxpump
SMU_210c	NA	hypothetical protein
SMU_2115	NA	putative short-chain dehydrogenase
SMU_211c	NA	hypothetical protein
SMU_2126c	NA	putative purine-nucleoside phosphorylase
SMU_2129c	NA	conserved hypothetical protein
SMU_212c	NA	hypothetical protein
SMU_2136c	NA	hypothetical protein
SMU_2137c	NA	conserved hypothetical protein
SMU_2148c	NA	conserved hypothetical protein; possible cobaltpermease
SMU_2149c	NA	putative ABC transporter, ATP-binding protein;possible cobalt transport system
SMU_2164	htrA	serine protease HtrA
SMU_219	NA	hypothetical protein
SMU_221c	NA	putative integrase
SMU_222c	NA	hypothetical protein; possible integrasefragment
SMU_223c	NA	hypothetical protein
SMU_225c	NA	hypothetical protein
SMU_239c	NA	hypothetical protein
SMU_24	NA	putative amino acid aminotransferase
SMU_245	mecA	putative negative regulator of geneticcompetence MecA
SMU_25	recO	putative DNA repair protein RecO
SMU_26	plsX	putative fatty acid/phospholipid synthesisprotein
SMU_260	NA	conserved hypothetical protein
SMU_267c	NA	putative glutamate-cysteine ligase
SMU_27	acpP	putative acyl carrier protein; AcpP; ACP
SMU_271	ptxB	putative PTS system, enzyme IIB component
SMU_273	NA	putative hexulose-6-phosphate synthase
SMU_279	NA	hypothetical protein
SMU_29	NA	putativephosphoribosylaminoimidazole-succinocarboxamide synthaseSAICAR synthetase
SMU_294	NA	conserved hypothetical protein
SMU_295	NA	hypothetical protein
SMU_296	NA	conserved hypothetical protein
SMU_300	tgt	putative tRNA-guanine transglycosylase; queuinetRNA-ribosyltransferase
SMU_301	NA	conserved hypothetical protein
SMU_303	NA	conserved hypothetical protein
SMU_312	NA	PTS system, sorbitol phosphotransferase enzymeIIBC
SMU_313	NA	putative PTS system, sorbitol-specific enzymeIIA
SMU_314	NA	hypothetical protein
SMU_320	NA	putative 5-formyltetrahydrofolate cyclo-ligase
SMU_343	NA	hypothetical protein
SMU_344	NA	hypothetical protein
SMU_349	NA	dimethyladenosine transferase
SMU_350	NA	hypothetical protein
SMU_368c	NA	conserved hypothetical protein
SMU_369c	NA	conserved hypothetical protein
SMU_370	NA	putative ABC transporter, ATP-binding protein
SMU_371	NA	conserved hypothetical protein; inner membraneprotein
SMU_372	NA	hypothetical protein
SMU_382c	NA	putative oxidoreductase
SMU_383c	NA	conserved hypothetical protein; putativereductase
SMU_399	NA	conserved hypothetical protein
SMU_40	NA	conserved hypothetical protein
SMU_400	NA	putative secreted esterase
SMU_404c	NA	hypothetical protein
SMU_407	NA	conserved hypothetical protein
SMU_41	NA	hypothetical protein
SMU_411c	NA	conserved hypothetical protein
SMU_412c	NA	putative Hit-like protein involved in cell-cycleregulation
SMU_417	NA	conserved hypothetical protein
SMU_418	nusA	putative transcription factor NusA
SMU_419	NA	conserved hypothetical protein
SMU_42	NA	conserved hypothetical protein
SMU_423	NA	hypothetical protein
SMU_424	copY	negative transcriptional regulator, CopY
SMU_426	copA	copper-transporting ATPase; P-type ATPase
SMU_427	copZ	putative copper chaperone
SMU_432	NA	putative ABC transporter, integral membraneprotein
SMU_433	NA	putative transcriptional regulator
SMU_434	NA	hypothetical protein
SMU_439	NA	putative transcriptional regulator
SMU_440	NA	hypothetical protein
SMU_444	NA	hypothetical protein
SMU_445	sygA	putative glycyl-tRNA synthetase (alpha subunit)
SMU_446	sygB	putative glycyl-tRNA synthetase (beta subunit)
SMU_448	NA	hypothetical protein
SMU_454	ftsL	putative cell division protein
SMU_455	pbp2x	putative penicillin-binding protein 2X
SMU_459	NA	putative ABC transporter, amino acid bindingprotein
SMU_460	NA	putative amino acid ABC transporter, permease
SMU_461	NA	putative amino acid ABC transporter, ATP-bindingprotein
SMU_463	trxB	putative thioredoxin reductase (NADPH)
SMU_47	NA	hypothetical protein
SMU_48	purD	putative phosphoribosylamine-glycine ligase;phosphoribosyl glycinamide synthetase (GARS)
SMU_480	priA	primosomal replication factor Y (primosomalprotein N')
SMU_485	NA	conserved hypothetical protein
SMU_49	NA	hypothetical protein
SMU_496	cysK	putative cysteine synthetase A; O-acetylserinelyase
SMU_498	comF	putative late competence protein
SMU_50	purE	putative phosphoribosylaminoimidazolecarboxylase, catalytic subunit
SMU_502	NA	conserved hypothetical protein
SMU_503c	NA	hypothetical protein
SMU_510c	NA	hypothetical protein
SMU_523	NA	conserved hypothetical protein
SMU_524	NA	putative ABC transporter, ATP-binding protein
SMU_526c	NA	putative transcriptional regulator
SMU_528c	NA	conserved hypothetical protein
SMU_534	trpD	putative phosphoribosyl anthranilatetransferase
SMU_539c	NA	signal peptidase type IV
SMU_540	dpr	peroxide resistance protein Dpr
SMU_546	NA	putative GTP-binding protein
SMU_550	ftsQ	putative cell division protein FtsQ (DivIB)
SMU_56	NA	conserved hypothetical protein
SMU_562	clpE	ATP-dependent protease ClpE
SMU_564	NA	conserved hypothetical protein
SMU_573	NA	conserved hypothetical protein
SMU_582	NA	putative farnesyl diphosphate synthase
SMU_583	NA	putative hemolysin
SMU_584	NA	putative arginine repressor
SMU_585	recN	DNA repair protein RecN
SMU_591c	NA	hypothetical protein
SMU_592c	NA	putative transcriptional regulator
SMU_600c	NA	conserved hypothetical protein
SMU_602	NA	putative sodium-dependent transporter
SMU_61	NA	putative transcriptional regulator
SMU_611	NA	putative ATP-dependent RNA helicase, DEAD-boxfamily
SMU_613	NA	hypothetical protein
SMU_620	NA	hypothetical protein
SMU_629	sod	putative manganese-type superoxide dismutase,Fe/Mn-SOD
SMU_636	NA	putative N-acetylglucosamine-6-phosphateisomerase
SMU_645	pepB	putative oligopeptidase
SMU_649	NA	conserved hypothetical protein
SMU_651c	NA	putative ABC transporter, substrate-bindingprotein
SMU_652c	NA	putative ABC transporter, ATP-binding protein;possible nitrate transport system
SMU_653c	NA	putative ABC transporter, permease protein
SMU_654	mutF	putative ABC transporter, ATP-binding proteinMutF
SMU_655	mutE1	putative MutE
SMU_656	mutE2	putative MutE
SMU_657	mutG	putative MutG
SMU_658	NA	conserved hypothetical protein
SMU_661	NA	putative transcriptional regulator
SMU_662	NA	conserved hypothetical protein; possiblemembrane protein
SMU_663	argC	putative N-acetyl-gamma-glutamyl-phosphatereductase (N-acetyl-glutamate-gamma-semialdehydedehydrogenase)
SMU_664	argJ	putative ornithineacetyltransferase/N-acetylglutamate synthase
SMU_677	NA	putative transcriptional regulator (MerRfamily)
SMU_68	NA	hypothetical protein
SMU_697	NA	putative translation initiation factor IF3
SMU_700c	NA	putative phosphoglycerate mutase-like protein
SMU_701c	NA	conserved hypothetical protein; putativeintegral membrane protein
SMU_702c	NA	putative transcriptional regulator
SMU_703c	NA	conserved hypothetical protein; possiblemembrane protein
SMU_720	NA	conserved hypothetical protein; possibleNa+/solute symporter
SMU_721	NA	conserved hypothetical protein
SMU_722	NA	hypothetical protein
SMU_724	NA	putative glycerophosphoryl diesterphosphodiesterase
SMU_725c	NA	conserved hypothetical protein
SMU_73	NA	conserved hypothetical protein
SMU_75	NA	putative D-alanyl-D-alanine carboxypeptidase
SMU_753	NA	conserved hypothetical protein
SMU_754	NA	HPr(serine) kinase/phosphatase
SMU_757	NA	hypothetical protein
SMU_758c	NA	conserved hypothetical protein
SMU_759	NA	putative protease
SMU_76	NA	putative N-acetyl-muramidase
SMU_761	NA	putative protease
SMU_764	ahpC	alkyl hydroperoxide reductase
SMU_765	NA	NADH oxidase/alkyl hydroperoxidase reductaseperoxide-forming
SMU_769	NA	conserved hypothetical protein
SMU_771c	NA	hypothetical protein
SMU_772	gbpD	glucan-binding protein D with lipase activity;BglB-like protein
SMU_774	NA	conserved hypothetical protein
SMU_777	aroD	putative 3-dehydroquinate dehydratase
SMU_78	fruA	fructan hydrolase; exo-beta-D-fructosidase;fructanase, FruA
SMU_788	NA	putative RNA methyltransferase
SMU_793	NA	conserved hypothetical protein
SMU_80	hrcA	transcriptional regulator; repressor (HrcA) ofclass I heat shock genes
SMU_801	NA	putative GTP-binding protein
SMU_802	NA	conserved hypothetical protein
SMU_804	NA	hypothetical protein
SMU_820	NA	conserved hypothetical protein
SMU_827	rgpC	putative polysaccharide ABC transporter,permease protein
SMU_828	rgpD	putative polysaccharide ABC transporter,ATP-binding protein
SMU_829	rgpE	putative glycosyltransferase
SMU_830	rgpF	RgpFc protein
SMU_831	NA	conserved hypothetical protein
SMU_837	NA	putative reductase
SMU_838	gshR	glutathione reductase
SMU_848	NA	conserved hypothetical protein
SMU_850	NA	conserved hypothetical protein
SMU_866	NA	conserved hypothetical protein
SMU_891	hsdM	type I restriction-modification system DNAmethylase
SMU_892	hsdS	putative type I restriction-modification system,specificity determinant
SMU_902	NA	putative ABC transporter, ATP-binding protein
SMU_911c	NA	hypothetical protein
SMU_915c	NA	conserved hypothetical protein
SMU_916c	NA	conserved hypothetical protein
SMU_924	tpx	thiol peroxidase
SMU_925	NA	hypothetical protein
SMU_932	NA	hypothetical protein
SMU_933	NA	putative amino acid ABC transporter, periplasmicamino acid-binding protein
SMU_934	NA	putative amino acid ABC transporter, permeaseprotein
SMU_935	NA	putative amino acid ABC transporter, permeaseprotein
SMU_936	NA	putative amino acid ABC transporter, ATP-bindingprotein
SMU_938	NA	putative phosphomevalonate kinase
SMU_939	NA	putative dehydrogenase (FMN-dependent familyprotein)
SMU_956	clp	putative Clp-like ATP-dependent protease,ATP-binding subunit
SMU_958	NA	hypothetical protein
SMU_959c	NA	hypothetical protein
SMU_96	rpoE	putative DNA-directed RNA polymerase, deltasubunit
SMU_961	NA	conserved hypothetical protein
SMU_962	NA	putative dehydrogenase
SMU_97	pyrG	CTP synthetase (UTP-ammonia lyase)
SMU_970	folA	putative dihydroneopterin aldolase
SMU_971	folK	putative2-amino-4-hydroxy-6-hydroxymethylpteridinepyrophosphokinase
SMU_974	potB	putative spermidine/putrescine ABC transporter,permease protein
SMU_975	potC	putative spermidine/putrescine ABC transporter,permease protein
SMU_976	potD	putative ABC transporter, periplasmicspermidine/putrescine-binding protein
SMU_977	licT	putative transcriptional antiterminator LicT(fragment)
SMU_984	NA	hypothetical protein
SMU_986c	NA	hypothetical protein
SMU_992	NA	hypothetical protein
SMU_993	NA	putative GTP-binding protein
Biofilm amoxicillin-treated
SMU_1006	NA	putative ABC transporter, ATP-binding protein
SMU_1066	guaA	putative GMP synthase
SMU_1125c	NA	conserved hypothetical protein
SMU_1176	NA	putative cation efflux transporter
SMU_1219c	NA	conserved hypothetical protein
SMU_1284c	NA	conserved hypothetical protein
SMU_129	adhC	putative dihydrolipoamide acetyltransferase
SMU_1295	add	putative adenosine deaminase
SMU_1354c	NA	putative transposase fragment
SMU_1369	NA	hypothetical protein
SMU_1381	leuD	putative 3-isopropylmalate dehydratase, smallsubunit
SMU_1419	NA	putative transcriptional regulator
SMU_1420	NA	putative oxidoreductase
SMU_1422	pdhB	putative pyruvate dehydrogenase E1 componentbeta subunit)
SMU_1423	pdhA	putative pyruvate dehydrogenase, TPP-dependentE1 component alpha-subunit
SMU_1449	NA	putative fibronectin/fibrinogen-binding protein
SMU_1492	lacF	PTS system, lactose-specific enzyme IIAEIIA-LAC)
SMU_1508c	NA	putative coenzyme PQQ synthesis protein
SMU_1569	malF	putative maltose/maltodextrin ABC transporter,permease protein MalF
SMU_1593c	NA	putative CDP-diglyceride synthetase
SMU_1712c	NA	conserved hypothetical protein
SMU_1713c	NA	conserved hypothetical protein
SMU_1734	accA	putative acetyl-CoA carboxylase alpha subunit
SMU_1735	accD	putative acetyl-CoA carboxylase beta subunit
SMU_1736	accC	putative acetyl-CoA carboxylase biotincarboxylase subunit
SMU_1737	fabZ	putative 3-hydroxymyristoyl-(acyl carrierprotein) dehydratase
SMU_1738	bccP	putative biotin carboxyl carrier protein ofacetyl-CoA carboxylase
SMU_1739	fabF	putative 3-oxoacyl-(acyl-carrier-protein)synthase
SMU_1740	fabG	putative 3-oxoacyl-acyl-carrier-proteinreductase / 3-ketoacyl-acyl carrier protein reductase
SMU_1741	fabD	putative malonyl-CoA (acyl-carrier-protein)transacylase
SMU_1742c	NA	putative trans-2-enoyl-ACP reductase
SMU_1744	fabH	putative 3-oxoacyl-[acyl-carrier-protein]synthase III
SMU_1747c	NA	putative phosphatase
SMU_1772c	NA	hypothetical protein
SMU_1813	NA	putative transposase fragment
SMU_184	sloC	putative ABC transporter, metal bindinglipoprotein; surface adhesin precursor; saliva-bindingprotein; lipoprotein receptor LraI (LraI family)
SMU_1881c	NA	putative ABC transporter, ATP-binding protein
SMU_1899	NA	putative ABC transporter, ATP-binding andpermease protein (fragment)
SMU_1900	NA	conserved hypothetical protein
SMU_1917	comE	putative response regulator of the competenceregulon, ComE; response regulator of sakacin A production
SMU_1930	lemA	putative cytoplasmic membrane protein; LemA-likeprotein
SMU_2081	NA	hypothetical protein
SMU_2085	recA	recombination protein RecA
SMU_219	NA	hypothetical protein
SMU_231	ilvB	acetolactate synthase, large subunit (AHAS)
SMU_232	ilvH	acetolactate synthase, small subunit
SMU_26	plsX	putative fatty acid/phospholipid synthesisprotein
SMU_279	NA	hypothetical protein
SMU_294	NA	conserved hypothetical protein
SMU_295	NA	hypothetical protein
SMU_296	NA	conserved hypothetical protein
SMU_308	NA	sorbitol-6-phosphate 2-dehydrogenase
SMU_385	NA	putative glycoprotein endopeptidase
SMU_40	NA	conserved hypothetical protein
SMU_41	NA	hypothetical protein
SMU_419	NA	conserved hypothetical protein
SMU_42	NA	conserved hypothetical protein
SMU_52	NA	conserved hypothetical protein
SMU_53	NA	conserved hypothetical protein
SMU_54	NA	putative amino acid recemase
SMU_581	NA	putative exodeoxyribonuclease VII, smallsubunit
SMU_583	NA	putative hemolysin
SMU_584	NA	putative arginine repressor
SMU_609	NA	putative 40K cell wall protein precursor
SMU_610	spaP	cell surface antigen SpaP
SMU_684	NA	hypothetical protein
SMU_791c	NA	hypothetical protein
SMU_803c	NA	putative ABC transporter, ATP-binding protein
SMU_807	NA	putative membrane protein
SMU_852	NA	putative transcriptional regulator; CpsY-likeprotein
SMU_853	lspA	putative lipoprotein signal peptidase
SMU_854	NA	putative pseudouridylate synthase
SMU_856	pyrR	putative pyrimidine operon regulatory protein
SMU_858	pyrB	putative aspartate transcarbamoylase
SMU_859	pyrA	putative carbamoyl phosphate synthetase, smallsubunit
SMU_866	NA	conserved hypothetical protein
SMU_921	NA	putative transcriptional regulator
SMU_922	NA	putative ABC transporter, ATP-binding protein
SMU_923	NA	putative ABC transporter, ATP-binding protein
SMU_926	NA	conserved hypothetical protein; possibleGTP-pyrophosphokinase
SMU_938	NA	putative phosphomevalonate kinase
Common genes
SMU_1001	smf	putative DNA processing Smf protein
SMU_1077	pgm	putative phosphoglucomutase
SMU_1088	apbE	putative thiamine biosynthesis lipoprotein
SMU_1089	NA	conserved hypothetical protein
SMU_1093	NA	putative ABC transporter, permease protein
SMU_1116c	NA	hypothetical protein
SMU_1117	naoX	NADH oxidase (H2O-forming)
SMU_1158c	NA	conserved hypothetical protein
SMU_1175	NA	putative sodium/amino acid (alanine) symporter
SMU_1185	mtlA1	PTS system, mannitol-specific enzyme IIBCcomponent
SMU_1217c	NA	putative ABC transporter, amino acid bindingprotein
SMU_1355c	NA	putative transposase fregment
SMU_1356c	NA	putative transposase fragment
SMU_1424	pdhD	putative dihydrolipoamide dehydrogenase
SMU_1425	clpB	putative Clp proteinase, ATP-binding subunitClpB
SMU_1470c	NA	conserved hypothetical protein
SMU_1493	lacD	tagatose-1,6-bisphosphate aldolase
SMU_1494	lacC	tagatose-6-phosphate kinase
SMU_1495	lacB	galactose-6-phosphate isomerase, subunit LacB
SMU_1496	lacA	galactose-6-phosphate isomerase, subunit LacA
SMU_153	NA	hypothetical protein
SMU_1564	glgP	putative glycogen phosphorylase
SMU_1565	malQ	putative 4-alpha-glucanotransferase
SMU_1568	malX	putative maltose/maltodextrin ABC transporter,sugar-binding protein MalX
SMU_1598	ptcA	putative PTS system, cellobiose-specific IIAcomponent
SMU_163c	NA	hypothetical protein
SMU_1717c	NA	conserved hypothetical protein
SMU_1745c	NA	putative transcriptional regulator
SMU_1771c	NA	hypothetical protein
SMU_1861c	NA	hypothetical protein
SMU_1882c	NA	hypothetical protein
SMU_1996	ipk	putative isopentenyl monophosphate kinase
SMU_1997	comX1	putative ComX1, transcriptional regulator ofcompetence-specific genes
SMU_2005	adk	putative adenylate kinase
SMU_2046c	NA	conserved hypothetical protein
SMU_2047	ptsG	putative PTS system, glucose-specific IIABCcomponent
SMU_2146c	NA	hypothetical protein
SMU_252	NA	hypothetical protein
SMU_31	NA	hypothetical protein
SMU_384	NA	hypothetical protein
SMU_396	glpF	putative glycerol uptake facilitator protein
SMU_401c	NA	conserved hypothetical protein
SMU_447	NA	conserved hypothetical protein
SMU_499	NA	putative late competence protein
SMU_541	NA	conserved hypothetical protein
SMU_542	glk	putative glucose kinase
SMU_543	NA	conserved hypothetical protein
SMU_545	NA	hypothetical protein
SMU_575c	NA	putative membrane protein
SMU_576	lytR	putative response regulator LytR
SMU_577	lytS	putative histidine kinase LytS
SMU_798c	NA	hypothetical protein
SMU_799c	NA	conserved hypothetical protein
SMU_81	grpE	heat shock protein GrpE (HSP-70 cofactor)
SMU_840c	NA	hypothetical protein
SMU_855	NA	conserved hypothetical protein
SMU_876	msmR	putative MSM operon regulatory protein
SMU_878	msmE	multiple sugar-binding ABC transporter,sugar-binding protein precursor MsmE
SMU_89c	NA	putative nitrite transporter
SMU_906	NA	putative ABC transporter, ATP-binding protein
SMU_913	NA	putative NADP-specific glutamate dehydrogenase
SMU_941c	NA	conserved hypothetical protein
SMU_949	clpX	ATP-dependent protease Clp, ATPase subunit ClpX
SMU_950	NA	putative GTP-binding protein
SMU_952	NA	putative methyltransferase
SMU_980	bglP	putative PTS system, beta-glucoside-specific EIIcomponent
SMU_981	bglB1	putative BglB fragment
SMU_982	bglB2	putative BglB fragment
