# Supplementary material for: Transcriptomic response in planktonic and biofilm-associated cells of Streptococcus mutans treated with sublethal concentrations of chlorhexidine
Source: FEMS Microbiol Lett. 2025 Sep 23;372:fnaf100. doi: 10.1093/femsle/fnaf100 (PMC12501421; doi:10.1093/femsle/fnaf100)
Supplement: fnaf100_Supplemental_Files [file fnaf100_supplemental_files.zip › Table S7. ABC_PTS_u.xlsx]

## Sheet: wt broth vs wt biofilm
Table S7. Summary of significantly regulated ABC transporter and PTS system- related genes
wt broth vs wt biofilm
locus_tag	log2FoldChange	gene	product
Upregulated
SMU_1598	6.81454	ptcA	putative PTS system, cellobiose-specific IIAcomponent
SMU_2038	5.92807	pttB	putative PTS system, trehalose-specific IIABCcomponent
SMU_1185	5.00849	mtlA1	PTS system, mannitol-specific enzyme IIBCcomponent
SMU_1600	4.90699	ptcB	putative PTS system, cellobiose-specific IIBcomponent
SMU_1961c	3.42428		putative PTS system, sugar-specific enzyme IIAcomponent
SMU_878	3.42409	msmE	multiple sugar-binding ABC transporter,sugar-binding protein precursor MsmE
SMU_103	3.40169		putative PTS system, IIA component
SMU_1177c	3.38214		putative ABC transporter, glutamine bindingprotein
SMU_1183	3.38096	mtlA2	PTS system, mannitol-specific enzyme IIA
SMU_1568	3.29236	malX	putative maltose/maltodextrin ABC transporter,sugar-binding protein MalX
SMU_1134c	3.26349		putative phosphate ABC transporter, ATP-bindingprotein
SMU_100	3.19933		putative sorbose PTS system, IIB component
SMU_1178c	3.11776		putative amino acid ABC transporter, ATP-bindingprotein
SMU_1877	3.0347	ptnA	putative PTS system, mannose-specific componentIIAB
SMU_102	2.83344		putative PTS system, IID component
SMU_1571	2.74865		putative ABC transporter, ATP-binding protein,MsmK-like protein
SMU_101	2.73378		putative sorbose PTS system, IIC component
SMU_242c	2.69563		putative amino acid ABC transporter, permeaseprotein, glutamine transport system
SMU_1179c	2.68898		putative amino acid ABC transporter, permeaseprotein
SMU_2047	2.53204	ptsG	putative PTS system, glucose-specific IIABCcomponent
SMU_1135	2.53146	pstB	putative phosphate ABC transporter, ATP-bindingprotein
SMU_879	2.49177	msmF	multiple sugar-binding ABC transporter, permeaseprotein MsmF
SMU_258	2.389	oppD	putative oligopeptide ABC transporter,ATP-binding protein OppD
SMU_1596	2.29359	ptcC	putative PTS system, cellobiose-specific IICcomponent
SMU_1960c	2.27083		putative PTS system, mannose-specific IIBcomponent
SMU_259	2.2704	oppF	putative oligopeptide ABC transporter,ATP-binding protein OppF
SMU_1570	2.25885	malG	putative maltose/maltodextrin ABC transporter,MalG permease
SMU_241c	2.2519		putative ABC transporter, ATP-binding protein;amino acid transport system
SMU_1569	2.09041	malF	putative maltose/maltodextrin ABC transporter,permease protein MalF
SMU_675	2.04238		phosphoenolpyruvate:sugar phosphotransferasesystem enzyme I, PTS system EI component
SMU_882	1.99523	msmK	multiple sugar-binding ABC transporter,ATP-binding protein, MsmK
SMU_2150c	1.97049		putative ABC transporter; ATP-binding protein;possible cobalt transport system
SMU_1136	1.95568	pstC	putative phosphate ABC transporter, permeaseprotein
SMU_880	1.95165	msmG	multiple sugar-binding ABC transporter, permeaseprotein MsmG
SMU_1138	1.92924	pstS	putative ABC transporter, phosphate-bindingprotein
SMU_1217c	1.86133		putative ABC transporter, amino acid bindingprotein
SMU_1348c	1.81111		putative ABC transporter, ATP-binding protein
SMU_1078c	1.80989		putative ABC transporter, ATP-binding protein
SMU_1878	1.78215	ptnC	putative PTS system, mannose-specific componentIIC
SMU_731	1.7558		putative ABC transporter, ATP-binding protein
SMU_1079c	1.62478		putative ABC transporter, ATP-binding protein
SMU_1137	1.6212	pstC1	putative phosphate ABC transporter, permeaseprotein
SMU_2149c	1.60828		putative ABC transporter, ATP-binding protein;possible cobalt transport system
SMU_255	1.54111	oppA	putative oligopeptide ABC transporter,substrate-binding protein OppA
SMU_1939c	1.51835		putative ABC transporter, ATP-binding protein
SMU_1879	1.35514		putative PTS system, mannose-specific componentIID
SMU_1366c	1.35088		putative ABC transporter; ATP-binding protein
SMU_1121c	1.24143		putative ABC transporter
SMU_1163c	1.22938		putative ABC transporter, ATP-binding protein
SMU_2159	1.05877		putative ABC transporter, ATP-binding protein
SMU_1412c	1.04944		putative ABC transporter, membrane proteinsubunit and ATP-binding protein
SMU_1938c	1.03398		putative ABC transporter, permease protein
SMU_997	1.00756		putative inorganic ion ABC transporter,ATP-binding protein; possible ferrichrome transportsystem
Downregulated
SMU_1993	-1.03082	adcB	putative ABC transporter, zinc permease protein
SMU_1194	-1.05114		putative ABC transporter, ATP-binding protein
SMU_2119	-1.07314	opuCd	putative osmoprotectant ABC transporter;permease protein
SMU_1881c	-1.13651		putative ABC transporter, ATP-binding protein
SMU_1897	-1.2528		putative ABC transporter, ATP-binding protein
SMU_653c	-1.32228		putative ABC transporter, permease protein
SMU_114	-1.34166		putative PTS system, fructose-specific IIBCcomponent
SMU_652c	-1.35126		putative ABC transporter, ATP-binding protein;possible nitrate transport system
SMU_1096	-1.38899	opuBa	putative ABC transporter, ATP-binding protein,choline transporter
SMU_1521	-1.39659		putative amino acid ABC transporter, permeaseprotein
SMU_1851	-1.44706	uvrA	putative excinuclease ABC (subunit A)
SMU_1985	-1.48471	comYB	putative ABC transporter ComYB; probably part ofthe DNA transport machinery
SMU_1898	-1.64156		putative ABC transporter, ATP-binding andpermease protein
SMU_525	-1.69748		putative ABC transporter, ATP-binding protein
SMU_1035	-1.69843	glrA	putative ABC transporter, ATP-binding protein
SMU_906	-1.74912		putative ABC transporter, ATP-binding protein
SMU_1522	-1.76497	glnP	putative amino acid ABC transporter, integralmembrane protein
SMU_980	-1.96178	bglP	putative PTS system, beta-glucoside-specific EIIcomponent
SMU_431	-1.99689		putative ABC transporter, ATP-binding protein
SMU_905	-1.99793		putative ABC transporter, ATP-binding protein
SMU_1899	-2.00737		putative ABC transporter, ATP-binding andpermease protein (fragment)
SMU_1987	-2.01703	comYA	putative ABC transporter, ATP-binding proteinComYA; late competence gene
SMU_1095	-2.01985	opuBc	putative choline ABC transporter, osmoprotectantbinding protein
SMU_1094	-2.14319		putative ABC transporter, ATP-binding protein
SMU_524	-2.46484		putative ABC transporter, ATP-binding protein
SMU_654	-2.47967	mutF	putative ABC transporter, ATP-binding proteinMutF
SMU_1093	-3.50873		putative ABC transporter, permease protein

## Sheet: wt broth vs chx broth
Table 2. Summary of significantly regulated ABC transporter and PTS system- related genes
wt broth vs chx broth
locus_tag	log2FoldChange	gene	product
SMU_1961c	2.78955		putative PTS system, sugar-specific enzyme IIAcomponent
SMU_1960c	2.24311		putative PTS system, mannose-specific IIBcomponent
SMU_1120	2.20738		putative sugar ABC transporter, ATP-bindingprotein
SMU_1178c	1.75898		putative amino acid ABC transporter, ATP-bindingprotein
SMU_976	1.73971	potD	putative ABC transporter, periplasmicspermidine/putrescine-binding protein
SMU_975	1.65913	potC	putative spermidine/putrescine ABC transporter,permease protein
SMU_1179c	1.6472		putative amino acid ABC transporter, permeaseprotein
SMU_524	1.60786		putative ABC transporter, ATP-binding protein
SMU_1177c	1.54815		putative ABC transporter, glutamine bindingprotein
SMU_974	1.49574	potB	putative spermidine/putrescine ABC transporter,permease protein
SMU_459	1.40394		putative ABC transporter, amino acid bindingprotein
SMU_1811	1.363	scnF	putative bacteriocin component ScnF-likeprotein, putative ABC transporter, ATP-binding protein
SMU_460	1.30048		putative amino acid ABC transporter, permease
SMU_2149c	1.2826		putative ABC transporter, ATP-binding protein;possible cobalt transport system
SMU_902	1.26735		putative ABC transporter, ATP-binding protein
SMU_1035	1.23815	glrA	putative ABC transporter, ATP-binding protein
SMU_828	1.23626	rgpD	putative polysaccharide ABC transporter,ATP-binding protein
SMU_827	1.20763	rgpC	putative polysaccharide ABC transporter,permease protein
SMU_461	1.11416		putative amino acid ABC transporter, ATP-bindingprotein
SMU_1119c	1.08615		putative sugar ABC transporter, permeaseprotein
SMU_1079c	1.08103		putative ABC transporter, ATP-binding protein
SMU_1134c	1.06207		putative phosphate ABC transporter, ATP-bindingprotein
SMU_1135	1.02902	pstB	putative phosphate ABC transporter, ATP-bindingprotein
SMU_1136	1.00466	pstC	putative phosphate ABC transporter, permeaseprotein
SMU_312	-1.0006		PTS system, sorbitol phosphotransferase enzymeIIBC
SMU_1881c	-1.02332		putative ABC transporter, ATP-binding protein
SMU_1007	-1.11279		putative ABC transporter, permease protein
SMU_651c	-1.11974		putative ABC transporter, substrate-bindingprotein
SMU_1164c	-1.15024		putative ABC transporter, ATP-binding protein
SMU_1068c	-1.15581		putative ABC transporter, ATP-binding protein
SMU_238c	-1.16138		putative ABC transporter, ATP-binding protein
SMU_271	-1.17385	ptxB	putative PTS system, enzyme IIB component
SMU_370	-1.19139		putative ABC transporter, ATP-binding protein
SMU_313	-1.19165		putative PTS system, sorbitol-specific enzymeIIA
SMU_1067c	-1.20167		putative ABC transporter, permease protein
SMU_1927	-1.20491		putative ABC transporter, ATP-binding protein
SMU_1898	-1.35456		putative ABC transporter, ATP-binding andpermease protein
SMU_1897	-1.36998		putative ABC transporter, ATP-binding protein
SMU_653c	-1.41898		putative ABC transporter, permease protein
SMU_936	-1.46542		putative amino acid ABC transporter, ATP-bindingprotein
SMU_1993	-1.48238	adcB	putative ABC transporter, zinc permease protein
SMU_652c	-1.51552		putative ABC transporter, ATP-binding protein;possible nitrate transport system
SMU_1412c	-1.78487		putative ABC transporter, membrane proteinsubunit and ATP-binding protein
SMU_1994	-1.86281	adcC	putative ABC transporter, ATP-binding protein
SMU_935	-2.04215		putative amino acid ABC transporter, permeaseprotein
SMU_934	-2.1222		putative amino acid ABC transporter, permeaseprotein
SMU_933	-2.29652		putative amino acid ABC transporter, periplasmicamino acid-binding protein
SMU_1095	-2.45564	opuBc	putative choline ABC transporter, osmoprotectantbinding protein
SMU_654	-2.88415	mutF	putative ABC transporter, ATP-binding proteinMutF
SMU_432	-2.90589		putative ABC transporter, integral membraneprotein
SMU_1096	-3.09322	opuBa	putative ABC transporter, ATP-binding protein,choline transporter
SMU_431	-6.4835		putative ABC transporter, ATP-binding protein
SMU_1094	-7.00954		putative ABC transporter, ATP-binding protein
SMU_1551c	-7.16739		putative ABC transporter, ATP-binding protein
SMU_1093	-8.01415		putative ABC transporter, permease protein

## Sheet: Wt biofilm vs chx biofilm
Table 2. Summary of significantly regulated ABC transporter and PTS system- related genes
Wt biofilm vs chx biofilm
locus_tag	log2FoldChange	gene	product
SMU_906	1.01856		putative ABC transporter, ATP-binding protein
SMU_878	-1.05227	msmE	multiple sugar-binding ABC transporter,sugar-binding protein precursor MsmE
SMU_1551c	-1.21135		putative ABC transporter, ATP-binding protein
SMU_980	-1.3734	bglP	putative PTS system, beta-glucoside-specific EIIcomponent
SMU_238c	-1.37644		putative ABC transporter, ATP-binding protein
SMU_1217c	-1.55786		putative ABC transporter, amino acid bindingprotein
SMU_1568	-1.66441	malX	putative maltose/maltodextrin ABC transporter,sugar-binding protein MalX
SMU_1093	-1.76224		putative ABC transporter, permease protein
SMU_431	-1.92578		putative ABC transporter, ATP-binding protein
SMU_1094	-2.03925		putative ABC transporter, ATP-binding protein
SMU_2047	-2.43347	ptsG	putative PTS system, glucose-specific IIABCcomponent
SMU_1185	-2.86992	mtlA1	PTS system, mannitol-specific enzyme IIBCcomponent
SMU_1598	-4.15612	ptcA	putative PTS system, cellobiose-specific IIAcomponent

## Sheet: Wt biofilm vs amox biofilm
Table 2. Summary of significantly regulated ABC transporter and PTS system- related genes
Wt biofilm vs amox biofilm
locus_tag	log2FoldChange	gene	product
SMU_922	1.85394		putative ABC transporter, ATP-binding protein
SMU_923	1.65073		putative ABC transporter, ATP-binding protein
SMU_1881c	1.23579		putative ABC transporter, ATP-binding protein
SMU_1093	1.06963		putative ABC transporter, permease protein
SMU_906	1.02098		putative ABC transporter, ATP-binding protein
SMU_1006	1.02002		putative ABC transporter, ATP-binding protein
SMU_1185	-3.62164	mtlA1	PTS system, mannitol-specific enzyme IIBCcomponent
SMU_1217c	-1.51732		putative ABC transporter, amino acid bindingprotein
SMU_1492	-1.29167	lacF	PTS system, lactose-specific enzyme IIAEIIA-LAC)
SMU_1568	-2.24776	malX	putative maltose/maltodextrin ABC transporter,sugar-binding protein MalX
SMU_1569	-1.31677	malF	putative maltose/maltodextrin ABC transporter,permease protein MalF
SMU_1598	-4.31751	ptcA	putative PTS system, cellobiose-specific IIAcomponent
SMU_184	-1.06638	sloC	putative ABC transporter, metal bindinglipoprotein; surface adhesin precursor; saliva-bindingprotein; lipoprotein receptor LraI (LraI family)
SMU_1899	-1.04028		putative ABC transporter, ATP-binding andpermease protein (fragment)
SMU_2047	-2.94573	ptsG	putative PTS system, glucose-specific IIABCcomponent
SMU_803c	-1.02728		putative ABC transporter, ATP-binding protein
SMU_878	-1.14941	msmE	multiple sugar-binding ABC transporter,sugar-binding protein precursor MsmE
SMU_980	-1.93092	bglP	putative PTS system, beta-glucoside-specific EIIcomponent

## Sheet: Amox biofilm vs chx biofilm
Table S5. Significantly regulated ABC transporter and PTS system- related genes
AMOX biofilms vs CHX biofilm
locus_tag	log2FoldChange	gene	product
SMU_1961c	2.88366		putative PTS system, sugar-specific enzyme IIAcomponent
SMU_1960c	2.44717		putative PTS system, mannose-specific IIBcomponent
SMU_1120	2.25359		putative sugar ABC transporter, ATP-bindingprotein
SMU_524	2.09387		putative ABC transporter, ATP-binding protein
SMU_976	1.87248	potD	putative ABC transporter, periplasmicspermidine/putrescine-binding protein
SMU_975	1.76281	potC	putative spermidine/putrescine ABC transporter,permease protein
SMU_1178c	1.64628		putative amino acid ABC transporter, ATP-bindingprotein
SMU_974	1.62621	potB	putative spermidine/putrescine ABC transporter,permease protein
SMU_1179c	1.57997		putative amino acid ABC transporter, permeaseprotein
SMU_1035	1.54941	glrA	putative ABC transporter, ATP-binding protein
SMU_460	1.43637		putative amino acid ABC transporter, permease
SMU_459	1.41399		putative ABC transporter, amino acid bindingprotein
SMU_828	1.34194	rgpD	putative polysaccharide ABC transporter,ATP-binding protein
SMU_1177c	1.31872		putative ABC transporter, glutamine bindingprotein
SMU_827	1.31628	rgpC	putative polysaccharide ABC transporter,permease protein
SMU_902	1.28433		putative ABC transporter, ATP-binding protein
SMU_2149c	1.27225		putative ABC transporter, ATP-binding protein;possible cobalt transport system
SMU_1119c	1.21286		putative sugar ABC transporter, permeaseprotein
SMU_1079c	1.20558		putative ABC transporter, ATP-binding protein
SMU_461	1.19521		putative amino acid ABC transporter, ATP-bindingprotein
SMU_1841	1.17576	scrA	putative PTS system, sucrose-specific IIABCcomponent
SMU_1811	1.1599	scnF	putative bacteriocin component ScnF-likeprotein, putative ABC transporter, ATP-binding protein
SMU_525	1.14808		putative ABC transporter, ATP-binding protein
SMU_905	1.13771		putative ABC transporter, ATP-binding protein
SMU_1136	1.12274	pstC	putative phosphate ABC transporter, permeaseprotein
SMU_1134c	1.092		putative phosphate ABC transporter, ATP-bindingprotein
SMU_1135	1.08103	pstB	putative phosphate ABC transporter, ATP-bindingprotein
SMU_973	1.039	potA	putative spermidine/putrescine ABC transporter,ATP-binding protein
SMU_923	-1.03677		putative ABC transporter, ATP-binding protein
SMU_1006	-1.04179		putative ABC transporter, ATP-binding protein
SMU_1551c	-1.15703		putative ABC transporter, ATP-binding protein
SMU_432	-1.21394		putative ABC transporter, integral membraneprotein
SMU_922	-1.51293		putative ABC transporter, ATP-binding protein
SMU_431	-1.64543		putative ABC transporter, ATP-binding protein
SMU_238c	-1.92027		putative ABC transporter, ATP-binding protein
SMU_1093	-2.83187		putative ABC transporter, permease protein
SMU_1094	-3.18832		putative ABC transporter, ATP-binding protein
